# Supplementary material for: Gene signature‐based prediction of triple‐negative breast cancer patient response to Neoadjuvant chemotherapy
Source: Cancer Med. 2020 Jul 21;9(17):6281–95. doi: 10.1002/cam4.3284 (PMC7476842; doi:10.1002/cam4.3284)
Supplement: Supplementary file 2 — Supplementary Material [file CAM4-9-6281-s002.xlsx]

## Sheet: Table S1
Table S1. Summary of the datasets
	Hatzis_GSE25055	MAQC_GSE20194	Hatzis_GSE25065	Tabchy_GSE20271	Hess_MDA133	Miyake_GSE32646	MAQC_GSE22093
GEO	GSE25055	GSE20194	GSE25065	GSE20271	NA	GSE32646	GSE22093
PMID	21558518	20676074	21558518	20829329	16896004	22320227	21191116
Author	Hatzis	MAQC Consortium	Hatzis	Tabchy	Hess	Miyake	Iwamoto
Sample size	306	278	182	178	129	115	97
Drug	TFAC/ACT	TFAC	AT	FAC/TFAC	PFAC	P-FEC	FEC/FAC
Age. Years
<=50	140	133	102	100	61	57	54
>50	166	144	80	78	68	58	42
Unknown	0	1	0	0	0	0	1
Tumore stage
T0-1	22	26	7	13	102	5	3
T2	163	147	82	76	11	87	51
T3	73	30	67	37	16	18	26
T4	48	53	26	51	0	5	17
Unknown	0	2	0	1	0	0	0
LN
N0	0	79	0	59	0	32	0
N1	150	125	81	71	2	pos	0
N2	39	31	25	38	52	pos	0
N3	30	42	9	9	75	pos	0
N4	0	0	0	0	0	83	0
Unknown	0	1	0	1	0	0	97
ER status
Negative	129	114	68	80	50	44	55
Positive	172	164	113	98	79	71	42
Unknown	5	0	1	0	0	0	0
Her2 status
Negative	288	219	178	152	95	81	97
Positive	3	59	2	26	33	34	0
Unknown	15	0	2	0	1	0	0
PR status
Negative	160	157	87	95	81	70	0
Positive	140	121	94	83	48	45	0
Unknown	6	0	1	0	0	0	97
Grade
G1	19	0	10	15	0	16	3
G2	116	0	56	61	0	78	29
G3	149	0	103	72	0	21	47
G4	15	0	0	0	0	0	0
Unknown	7	278	13	30	54 vs 75	0	18
Response
RD	249	222	140	152	88	88	69
PCR	57	56	42	26	41	27	28
Subytpe
ER-positive	172	164	113	98	79	71	42
TNBC	112	71	58	59	20	26	21
Table S1.
Summary of the datasets. For each dataset, its GEO/dataset ID, author, PMID, clinical information and number of samples are provided.

## Sheet: Table S2
Table S2. Genes included in the RPS signature
	RPS.up	RPS.down
PRPF8	0.101612	0
CAPNS1	0	0.031818
RPL35	0.0300887	0
EIF3D	0.0738171	0
PARK7	0	0.199234
SRP14	0	0.318026
RPL11	0.000488014	0
RPL21	0	0.0829883
RPS27A	0.0266846	0
RPS13	0	0.0684205
FAU	0	0.00694852
CFL1	0	0.0403254
RPS5	0	0.0262193
RPL27	0	0.0446396
RPL34	0	0.118384
NARS	0.0593672	0
STARD7	0.0819913	0
RPL19	0	0.0578837
SLC25A3	0.0168575	0
RPL9	0	0.0626817
DDX5	0	0.00916069
RPL6	0	0.0235936
CTDNEP1	0	0.00984153
RPL10A	0	0.0390585
C22orf28	0.00107882	0
ERH	0	0.0730951
ABCF1	0.220514	0
DAD1	0	0.0117627
KAT7	0	0.0632869
ZNF146	0.144778	0
SART1	0.0454188	0
ILF2	0.588576	0
SPAG7	0	0.0858591
ZNF259	0.217703	0
TAF10	0	0.135079
C1D	0.0101251	0
RHOA	0	0.0146289
RPS24	0	0.12061
RPL30	0	0.0454169
IK	0	0.138372
SMNDC1	0.0624116	0
ATP6V0B	0	0.0115934
RPS25	0.0143926	0
RPL37	0	0.0601183
MSN	0.121332	0
ACTN4	0.122377	0
DSP	0.0736095	0
NCL	0.162047	0
AP2M1	0.234098	0
LASP1	0	0.207173
SF3B2	0.0950627	0
TMEM59	0	0.0710834
CSRP1	0	0.0617617
PTGES3	0	0.0208067
NDRG1	0.212148	0
PFN1	0.058699	0
SOD1	0	0.0358975
MARCKSL1	0.110502	0
GABARAP	0	0.06934
LDHA	0.0732878	0
SSR2	0.158406	0
SLC25A5	0.23518	0
CTSA	0	0.000793051
CD63	0	0.353954
XBP1	0	0.452708
LAPTM4A	0.0109379	0
RPL32	0	0.0337181
CD81	0.00936315	0
PTTG1IP	0.0931231	0
GLO1	0.0333613	0
PPP2R1A	0	0.0379215
HK1	0	0.0989328
NPC2	0.0913921	0
DYNLL1	0.01454	0
EEF1B2	0.0198343	0
GOT2	0	0.167197
ACADVL	0	0.0900416
PPP1CC	0.0466369	0
GPX1	0	0.0693462
RPS27	0	0.0642785
RAN	0.368954	0
CAPN1	0.00121884	0
DPYSL2	0.0671128	0
RPLP1	0	0.196541
CTSD	0.000511331	0
ATF4	0.0972216	0
RPS15A	0	0.138982
ANXA5	0.138693	0
PSMB7	0.130262	0
ECH1	0	0.00216154
ODC1	0.289401	0
SPARCL1	0	0.0580159
HSPA1A	0	0.0500882
SARS	0.000399559	0
CCT7	0.106278	0
PSME1	0	0.167731
RPS15	0	0.150946
PSMD8	0.0430753	0
GSTP1	0.322209	0
HYOU1	0.046146	0
SNRPD2	0.0258756	0
PLOD1	0.3246	0
PSMD2	0.293611	0
RAP1B	0	0.134102
BCAP31	0.00328686	0
PPP1CA	0.0247005	0
TMEM66	0	0.123397
GNB2	0	0.0944261
RPS8	0.00393327	0
DHCR24	0	0.243027
STRAP	0	0.00342535
S100A10	0.088387	0
CCT4	0.322258	0
CKB	0.0550909	0
RHOC	0	0.131607
PGAM1	0.114011	0
2018-09-15	0.0173566	0
AHCY	0.0109449	0
CCT3	0.175823	0
EIF4A2	0.0229219	0
PPM1G	0.142485	0
PHC2	0.0148951	0
KDELR1	0.00129667	0
LGALS3BP	0	0.00120308
SLC3A2	0.143717	0
COX6A1	0	0.0386429
RPS23	0	0.204263
DEK	0.630716	0
RPL8	0.00879653	0
MLF2	0.00637948	0
ARPC1A	0.00785847	0
IMMT	0.0467473	0
SDCBP	0.00441245	0
SEPHS2	0	0.245976
UBA1	0.0494749	0
PPT1	0	0.155606
MDH1	0.304472	0
ANXA6	0	0.212924
SERPING1	0.0377555	0
HIF1A	0.157115	0
TRIM28	0	0.00318894
SNX17	0.0205053	0
AARS	0.172473	0
SSR4	0.00968874	0
CD9	0	0.0815829
HADHB	0	0.0285402
RPN1	0.209408	0
ANXA1	0.130556	0
JUP	0.0209721	0
YWHAH	0.117479	0
TAF7	0	0.0887382
BLCAP	0	0.201012
PFKP	0.401078	0
RPS18	0	0.0465831
PLD3	0.017458	0
MYL9	0	0.0360306
RCN1	0.214509	0
PABPC4	0.110051	0
CYC1	0.0114366	0
MMP2	0	0.12276
TM9SF2	0.160836	0
SYNGR2	0	0.106066
ATP6V1B2	0.00798072	0
RBBP7	0.0129946	0
SDHA	0.0306329	0
RPS29	0	0.0475819
DAP	0.0178364	0
COPB2	0.139309	0
LGALS1	0.0114289	0
GPX4	0	0.184665
TUFM	0	0.0564052
POLD2	0.147136	0
PGD	0.00551048	0
COX8A	0.0235865	0
MGAT1	0.0355586	0
HNRNPH2	0	0.0259541
PJA2	0	0.236816
ECHS1	0	0.0171558
PLP2	0	0.000925932
HLA-DPB1	0.0281144	0
GPNMB	0.119806	0
HAX1	0.0885699	0
NFE2L2	0.078978	0
TERF2IP	0	0.0412238
TMX2	0.0369477	0
ARCN1	0.0202824	0
UBA2	0.416913	0
FBXO7	0	0.0176743
HTRA1	0	0.176645
LRPAP1	0	0.0604167
IDH1	0.109834	0
SEPW1	0	0.0461549
SLC7A5	0.243549	0
CREG1	0.109759	0
CSTB	0.327799	0
PCNA	0.290322	0
HDAC1	0.040956	0
LGMN	0.155954	0
PLS3	0.174174	0
ERP29	0.0185959	0
ILK	0	0.179192
DDX1	0.123713	0
RAF1	0.137268	0
PKM	0.0601408	0
PSMC4	0.161489	0
CDIPT	0	0.0743411
COX7A2L	0.0659731	0
TARS	0.127766	0
TXNRD1	0.135569	0
PSMC3	0.201345	0
RALY	0.0680506	0
AKR1B1	0.0118126	0
SRP9	0	0.0676255
PSMA5	0.0926242	0
RAB5B	0	0.263866
HNRNPAB	0.0739381	0
ADRM1	0.129639	0
OGDH	0	0.0124634
APEH	0	0.025851
ARHGDIB	0	0.0966723
EIF4A3	0.0712339	0
ENO2	0	0.0337813
STK25	0.109817	0
IFITM2	0	0.177942
MYL12A	0.0268453	0
ATP5B	0	0.000306646
EBNA1BP2	0.105792	0
RARS	0	0.00518535
SNRPC	0.152374	0
ADIPOR2	0	0.21186
SLC9A3R1	0	0.272589
CST3	0	0.311691
TMEM109	0.177553	0
HNRNPF	0.00414109	0
TPD52L2	0.0543363	0
CRTAP	0	0.159204
UCHL1	0.18997	0
PSMD3	0.0381055	0
ITGA5	0	0.0773131
CSNK2B	0.182042	0
TRAP1	0	0.0247992
SGTA	0	0.00773967
PHGDH	0.431652	0
PSMB3	0.0405371	0
MGST3	0.0442246	0
RPL36A	0.0249568	0
LRP10	0	0.297353
HSD17B4	0	0.266847
NAP1L4	0	0.0603413
BAP1	0.0136901	0
IFI30	0.146653	0
ALDH2	0	0.0826307
VIM	0.0954508	0
SEPP1	0	0.198104
CLDN4	0.117945	0
PTDSS1	0.134698	0
TTC1	0	0.014785
COL6A3	0	0.136234
GBF1	0	0.0141915
COX6B1	0.0895076	0
CNN3	0.0138912	0
RUVBL2	0.0679858	0
SCRN1	0.0225228	0
TALDO1	0.0701051	0
GSTO1	0	0.0439774
VBP1	0.119358	0
JUNB	0	0.0147287
ITGA3	0	0.0389482
SUPT5H	0.0846662	0
PYGB	0.0837727	0
QSOX1	0	0.0376676
CTSC	0.122302	0
AHSA1	0.0665316	0
RPL41	0	0.223438
PRCP	0	0.109062
PPP1R11	0	0.0950804
NFKBIA	0	0.0100304
TGFBI	0.0341155	0
PFDN1	0	0.111216
IGFBP4	0	0.345621
AAMP	0.0121873	0
SRM	0.0514942	0
CBX1	0.127168	0
APOD	0	0.0395258
ARF5	0.0066216	0
ATP6V1F	0.0380306	0
ZFP36	0.00244962	0
PSMA3	0.0206172	0
CTNNB1	0.100411	0
ZNHIT1	0	0.0167774
TRIP12	0.106596	0
MCM3	0.526599	0
CLSTN1	0.00440126	0
UQCRQ	0	0.172788
GLB1	0.0122351	0
NME1	0.0377013	0
PODXL	0.222757	0
FAT1	0.27706	0
DDX39A	0.336705	0
IRAK1	0.264083	0
TXNL1	0.00677574	0
NISCH	0	0.0594663
EIF3H	0	0.0792856
PPP4R1	0.0205031	0
KRT18	0	0.399382
COX7A2	0.0399807	0
INPPL1	0	0.00899727
OAT	0.0708747	0
PHB2	0.0306822	0
CNN2	0	0.0598444
ALDH9A1	0	0.00266327
AP1G2	0	0.25334
RUVBL1	0.155038	0
SND1	0.0487434	0
RRAGA	0.226362	0
IER3	0	0.141757
EIF2B1	0.0410383	0
BST2	0	0.0241222
IFNGR2	0.0204636	0
JAK1	0	0.0562217
UBE2L6	0.0388682	0
KRT19	0	0.0961725
PACSIN2	0.0256545	0
COPS5	0.0152073	0
CNIH	0	0.174171
TIMP1	0	0.107291
GJA1	0	0.236746
GYS1	0	0.0128038
PMPCB	0.0341456	0
PNP	0.196804	0
SRSF4	0.216752	0
DNMT1	0.298246	0
PSMC6	0	0.0149389
CCND3	0.0313556	0
ENTPD6	0.114157	0
PSMD7	0.0633581	0
MYBL2	0.259697	0
TUBG1	0.0725921	0
ACIN1	0	0.0135799
MRPL49	0	0.0846675
CDC123	0.194063	0
EIF1B	0.000715519	0
SGK1	0.12951	0
NDUFS3	0.166661	0
CD14	0.0781386	0
LUM	0	0.0961996
JOSD1	0.18584	0
COX6C	0	0.340365
RPA2	0.022636	0
TSG101	0	0.0604107
MTHFD2	0.206283	0
PSME2	0.00966745	0
TMEM106C	0.0191086	0
SNRPA	0.228897	0
SCAMP3	0.0972862	0
ADNP	0	0.026514
NCAPD2	0.180801	0
ADAR	0.0793461	0
DDX42	0	0.0577797
AEBP1	0	0.183407
LBR	0.326854	0
POLR2B	0.0515963	0
PRKAG1	0	0.247572
VPS26A	0.0532109	0
GBAS	0.05225	0
UBE3C	0	0.00878997
LPCAT1	0.0477356	0
KRT5	0.162268	0
SMARCD2	0.0508749	0
FAM127A	0	0.00293182
HDAC2	0.386324	0
EPCAM	0.278777	0
NEDD8	0	0.0517072
HSPB1	0	0.31897
LIPA	0	0.0564833
CAPG	0.10617	0
SH3GL1	0.0201775	0
CDC25B	0.167842	0
PLAT	0	0.275492
FAM32A	0.0953288	0
GDI1	0	0.102171
TOMM34	0	0.0439577
CYB5R3	0.114832	0
FAM3C	0.111977	0
IMPDH2	0	0.083695
ARAF	0	0.0351771
PSRC1	0.221389	0
CKS1B	0.440662	0
AKR1A1	0	0.00661764
UQCRC1	0.0909437	0
RPS4Y1	0	0.0197528
COASY	0	0.20319
SLC20A1	0	0.0369586
GNG10	0	0.0780318
NSA2	0	0.224015
PRDX4	0.394137	0
MCM6	0.465841	0
ETFA	0	0.0105167
CHMP1A	0.0669671	0
WDR82	0.0408856	0
CDK2AP1	0.433436	0
PLK2	0	0.0845436
HEXB	0	0.0491139
FURIN	0	0.00468711
GNL2	0.19205	0
CIB1	0	0.289484
ARPC1B	0	0.0219749
CCNC	0.24024	0
GNPAT	0	0.0672982
NDUFS2	0	0.0146772
RBM6	0.0491941	0
PGM1	0.208374	0
CCZ1	0	0.00170818
KIAA0196	0	0.0801537
MORF4L2	0	0.0543784
DYNLT1	0.0211748	0
TWF2	0.0638265	0
MEST	0	0.0279455
EPHX1	0	0.0386641
LTF	0.0674715	0
ALDOC	0.108455	0
EFNA1	0.0455578	0
ASNA1	0	0.0953457
TMEM184B	0	0.0493023
BCKDK	0	0.0615969
UBE4A	0.0344202	0
FIBP	0	0.0848952
HARS	0	0.0469073
SMS	0.117098	0
RAI14	0.021811	0
CTR9	0	0.10061
SDC4	0	0.101288
PLTP	0.110165	0
BIRC2	0.102483	0
NDUFAB1	0	0.054028
COPS3	0.0694146	0
IER2	0.0294648	0
TJP2	0.172781	0
MX1	0.142196	0
CTSL1	0.14905	0
UQCR11	0	0.170648
PAF1	0.00191147	0
TSPO	0.16604	0
NUP153	0.369825	0
IGBP1	0	0.142529
GOLGA3	0.0431141	0
MCM2	0.520743	0
PEPD	0.0673457	0
ARFIP2	0	0.168654
COX7B	0.119427	0
SLC4A2	0.0241234	0
VWF	0	0.0173273
NOC2L	0.127314	0
DPF2	0	0.00358366
CHMP2A	0	0.147087
PLIN3	0	0.0158225
ABL1	0.0413079	0
KIAA0317	0.0194782	0
ACTR1B	0	0.0158936
CLK3	0.00165959	0
LY6E	0.0937333	0
PYCR1	0.0586564	0
UBAC1	0.18571	0
PKN1	0	0.0123249
MMS19	0.00643566	0
CHPF	0	0.0794871
ERCC3	0.0214495	0
PRKCZ	0.041236	0
BLMH	0	0.0220419
MVP	0	0.2466
KIAA0247	0	0.0855017
KAT2A	0	0.0406247
NUP133	0	0.0396821
PLOD3	0.0149928	0
NUP93	0.152946	0
BLVRB	0	0.107083
VASP	0	0.0106651
LSM3	0.10307	0
ARFGAP3	0.100505	0
PES1	0.204879	0
FADS2	0.15459	0
KIAA0907	0.106343	0
STT3A	0.077496	0
NPTN	0	0.261125
UQCRH	0.462611	0
PARP4	0	0.0107169
PLK1	0.341783	0
TRIB1	0.00682692	0
TSPAN7	0	0.0192994
CDK4	0.0473536	0
PRPF3	0.217749	0
RAB13	0	0.157003
STXBP1	0	0.0723168
VPS72	0.169071	0
CYB5R1	0	0.511483
TOMM40	0.0577115	0
BMI1	0	0.116282
TDP2	0.0147249	0
NAE1	0.151994	0
PDGFRB	0	0.178431
ACTG2	0.0242386	0
G6PD	0	0.00838189
SHFM1	0.127128	0
HSD17B10	0.0384951	0
SERPINF1	0	0.0547124
CDKN1A	0	0.000433114
MGP	0	0.00263478
CTSH	0.0150921	0
NDUFA1	0.0418569	0
POLR2G	0	0.0159683
TAP1	0.308088	0
SREBF1	0	0.153648
MTHFD1	0.0403953	0
PPP2R2A	0	0.0581122
ATP5J	0.0820581	0
CSK	0.0232513	0
UNG	0.188296	0
BCKDHA	0	0.0181948
PMF1	0.10658	0
TK1	0.135255	0
FABP5	0.285105	0
MATN2	0	0.0329108
ITGAV	0	0.0580845
MAML1	0	0.0131823
SEC24C	0	0.157
RAP1A	0	0.00703472
SPOCK1	0	0.195472
MXI1	0	0.0120224
UNC119B	0	0.106069
ACADS	0	0.123639
TCEAL4	0	0.223854
SERPINA3	0	0.117729
ADAM9	0.0205807	0
GNPDA1	0.00379587	0
KDM5C	0	0.0129545
KIAA0430	0	0.16304
RGS2	0.0214908	0
BASP1	0	0.0407536
PISD	0	0.12217
KLF10	0.0193448	0
ABCF3	0.013634	0
NSF	0	0.0732654
TCERG1	0.0531033	0
NUTF2	0.0963863	0
IFI27	0.0400571	0
ERCC5	0.0952833	0
HSPBP1	0.0294317	0
DNAJC7	0	0.0116823
KEAP1	0.0319783	0
YIF1A	0.00997888	0
IGSF3	0.020895	0
ACSL4	0.0462713	0
MPC2	0	0.0111264
MYC	0.254615	0
SLC35B1	0.0584787	0
ST5	0.0637669	0
AP3S1	0	0.0936436
DECR1	0.0103039	0
CTSK	0	0.111613
HDAC5	0.0483231	0
PRSS23	0	0.30145
EIF2B2	0	0.0561514
DDX46	0.00634204	0
PFKFB3	0.00628586	0
PCOLCE	0	0.160138
PAPD7	0.121341	0
CTNNAL1	0.06031	0
MPI	0	0.049046
TMEM147	0.101024	0
DHRS3	0	0.0561549
AFG3L2	0.14223	0
ATG9A	0.1553	0
TBCC	0.154792	0
EDC4	0.0535917	0
DNAJB2	0.0182603	0
ACADM	0.0067064	0
SNRPB2	0.140474	0
SSFA2	0	0.016449
CRMP1	0	0.0246629
BCL7B	0.0297614	0
MLH1	0	0.0415334
CTCF	0	0.0456925
PITPNB	0.130265	0
PRSS8	0.0240966	0
GALE	0	0.00643333
PRPSAP1	0.17641	0
IRF1	0.0156959	0
FADD	0	0.0954292
PRKCD	0	0.14525
VAMP8	0	0.0478246
SYF2	0	0.133494
GSTM3	0	0.251441
MYLK	0.0121455	0
MCRS1	0	0.065967
ARL2	0.0373046	0
SNRPD3	0.172644	0
CRABP2	0.00142993	0
FOXM1	0.310029	0
BLOC1S1	0	0.353138
GDE1	0	0.229668
IRF6	0	0.0937153
S100A13	0	0.12992
GUSB	0.0018166	0
EPS8	0	0.106436
CTPS1	0.360836	0
SLC30A9	0	0.0103537
IRF3	0.0131927	0
ATXN2	0	0.0348771
EAPP	0	0.217059
TOPBP1	0.322155	0
RNF103	0	0.31749
MEN1	0.0354835	0
NRAS	0.13885	0
LPGAT1	0	0.0177733
APBB1	0	0.141761
MANF	0.0890101	0
PEX11B	0	0.078237
PSMB10	0.00657709	0
ACTL6A	0.274821	0
MAP2K1	0	0.0579804
ATF3	0.203484	0
DPM1	0.05857	0
LMO7	0	0.0236137
GTF2A2	0.00489793	0
GTF2E2	0.291117	0
RBM15B	0.0304546	0
OXSR1	0.208288	0
TRIM26	0.0714914	0
DUSP11	0	0.0266331
TOB1	0	0.106548
CCNB2	0.331919	0
HIST2H2BE	0	0.0423207
FMOD	0	0.224571
BET1	0.0161379	0
EFNB1	0	0.015057
CAD	0.241215	0
IGFBP2	0	0.186396
LIG1	0.232757	0
PKIG	0	0.26563
P4HA2	0	0.0182748
TRIP10	0.00306514	0
SLC20A2	0	0.0124277
USP8	0	0.112416
GBP2	0.0582703	0
WRB	0.00733641	0
PSMD6	0.0142937	0
COBRA1	0.30797	0
RFXANK	0.0376419	0
SYNE2	0.118871	0
CASP3	0.0516655	0
STIM1	0	0.00095012
ACP2	0	0.0133073
FOSB	0	0.0196785
PIEZO1	0.12813	0
HMGCL	0	0.194944
DNTTIP2	0.020473	0
SHOC2	0	0.234509
UBE2S	0.252575	0
OXCT1	0.0868012	0
NDUFA7	0.0275489	0
STK39	0	0.110201
CLDN7	0.00640161	0
INPP1	0.0230037	0
SYNPO	0	0.0689024
SACM1L	0	0.0238484
SEC24B	0	0.047438
CLPP	0.0542319	0
SLC1A3	0.0047667	0
ITGB2	0.0112026	0
TOM1	0.104877	0
WBP1L	0	0.424338
DRG1	0.0986624	0
STAMBP	0	0.00759243
GAA	0	0.00669212
TARBP1	0.0707373	0
AHR	0.0685953	0
SPINT1	0.00482711	0
VAMP7	0.0233033	0
GPX2	0	0.103936
GCC2	0	0.176655
AGT	0	0.0793701
FUCA1	0	0.169404
TAF15	0.0154159	0
PCK2	0	0.10488
ABCD3	0	0.132431
HPRT1	0.0647454	0
U2AF1	0.348347	0
DENND4B	0.0973578	0
FAH	0	0.263519
POP4	0.21732	0
CDC20	0.460976	0
DDIT4	0.288878	0
ANPEP	0.0128442	0
NIT1	0	0.179714
CDC23	0	0.0340752
UNC13B	0.00139309	0
SDC3	0.0510235	0
WFS1	0	0.360063
EPM2AIP1	0.00861951	0
CD97	0.0587493	0
ADM	0.279703	0
NBAS	0	0.0193864
PIN1	0.00154963	0
DDT	0.0966662	0
SUCLA2	0	0.0390193
ZMPSTE24	0	0.00395729
NDUFV2	0	0.0328695
ETFB	0.00480703	0
FPGS	0	0.113509
BTBD3	0.359651	0
GYPC	0	0.0252227
FHL2	0	0.0435755
CRYZ	0	0.012284
C1QB	0.0722603	0
UBE2C	0.251995	0
HCLS1	0.00882562	0
PTPN9	0	0.111522
ATP5J2	0.098298	0
KIF13B	0	0.131143
GSTA4	0.166723	0
MPP1	0.0208122	0
HLTF	0.147511	0
ARNT2	0	0.127937
PYGL	0	0.0814399
STARD3	0.0136176	0
C7	0	0.0972487
POLD4	0	0.202074
AMOTL2	0.0136442	0
LTBR	0.0108221	0
INPP5A	0	0.099373
STAT5A	0.0047477	0
IMPA1	0	0.000674647
ECD	0	0.0174056
SLPI	0.243076	0
RNASEH2A	0.20081	0
C5orf15	0	0.152936
NAA10	0.0158817	0
ZBTB5	0.368696	0
MVD	0.10091	0
CYBA	0.0197243	0
UROS	0	0.0310155
PIAS3	0	0.0276453
PTPRK	0.44553	0
NDUFS1	0.119489	0
HMBS	0.0187959	0
ZBED1	0	0.00261972
CHSY1	0.0760296	0
NINJ1	0	0.107289
TP53BP1	0	0.067339
BAHD1	0	0.0281544
C2	0	0.0076069
BCAS2	0.120212	0
TCTA	0	0.152971
ARHGEF1	0.00702959	0
FOXK2	0.109584	0
CHST15	0	0.551613
PDHX	0.00279152	0
KLHL21	0.110786	0
SV2A	0.000317407	0
MYO1E	0.0290881	0
COG2	0	0.384655
CTNNBIP1	0.0104173	0
BMS1	0.153636	0
THBS2	0.00270279	0
FBLN5	0.110177	0
SDF2	0	0.195193
MAD2L1BP	0	0.0149158
MTIF2	0.0957647	0
PRPF19	0.0571335	0
CSF1R	0	0.00873777
DNM1L	0.193684	0
GPRC5A	0	0.294831
UBE2M	0.0210122	0
SSSCA1	0.0202675	0
PAN2	0	0.0818273
PCSK7	0.000540658	0
CCDC86	0.118546	0
TP53BP2	0.243908	0
TRAPPC12	0	0.0257119
IMPA2	0.386411	0
SEC61B	0.168722	0
TBP	0.0702916	0
RABAC1	0	0.0993851
HAT1	0.110791	0
SPAG5	0.150656	0
GABBR1	0	0.0590588
PVRL2	0	0.230766
RABEPK	0	0.0652618
MRPL40	0.0317294	0
IFIT1	0.0236946	0
TIMP2	0.086417	0
RGP1	0.115664	0
C16orf62	0	0.101873
RHOG	0	0.0104073
GALT	0.0484592	0
ALDH1A3	0.118793	0
RASSF2	0.0106612	0
S100A4	0.0126556	0
DOCK1	0	0.140042
B3GNT1	0	0.0845043
ABCC4	0.0514245	0
C1orf123	0	0.00620556
CDK9	0	0.0706952
PMM2	0.0162084	0
FAM53B	0	0.0417417
PAFAH1B3	0	0.015962
CLK2	0.0412163	0
DVL1	0.038439	0
IL4R	0	0.0552954
UPP1	0.154338	0
THOP1	0.0673553	0
LGALS9	0.0605192	0
FCGBP	0.00278519	0
UVRAG	0	0.00238644
SCAF8	0.0225445	0
CDK2AP2	0.00516505	0
PPIP5K2	0	0.0847875
TLN1	0	0.00810146
CDH3	0.354756	0
C11orf49	0	0.0642821
DRAP1	0.00388074	0
DCTN6	0.00646798	0
FAM50A	0	0.00120986
NSMAF	0.015061	0
DTYMK	0.123472	0
UNC119	0	0.0677239
IRF2	0	0.0286846
LMNB1	0.189218	0
DFFA	0.0384245	0
PHF21A	0.062352	0
EDEM1	0	0.124651
GBE1	0.0332264	0
RNF44	0	0.0942641
KIAA0355	0.036698	0
VPS11	0	0.0877633
DMTF1	0	0.00991695
DCK	0.0387442	0
DYNLT3	0	0.38028
BAMBI	0.0343012	0
F13A1	0	0.118782
SLC35A1	0	0.0107724
GNL1	0.0202819	0
STXBP3	0	0.00326339
TGIF1	0.000478891	0
GTPBP6	0	0.19729
NCK2	0.175133	0
SH2B3	0	0.0367634
PTPRM	0	0.120359
KIFAP3	0.0108677	0
DHX8	0.00981244	0
PHYH	0.0456975	0
PPP2R5E	0	0.0152867
CEBPZ	0.136309	0
TIMM17B	0.012157	0
UGDH	0	0.238952
RBBP8	0	0.00370117
AP1G1	0.110156	0
EZH2	0.396785	0
MAD2L1	0.304165	0
MMP15	0.00889684	0
DUSP14	0	0.00113041
CRELD1	0	0.00488303
NDUFB3	0.0608118	0
PCF11	0	0.167576
RPS6KA1	0	0.0537657
ARRB2	0.0257027	0
FKBP2	0.00712652	0
PSMA4	0.0683161	0
PRPS2	0.346234	0
ARMCX2	0	0.0802674
PSMG1	0.361163	0
MFAP1	0	0.367254
PPL	0.0434585	0
SATB1	0.105531	0
DDB2	0.0394938	0
AP3M2	0	0.0877127
LZTR1	0	0.0151413
NELL2	0	0.186993
MMD	0	0.0112768
CD53	0.0164995	0
MFAP2	0.234013	0
FAM8A1	0	0.0108761
POLD1	0.201369	0
RBP1	0.210079	0
SUCO	0.0128753	0
HEBP2	0.24405	0
MTHFS	0	0.113149
RPP30	0.162529	0
TMEM11	0	0.0758104
MTA2	0	0.031128
CBY1	0.0387624	0
ATOX1	0	0.0229452
PRAF2	0	0.172073
SPR	0	0.361663
CHD2	0	0.00660722
MRPL19	0.177789	0
MPV17	0	0.0275836
PMM1	0.0606772	0
IQGAP2	0	0.238667
CYP19A1	0	0.0380436
TPBG	0	0.483542
COL15A1	0	0.0322527
NDUFC1	0	0.142219
SEC61G	0.091104	0
RCAN2	0	0.00810924
EPHA2	0.057318	0
BPGM	0	0.0536016
CD68	0.0154703	0
TNFRSF1B	0.0495569	0
SPG11	0	0.382187
MAP3K3	0	0.0306714
PMVK	0	0.0120108
SNTA1	0	0.0848663
MTX2	0.0134926	0
UPF2	0.172229	0
CCS	0	0.0296216
LSP1	0	0.0112026
MPST	0.0341921	0
SEMA4D	0.0636436	0
STX4	0	0.0349971
LSM1	0	0.054366
S100A9	0.0425023	0
PRPSAP2	0	0.0475859
CAMLG	0	0.419662
STAM	0.0825233	0
ALG8	0	0.0605026
IPO13	0	0.0201796
FAM189B	0.172337	0
PTTG1	0.275251	0
ZHX2	0	0.0196554
PCBD1	0	0.0803473
ABP1	0	0.0800138
GGH	0.317194	0
FCGR2A	0	0.00180793
AFAP1	0.0724959	0
FANCG	0.284659	0
MNAT1	0	0.0812009
AGL	0	0.152693
OFD1	0.0234771	0
LOXL1	0	0.162922
C10orf116	0	0.389984
TAF6	0	0.0115876
RABGGTA	0	0.0182823
NFIL3	0.338849	0
CSNK2A2	0.17238	0
GTF2H4	0.0573652	0
UNC50	0	0.00422122
EMC2	0.0308073	0
ZNF185	0	0.00031092
CSF3R	0	0.0436979
FSTL3	0	0.212367
CD2AP	0.00108199	0
FAM193A	0	0.186225
ZEB2	0	0.0114304
ZNF516	0	0.173441
SRP54	0	0.0079404
NDUFS6	0.0495567	0
INPP5F	0.051519	0
TERF2	0	0.0358866
BYSL	0.193805	0
NDUFB6	0.385784	0
UTP14C	0	0.160811
POLB	0	0.0603086
FCHSD2	0	0.0119993
NDUFB5	0.1847	0
PLXNA3	0	0.0406514
ERF	0	0.0461554
MON1B	0.133177	0
TATDN2	0.0366669	0
PLA2G2A	0.0754553	0
PROCR	0	0.00880479
ZFYVE16	0	0.130773
MAP3K11	0.00467785	0
XRCC1	0	0.0336166
FIG4	0	0.0791729
CTSF	0	0.13955
SLC25A20	0	0.22192
TRIM13	0	0.0191426
PCNT	0.246588	0
COX5A	0.156418	0
HMOX1	0.0420978	0
TBCA	0	0.160772
MAN2C1	0	0.148421
DGAT1	0	0.0292914
TG	0	0.081239
HELZ	0.031305	0
NUCB2	0	0.0885055
TARBP2	0	0.1086
FAN1	0	0.119693
TMED1	0.0239414	0
PRKAR2B	0	0.0983606
VEGFB	0.00893245	0
MPG	0	0.090096
PKD2	0	0.00602305
DHX16	0.0494519	0
DFNA5	0.0225128	0
ZNF263	0	0.300149
PHKG2	0.00440839	0
KIAA0020	0.570561	0
LLGL2	0.0171597	0
PNPLA6	0.00708482	0
ITPKB	0.0130236	0
GADD45A	0	0.083277
LAMA3	0	0.0982015
SKIV2L	0.0143212	0
BAK1	0.038041	0
EMP3	0.0105974	0
TRIP4	0	0.0452031
DEXI	0	0.189823
FOXJ2	0	0.035573
PPRC1	0.0773679	0
C5orf22	0.0145426	0
ZNF217	0	0.00656264
MPHOSPH6	0.128873	0
ADCY7	0.0849652	0
HMGB3	0.171981	0
BUB1B	0.219961	0
ARHGEF17	0	0.057846
CTSO	0	0.248971
DLGAP5	0.332592	0
GCA	0	0.0221899
MTR	0.0309387	0
SLC25A13	0.127527	0
GPKOW	0.0629335	0
RPS6KB2	0	0.0145745
MANBA	0	0.259765
MRPL33	0.0684871	0
HRSP12	0.0231878	0
DMXL1	0	0.123785
CD302	0	0.0829712
PCYOX1	0	0.0312136
NQO2	0	0.0320678
GSTT1	0.00618133	0
SF3A3	0.0605447	0
TSPAN8	0.00545834	0
PITPNM1	0	0.0342756
IL32	0.0787858	0
ELP4	0.0187842	0
C17orf75	0	0.00019527
R3HDM2	0	0.255448
SNRPF	0.0746594	0
LRRC32	0	0.113965
RPS6KA3	0.0128533	0
VHL	0	0.0373397
KAT2B	0.000978337	0
TRIM32	0	0.0325322
IGFBP6	0	0.290014
GAB2	0.0869128	0
CFI	0	0.042507
WDR47	0.019676	0
VRK1	0.227033	0
PDIA5	0.224614	0
PALM	0	0.166707
VCAM1	0.050088	0
ACTA1	0	0.0500301
COX17	0	0.0412938
IRF9	0	0.0200211
RAB21	0	0.071114
FBLN2	0.0971667	0
SCG5	0	0.0494815
WFDC2	0	0.0518864
TUBG2	0	0.219633
LYRM1	0	0.21828
TAB1	0.0485903	0
CD82	0.244782	0
PARN	0	0.0678774
SLC9A6	0.154337	0
ARHGAP29	0	0.0318743
DNASE1L1	0	0.0671682
CXCL9	0.161687	0
NDST2	0	0.214152
CXADR	0.248629	0
TCEA2	0	0.027063
NR1H3	0.0191449	0
CHST2	0.0807598	0
GCLM	0.0458794	0
NFKBIE	0.103521	0
MRPL12	0.129991	0
HLA-DMB	0.0147397	0
KDR	0.0232669	0
ACVR1	0.008057	0
MMP9	0.0384555	0
NT5E	0	0.00224448
INTS9	0	0.0197472
KIF3B	0	0.0703591
CSTF3	0.013213	0
CLCN6	0.0146283	0
CNN1	0	0.0730311
PPP1R26	0.037577	0
E2F6	0.0647657	0
NMI	0.264298	0
USP20	0	0.0957788
SLC31A1	0.293448	0
HDHD1	0	0.12501
NUBP1	0	0.173477
CYP27A1	0.14357	0
FABP4	0	0.131128
TSNAX	0	0.108776
ZNF212	0.0540358	0
FZD6	0.135904	0
FUT8	0	0.151958
F2R	0	0.0953487
PTPN3	0.0524681	0
NUPL2	0.0817322	0
FCGR3B	0	0.00987143
DNAL4	0	0.0555217
SPRY2	0.184156	0
SH3YL1	0.149664	0
RFC4	0.476755	0
ZWINT	0.174626	0
METTL1	0	0.113608
BCAR3	0	0.162983
TRIP13	0.29868	0
ETHE1	0	0.111109
SCG2	0	0.0114085
CEBPA	0.0185331	0
RNF144A	0.271367	0
MAOB	0	0.0821474
WASF3	0.188732	0
TCN2	0.0910378	0
QPRT	0.0119922	0
TCEAL1	0	0.30636
IRF8	0.0189501	0
PRKX	0.336905	0
THOC1	0.132366	0
CHST10	0	0.0665965
AGAP1	0	0.0135347
SUOX	0	0.242273
MEIS1	0	0.0523929
RARRES3	0	0.0852498
TOPORS	0.12771	0
LEPREL4	0	0.104752
TPST2	0	0.141566
TOE1	0.0537854	0
NRGN	0	0.0321763
PBX3	0	0.0608287
PRAME	0.0998714	0
SLC5A6	0.175512	0
P2RX4	0	0.219469
CCNH	0	0.356079
SMARCD3	0	0.0513311
CCL4	0.201428	0
SNAPC2	0	0.159148
TESK1	0.0545827	0
NID2	0	0.0632686
GNG11	0	0.124543
IL2RG	0.0176936	0
CD48	0	0.00741123
GADD45G	0	0.0897412
TYROBP	0.0126356	0
SLC34A2	0.121386	0
NDUFAF1	0	0.228441
CDC45	0.294961	0
BCL9	0.0219452	0
HSD11B2	0	0.0281077
FOXO3	0.0488745	0
RRP9	0.11142	0
PDE2A	0	0.0514134
FILIP1L	0	0.0970717
GPR137B	0	0.0487261
TPST1	0	0.00554685
TUBB2A	0	0.0529533
PIGQ	0	0.141612
FRG1	0	0.00978128
RAD51AP1	0.347932	0
CDO1	0	0.00355836
TCIRG1	0	0.01615
NDC80	0.304587	0
EMILIN1	0	0.0363168
SIPA1	0	0.0451734
WASF1	0.108147	0
MGST2	0	0.182917
IMPDH1	0	0.0561856
CKS2	0.266104	0
CPOX	0.207903	0
MYL6B	0	0.0377597
ALOX5AP	0.0178196	0
ZNF593	0.100221	0
RBM14	0.0745861	0
MB	0	0.111141
GMPR	0	0.0153221
USPL1	0	0.0166121
IFNAR1	0.0421989	0
CD37	0	0.0149758
CHKB	0	0.0947472
PTPN13	0	0.227169
CEBPG	0.404251	0
SLC31A2	0	0.00780286
MNT	0.017448	0
ACOT8	0	0.0850698
PIGR	0	0.0104999
RAB32	0.0137109	0
C7orf23	0	0.0244756
ANAPC15	0	0.0176736
PSMC1	0.0290496	0
GMFG	0.00614979	0
GCH1	0.0236584	0
HDAC4	0.010743	0
STAU2	0	0.167329
PPIH	0.145052	0
FAAH	0	0.176575
FCER1G	0.0322057	0
ZNF195	0.0288536	0
NNAT	0	0.0525802
RLF	0.361022	0
DBF4	0.244048	0
RPP14	0	0.0187512
DCTN3	0.255715	0
CDK5	0	0.00226217
LMO2	0.0141349	0
CHD1	0	0.207257
MMP7	0.230699	0
CHGB	0	0.0494928
PKMYT1	0.0955879	0
S100A2	0.097529	0
PIM2	0.067745	0
LGALS4	0	0.00867899
SOLH	0.0105091	0
PSMB9	0.107926	0
PPP1R3C	0	0.194295
AMT	0	0.127935
PET112	0	0.0372075
KBTBD11	0	0.0903161
PROM1	0.395928	0
CD151	0	0.0121704
CYP11A1	0	0.0397113
ATP1B2	0	0.0987589
NEO1	0	0.0362921
KLF7	0	0.00898394
CCDC94	0	0.000417255
RGS19	0	0.0218576
TMEM187	0	0.0032104
TRIM16	0.000162523	0
SLC25A24	0.00106597	0
ABCA3	0	0.258173
COL16A1	0	0.0476032
RASSF1	0.0180588	0
S100P	0	0.0861805
TRAF5	0	0.290937
F3	0	0.00385307
SLCO2A1	0.000406591	0
PIK3CA	0.0587821	0
CLP1	0.0215618	0
GALK1	0.0645203	0
CLSTN3	0.00597639	0
BCAS1	0	0.175651
LRP3	0.0556934	0
NAT9	0.0811757	0
CAMK1	0	0.00888123
ACPP	0.0352794	0
SLC43A1	0	0.0492302
KCNN4	0.355277	0
RHBDD3	0.00813747	0
SLC12A2	0	0.0786671
TTF2	0.072358	0
APEX2	0.0592178	0
KIF21B	0.0547576	0
TRAF2	0.0915176	0
IFI6	0.0337826	0
GSTM2	0	0.204368
FOSL1	0.0883195	0
MKLN1	0.00594982	0
LMO3	0	0.0269416
ARHGAP4	0	0.0218656
SOX12	0	0.109155
NUPL1	0.0593767	0
PLEKHO2	0.00312127	0
MRC1	0.0455824	0
IFI44L	0.190415	0
CD83	0.033796	0
POLA2	0.113925	0
ARSA	0	0.0619829
KIF11	0.224378	0
PROSAPIP1	0.237999	0
ZNF84	0.0577726	0
LDOC1	0.0480899	0
PLA2G15	0.010453	0
CSTF2	0.0385036	0
SLC16A2	0	0.0289744
INA	0	0.00225595
TIE1	0	0.0262849
PTPRZ1	0.102231	0
CXCL1	0.0978743	0
GEM	0	0.0974225
MMP1	0.0999573	0
PC	0.0459597	0
OSTF1	0.0282409	0
BRPF1	0.304633	0
CLDN5	0	0.0234916
ENO3	0.0165122	0
PIK3C2B	0	0.0286324
TOM1L1	0	0.179662
DOLK	0	0.0659104
ARHGAP11A	0.0657592	0
SAMHD1	0.117143	0
EVPL	0.0228312	0
HIRIP3	0	0.0316028
EPB49	0	0.0440979
CDC7	0.1796	0
FARP2	0	0.0567338
HIVEP1	0.0909932	0
ELMO1	0	0.00105744
DPH2	0.0664374	0
FAM216A	0.0627446	0
ZNF140	0.0893638	0
PHF14	0.044186	0
CXCL10	0.267044	0
VTN	0	0.0210265
GABRE	0.0704288	0
NPIP	0	0.0541071
EEF1A2	0	0.307315
SEC14L2	0	0.277187
ST6GALNAC2	0	0.145523
RAPGEF1	0.0145401	0
HPS5	0.378126	0
KIAA0513	0	0.218503
STAR	0.0432929	0
RAD54L	0.106329	0
LSM7	0.191347	0
FKBP5	0.00075981	0
APOC2	0.0227572	0
SELL	0	0.0271709
ACOT13	0.114942	0
PPM1D	0.016823	0
ATG14	0	0.497688
ICK	0.103845	0
COX7A1	0	0.228379
CROT	0	0.246628
PPIP5K1	0	0.193216
MMP12	0.22338	0
BSN	0	0.0650417
SLC7A7	0.00176073	0
NUAK1	0	0.229745
VPS33A	0	0.00251126
CHL1	0	0.0112085
MRPL28	0	0.051571
DKK1	0.0262004	0
EXO1	0.241766	0
CGRRF1	0	0.455536
CCL21	0	0.0179775
HMGCS2	0	0.0617092
ASL	0	0.0516519
PKIA	0	0.0110841
PLCG2	0.0745626	0
SERPINB2	0.0453695	0
UCHL3	0.313009	0
ACD	0.00910974	0
TFF3	0	0.473652
ATP7B	0	0.342413
MYH2	0	0.0172889
RPS6KA4	0	0.0152033
NEK4	0	0.0427298
COL17A1	0	0.021732
CGA	0	0.170763
ACP5	0	0.0352008
S1PR1	0	0.0505939
DPYD	0	0.04023
TROAP	0.0978655	0
APBB3	0	0.183068
CCP110	0	0.00632597
ME3	0	0.157899
ALPP	0	0.0671393
FOXA1	0	0.504842
MUC2	0	0.0189865
TMEM186	0.022245	0
CDH5	0	0.0955469
LTBP2	0	0.0670708
NPTX1	0.0128976	0
IRS1	0	0.197379
PARM1	0	0.135239
SGCE	0.0106372	0
STX8	0	0.0868261
CDC42EP1	0.132335	0
AFP	0	0.0899582
CHGA	0	0.00925593
NFE2L3	0.361393	0
IFT88	0	0.196588
INPP5E	0.186594	0
KIF23	0.232936	0
KIAA0753	0	0.021099
WIF1	0.0851034	0
PANX1	0.110443	0
CCDC6	0.00689576	0
SLC29A2	0.0418101	0
EPHB6	0.125878	0
ABCA8	0	0.062446
COL9A3	0.24319	0
CDH13	0.0983256	0
STX1A	0.0235489	0
TGFBR3	0.0250587	0
KLK6	0.175008	0
KRT15	0.168702	0
CENPC1	0	0.0286385
CNKSR1	0	0.0261809
TAGLN3	0	0.0347121
IARS	0.087083	0
PICK1	0.00355124	0
IFIT3	0.0849945	0
PTGS2	0.169727	0
NAP1L3	0	0.0665954
RCBTB2	0	0.00623929
USP6NL	0.236815	0
ARHGEF5	0	0.00922051
NUDT1	0.223143	0
IL11RA	0.0304992	0
EVI2A	0	0.0167197
CHAF1B	0.44747	0
THBS4	0	0.245245
MAL	0	0.0476174
VSIG4	0.0235503	0
PPOX	0	0.0277085
FMNL1	0.0340574	0
SMAD7	0	0.00595155
IFT140	0	0.130005
GPRASP1	0	0.0297996
DUSP2	0.223208	0
PRR3	0.0410317	0
TRIM21	0.015146	0
H1FX	0.00973927	0
CLPX	0.153582	0
CKM	0	0.00569682
CACNA2D2	0	0.243337
ZW10	0.0434675	0
MAPK10	0	0.0457521
CADPS	0	0.0651971
HSD17B2	0.135741	0
FGD1	0.131857	0
TTK	0.553924	0
ENDOG	0.00931456	0
MELK	0.67902	0
RAD9A	0.00399022	0
FOLR2	0	0.0457651
PSG5	0	0.0988976
CDK8	0.255662	0
FGL2	0.0091953	0
POLA1	0.062416	0
GLDC	0.196811	0
POP5	0.053682	0
CP	0.1482	0
ZBTB11	0.0705715	0
TCFL5	0	0.0113096
PTPN7	0.0119514	0
ORC2	0.0491709	0
LEPREL2	0	0.0351708
SERPINB5	0.181575	0
B3GNT3	0.0704436	0
MAD1L1	0.0662565	0
NAIP	0	0.0869647
NME3	0	0.278164
CA3	0.0753929	0
PHF16	0.0303226	0
GCHFR	0	0.0688084
ICT1	0.101223	0
MTERF	0.0190834	0
ZNF646	0	0.0408056
MGMT	0	0.0983208
MSLN	0.185441	0
AOC3	0	0.0679675
DDX6	0.0258162	0
IL10RA	0.0174663	0
RAMP1	0	0.174212
PRR4	0.0463416	0
GAS8	0	0.0570124
C11orf80	0.0218306	0
SASH3	0	0.0133608
TLR2	0.103752	0
SLC10A3	0.124235	0
TCF21	0.036842	0
HPN	0	0.0433777
MAP4K2	0	0.0167804
ZNF274	0.024221	0
PTPRG	0	0.12326
PTPRN	0.0210675	0
ICAM3	0	0.0734999
CARD8	0	0.0583002
RHOH	0	0.0718492
LYPD3	0	0.125985
SNAP91	0.0405656	0
SRPX	0.00445923	0
MNDA	0.00809543	0
PTPRCAP	0.0220819	0
GC	0	0.0743227
BAI2	0	0.139591
SHROOM2	0	0.174783
C6orf47	0	0.0404574
MAFG	0.157439	0
CSTA	0.0103565	0
GJB1	0	0.104158
RAB3A	0	0.0215194
EMP2	0	0.261188
AMMECR1	0.00492333	0
DDX10	0.0576164	0
CLASRP	0	0.00736227
SH3BGR	0.00394193	0
SLC22A18	0	0.28763
TRAPPC6A	0	0.11668
ITIH2	0	0.0406353
PFN2	0.318694	0
GNAZ	0.0350267	0
MX2	0.041108	0
AHDC1	0.0270533	0
DOCK4	0.072348	0
NKRF	0.0174065	0
TFF1	0	0.43428
HAGH	0	0.203272
FGFBP1	0.0873738	0
VIPR1	0	0.0873951
ARL4A	0.0690536	0
ZBTB48	0	0.00360252
MAP3K8	0.0520735	0
ITGA2	0	0.0721656
CTDP1	0.113101	0
LSM6	0.0669455	0
ORM1	0.0278258	0
GNE	0.223974	0
GABRP	0.444802	0
CENPE	0.294072	0
ASNS	0.219734	0
CD79A	0.0101405	0
KIT	0.177188	0
AUH	0	0.160484
PRIM1	0.0350395	0
ITGAE	0.0200995	0
GPR162	0	0.0125542
PARG	0.0132786	0
EXOSC9	0.00834716	0
ARID4A	0	0.0207068
SPRR1B	0.0140241	0
ING3	0.00827696	0
CYP2J2	0	0.0212073
SLC22A5	0	0.456471
SERPINF2	0.000547855	0
MTMR11	0	0.0258493
CRIP1	0	0.413504
ORC1	0.116682	0
RWDD3	0.0929572	0
MAMLD1	0.0404706	0
ZNF7	0.0190853	0
NAGPA	0	0.0719893
PLEKHA6	0	0.0356229
PEX12	0	0.148032
POM121	0.0185066	0
SLC26A2	0.14718	0
GFPT2	0.00314253	0
SNPH	0.00626199	0
MAN2A1	0	0.11425
EFNA4	0.293518	0
APOB	0.0121552	0
FGF13	0	0.089865
NEFM	0	0.038153
PLCD1	0.0804825	0
VRK2	0.0601917	0
NPM3	0.0660908	0
MOK	0.0258666	0
ACTC1	0	0.0338416
HSPE1	0.170045	0
FPGT	0	0.0442149
ANG	0	0.0333275
NCAN	0.0217625	0
MYL5	0	0.127994
SLC6A1	0.0767664	0
SPTBN2	0.15234	0
CSF2RB	0.00884009	0
ERCC8	0	0.0515732
MYLPF	0	0.195635
CAPN5	0.00693362	0
DDR2	0.10386	0
RBBP5	0.0370304	0
PTPN4	0.00354235	0
QPCT	0.102268	0
ITGB3BP	0.0596238	0
TNNI1	0.029055	0
ZNF193	0	0.0205195
ZNF324	0	0.039523
GNG4	0.00778488	0
SPINK5	0	0.0379435
DNALI1	0	0.370438
FANCC	0.00433454	0
PLS1	0	0.0510379
RP2	0	0.0633182
MAP3K14	0.0319388	0
CA9	0.283889	0
CLEC3B	0	0.0209352
GLI3	0	0.496975
NMB	0.077695	0
RELB	0.011535	0
KAL1	0	0.359172
IL6	0.0065971	0
RIN1	0	0.00333676
RNF2	0.0332333	0
APOH	0	0.0109168
POLR3F	0.079713	0
HCAR3	0.00757199	0
EHHADH	0.00080298	0
DEPDC5	0.00587524	0
SURF2	0.0596379	0
PDGFRL	0	0.0336773
COCH	0.368653	0
RPH3A	0.0221324	0
SLC16A4	0	0.21555
KIF20B	0.0560468	0
SOD3	0.00145499	0
FCN1	0	0.0124266
TRMT2B	0.000248225	0
SCO2	0.0563295	0
CXCL13	0.159946	0
PARD6A	0	0.0180061
PEX13	0.129304	0
NOTCH4	0	0.057986
EGR2	0.101872	0
ZBTB39	0	0.00812312
AMPH	0	0.250712
INHBB	0	0.0452009
NR3C2	0	0.0165663
ACYP1	0.136268	0
PGC	0	0.0167791
BCL10	0.0257795	0
CD3EAP	0	0.00710877
SPEG	0.0918501	0
LIF	0.0389056	0
POU2AF1	0.0709292	0
CDK20	0.00359055	0
PITRM1	0.221643	0
PIGA	0.0442817	0
FKTN	0	0.00244488
URB2	0.0602946	0
IL2RB	0	0.00148706
HNRNPA2B1	0.201665	0
CKMT2	0	0.000870309
RBL1	0.325519	0
CD79B	0.0116349	0
SNRNP35	0	0.0210781
IGFBP1	0.0120548	0
FGL1	0	0.103289
ZC2HC1A	0	0.0592804
SMPDL3B	0.210975	0
FBXO46	0	0.0856687
SPI1	0.0964528	0
KIF5A	0	0.0638686
PSCA	0.00047702	0
EIF2S3	0.0457727	0
PHYHIP	0	0.0293918
RAMP3	0	0.169084
ACVR2A	0	0.0175628
CLDN10	0.113005	0
MN1	0	0.0708468
REEP2	0	0.00741167
S100A1	0.283486	0
SRP19	0	0.0473819
PVALB	0	0.28545
STIL	0.428746	0
ZBTB24	0.042969	0
BARD1	0.220564	0
TMSB15A	0.628843	0
DYNC1I1	0.0857443	0
GNA15	0.0168318	0
CRABP1	0.196893	0
SERPINI1	0	0.178672
GAMT	0	0.284732
ACADSB	0	0.180893
USP13	0.159456	0
GRIA2	0	0.116538
BBOX1	0.211154	0
ACOX2	0	0.217482
SH2B2	0.0250687	0
FAM131B	0.0363738	0
PLAG1	0.0670243	0
CTNNA2	0	0.0296039
SLN	0	0.115381
MDFI	0.174588	0
INPP4B	0	0.385328
CBR3	0.363912	0
PDZK1	0	0.220518
LRRC17	0	0.15802
CFD	0	0.177967
FXYD1	0	0.0874891
TNNC2	0	0.0099461
AGPS	0	0.00679051
PRSS2	0.00029463	0
HSD11B1	0	0.0365491
SPA17	0	0.1325
ACAT1	0	0.0402832
FES	0.0137842	0
GPR183	0.0601701	0
SLC22A3	0	0.000603167
AP1B1	0.0217451	0
TBKBP1	0	0.117528
ZNF354A	0	0.0260647
CALB2	0.15281	0
MPP6	0.208955	0
OVGP1	0	0.163617
BCHE	0	0.00924307
ZNF211	0.000384937	0
GSTT2	0	0.181332
NPY1R	0	0.0978597
OCEL1	0	0.199696
SNAPC1	0.0599471	0
ATP2A1	0	0.0529351
PRL	0	0.106276
SAC3D1	0.188621	0
PHKA1	0.0455262	0
FOXO4	0	0.00919231
PIGB	0	0.398927
HOXB2	0	0.244461
HPCA	0.0040444	0
MST1R	0	0.109248
CD3E	0	0.0118838
MC1R	0	0.0300615
SCNN1B	0	0.0160436
KLK11	0.0397518	0
ATP6V1B1	0.0470605	0
CRLF3	0	0.00327386
SCRG1	0.273877	0
CCL20	0.149857	0
PPP1R1A	0.235256	0
UGP2	0.386984	0
SNX15	0	0.0674894
ISG15	0.0488681	0
SIT1	0	0.00473804
RYR1	0.12713	0
TESK2	0	0.104559
GZMA	0	0.00221146
CRYM	0.0236093	0
KIAA0408	0.0092306	0
ZNF175	0	0.0942176
GHR	0	0.0855813
C5	0	0.0871235
CYP17A1	0	0.0453267
PTPN14	0.139138	0
BTK	0	0.00707524
GCNT1	0.0698111	0
VIL1	0	0.0229686
SCN1B	0	0.0338783
CPB1	0	0.231403
AIFM1	0	0.0132192
TCN1	0	0.0827494
ZNF415	0.0275448	0
GATA4	0	0.0388541
WDR76	0.0191785	0
STRN	0	0.00800732
KATNA1	0.150948	0
GLS2	0	0.200091
CORO2A	0	0.18651
RRAGB	0	0.0253367
GSPT2	0.0178466	0
STEAP1	0	0.0755912
HSPA4L	0.18691	0
CR2	0.0919672	0
TYK2	0.00427164	0
TAGLN	0	0.0250266
PCP4	0.0180904	0
SV2B	0.0483346	0
CSRP3	0.0172678	0
DNASE1L3	0	0.0356988
BPI	0.0425428	0
TRAF6	0	0.0107011
KCTD17	0.0213695	0
RPP38	0.0120705	0
KISS1	0	0.0169187
PAGE4	0	0.034145
FXN	0.0867425	0
CHST1	0	0.102111
AQP9	0.0177879	0
LAMP3	0.366812	0
LIPT1	0	0.0156958
SNX7	0.0470562	0
SERPIND1	0	0.0190619
PYGM	0	0.0473101
ROR2	0	0.0915474
NOS3	0	0.043498
GGT5	0	0.000161136
ETV6	0.380615	0
VGF	0	0.0472367
MYL3	0	0.0246932
RASGRP1	0.0416582	0
SLC4A1	0	0.0135888
PDE9A	0.255202	0
ZNF652	0	0.0232729
DSG3	0.0341138	0
SMURF2	0.229559	0
SLC44A4	0	0.42293
TRAIP	0.118513	0
TRAF1	0.135567	0
PSG7	0.0810618	0
MYOM1	0.0132066	0
TNFSF12	0	0.0676807
MMRN1	0	0.00626082
SYT17	0	0.188371
CPA1	0	0.0962786
KCNA6	0.0090551	0
PRRG2	0.00199931	0
PRRG1	0.102864	0
MEOX1	0.018201	0
F10	0.0230823	0
ALKBH1	0	0.177413
SMPD2	0	0.0138324
ALDH3A1	0	0.00256353
CPA3	0	0.250749
CDA	0	0.00148931
ALAS1	0.201286	0
ZDHHC24	0	0.0554784
AOAH	0.00014149	0
CNTRL	0.00294607	0
SNRPG	0.279047	0
REPS2	0	0.157834
PAX6	0.305008	0
WNT2	0	0.0442757
RAPGEF4	0	0.00495886
TTLL1	0	0.00862275
CTSG	0	0.0179745
C4BPA	0	0.0045638
MDM4	0	0.00348429
PCDH17	0	0.0422834
HAAO	0	0.0366976
HDAC9	0.0383693	0
PCBP3	0.0378811	0
KIN	0.148867	0
FMO1	0	0.0168961
WRN	0.0823542	0
LY75	0.131021	0
NCAM2	0	0.0525713
GAL3ST1	0.0757583	0
HLA-DOB	0.231464	0
XPA	0	0.116948
ASB9	0.0106738	0
MTTP	0	0.0296511
CYP27B1	0	0.00316315
DLEU1	0.06121	0
AP3B2	0	0.0583603
MMP10	0	0.0570087
BCL2A1	0.171559	0
DENND4C	0.120041	0
UBFD1	0	0.0534724
TFAP4	0	0.0271866
SYNGR3	0	0.0173189
CD38	0.165606	0
TNNT3	0.000492856	0
TYRP1	0	0.0322324
SDS	0	0.0563845
GFRA1	0	0.433174
SCGN	0	0.0579739
IPO8	0.00341075	0
IL17RA	0.0462806	0
TRPM2	0	0.0351901
LRP2	0	0.0431522
COMP	0	0.152849
BST1	0	0.0157654
SLC25A40	0	0.060269
ITGB7	0.0227851	0
POMC	0.00379172	0
CNTFR	0	0.0285716
SCGB1A1	0	0.0381977
TEP1	0	0.00452941
TENM1	0.0157336	0
OSMR	0.0190021	0
ABLIM3	0	0.276749
BLM	0.20981	0
PGAM2	0	0.00591741
ZNF107	0.0487644	0
RBM42	0.0937547	0
TNNI3	0	0.136263
STAC	0.142464	0
DOC2A	0	0.036027
CBLN1	0	0.0323458
CYP1A1	0	0.0998026
BPHL	0	0.04808
SH3GL2	0	0.0913783
GSTM5	0	0.0438827
F2	0.0196675	0
ITIH3	0	0.0160209
F8	0	0.205412
ENTPD5	0	0.0463576
CD8A	0.00675647	0
SULT2B1	0	0.0452507
TCAP	0.0738679	0
EREG	0	0.0165859
GSR	0.00783452	0
CPEB3	0	0.00655242
FAM50B	0	0.0138198
DUSP9	0	0.00578551
KLK7	0.218588	0
RAMP2	0	0.160021
BIK	0	0.100926
VPS9D1	0.0157417	0
FGF7	0	0.0405039
CD1D	0.0169701	0
SKAP1	0	0.22482
WISP2	0	0.0766901
IL7R	0.0128179	0
RASGRP3	0.385585	0
ROM1	0.0227072	0
TUFT1	0	0.0227165
POLG2	0	0.014183
MAT1A	0	0.0569119
GRM3	0.0272693	0
REG3A	0	0.0392827
SIX1	0	0.11004
DBC1	0	0.000237228
MARCO	0.180302	0
APOC3	0	0.0617035
KLRK1	0.0126172	0
HSPB2	0.0938646	0
PCSK1	0	0.00491102
MYOM2	0	0.0598357
CCK	0.0437199	0
MMP3	0	0.00325282
HSD17B1	0	0.000688781
CLGN	0	0.247744
CD2	0.0387739	0
CPA4	0.00538799	0
BZRAP1	0	0.0113531
VNN1	0.0483241	0
CACNA1H	0	0.076432
PRSS22	0	0.0465579
GAS2	0.0377955	0
GABRB3	0	0.0247658
NME6	0	0.132024
CDK5R2	0.0220064	0
ZBTB7B	0	0.00661913
ZNF197	0	0.0546624
SLC14A1	0	0.0115507
SLC18A2	0	0.10927
NGFR	0	0.0362701
LY86	0	0.0512648
SPIB	0.00293309	0
S100A12	0	0.0520463
ARID3A	0	0.0357648
FCN3	0	0.00222434
PRSS1	0	0.0370076
BDKRB2	0	0.139147
PIGL	0	0.109491
ITPKA	0.0304222	0
LIFR	0	0.0311808
ZNF74	0.129067	0
ZBTB16	0	0.150772
REG1B	0	0.0032318
ADORA2B	0.110964	0
FABP1	0	0.0146715
NLGN1	0	0.0403274
ARSE	0.0135505	0
SLC22A4	0	0.184665
CX3CR1	0	0.145852
CCNA1	0	0.0126716
KRT1	0	0.0222247
PNOC	0.0166079	0
MICA	0.0273494	0
FOXJ1	0	0.0235192
POLE2	0.0693734	0
CEL	0.228951	0
PTH1R	0	0.0314498
PNLIP	0.00506245	0
PLIN1	0	0.0650942
S100A7	0.0820482	0
ZNF264	0	0.265611
SLC4A3	0.00780192	0
VNN2	0.00199385	0
RELN	0.0283892	0
CTSE	0	0.0445213
ZNF443	0	0.0109319
GPA33	0	0.0862192
GTF2E1	0.000636322	0
CREB5	0.0193042	0
MSX1	0	0.213702
SETBP1	0	0.00694211
PLCL1	0	0.107406
FOXF1	0	0.0491961
HK3	0.0521058	0
CGREF1	0.0279666	0
PPM1E	0.028745	0
MYH3	0.0131706	0
TDO2	0.00151468	0
CLTCL1	0	0.0407899
PTPRT	0	0.0923644
MYH1	0.0736167	0
KCNK3	0	0.0980833
LRIG2	0.0564081	0
RXRG	0	0.0762031
PLXNB3	0.00466736	0
MMP13	0	0.0407652
PDK4	0	0.028951
DNAJA3	0	0.244474
ZNF426	0.0267946	0
BATF	0	0.182466
TAF13	0.0226669	0
HIST1H4C	0.275936	0
KCNS3	0	0.128514
AADAC	0.0166564	0
MT3	0.00682861	0
SLC38A3	0.0298334	0
KL	0	0.0148185
SCGB2A1	0	0.0701919
DPEP1	0	0.0276377
CRHBP	0	0.043492
CLCNKB	0	0.0882478
AATK	0	0.0962892
CD1C	0.00490015	0
PRRX1	0	0.117681
MEP1A	0	0.105886
[truncated: 10,819 more rows]

## Sheet: Table S3
Table S3. Genes included in the ESRPS signature
	TNBC-RPS.up	TNBC-RPS.down
PRPF8	0.130379	0
CAPNS1	0.0622123	0
RPL35	0	0.000839138
EIF3D	0	0.0203138
PARK7	0	0.0856838
SRP14	0.00263331	0
RPL11	0.0503331	0
RPL21	0	0.0842356
RPS27A	0	0.0652544
RPS13	0	0.0820422
FAU	0	0.00121306
CFL1	0	0.32567
RPS5	0.0198928	0
RPL27	0	0.0334554
RPL34	0	0.107965
NARS	0	0.0130337
STARD7	0	0.011575
RPL19	0	0.0106418
SLC25A3	0.0225808	0
RPL9	0	0.063401
DDX5	0.0615396	0
RPL6	0.00343099	0
CTDNEP1	0	0.088899
RPL10A	0	0.00677216
C22orf28	0	0.0351758
ERH	0	0.0286199
ABCF1	0.0618106	0
DAD1	0.179807	0
KAT7	0	0.0288423
ZNF146	0.109668	0
SART1	0	0.0179471
ILF2	0.634464	0
SPAG7	0	0.0123818
ZNF259	0	0.0255363
TAF10	0	0.161781
C1D	0.0646457	0
RHOA	0.062727	0
RPS24	0	0.294521
RPL30	0	0.15674
IK	0	0.0181911
SMNDC1	0.0868677	0
ATP6V0B	0.022234	0
RPS25	0	0.0210803
RPL37	0	0.204382
MSN	0	0.0630365
ACTN4	0.0400926	0
DSP	0	0.00185012
NCL	0.110946	0
AP2M1	0.14271	0
LASP1	0	0.0180328
SF3B2	0.22502	0
TMEM59	0.111306	0
CSRP1	0	0.151846
PTGES3	0.0128503	0
NDRG1	0.0305148	0
PFN1	0.0378237	0
SOD1	0	0.00585492
MARCKSL1	0.173468	0
GABARAP	0	0.0349202
LDHA	0.0223899	0
SSR2	0.204686	0
SLC25A5	0.0975662	0
CTSA	0	0.0977324
CD63	0	0.20087
XBP1	0	0.0807262
LAPTM4A	0.0423101	0
RPL32	0	0.052875
CD81	0.0264563	0
PTTG1IP	0.0602749	0
GLO1	0.0795119	0
PPP2R1A	0.00405428	0
HK1	0	0.0961717
NPC2	0.0240719	0
DYNLL1	0	0.0561426
EEF1B2	0.0219707	0
GOT2	0	0.403808
ACADVL	0	0.0956768
PPP1CC	0.0939117	0
GPX1	0	0.037523
RPS27	0	0.106051
RAN	0.337904	0
CAPN1	0	0.0396544
DPYSL2	0.0463157	0
RPLP1	0	0.124091
CTSD	0.0364839	0
ATF4	0	0.107144
RPS15A	0	0.0241158
ANXA5	0.0939485	0
PSMB7	0.00359468	0
ECH1	0.0117521	0
ODC1	0.080756	0
SPARCL1	0	0.148825
HSPA1A	0	0.00315485
SARS	0.0593354	0
CCT7	0.0897647	0
PSME1	0	0.0380304
RPS15	0	0.0492526
PSMD8	0.104892	0
GSTP1	0.162242	0
HYOU1	0	0.195152
SNRPD2	0.0704467	0
PLOD1	0.0629359	0
PSMD2	0.22706	0
RAP1B	0	0.0620534
BCAP31	0	0.0040007
PPP1CA	0.178603	0
TMEM66	0.00852286	0
GNB2	0	0.172325
RPS8	0	0.00174446
DHCR24	0	0.211676
STRAP	0	0.0828058
S100A10	0	0.0179915
CCT4	0.128433	0
CKB	0.077539	0
RHOC	0.00999672	0
PGAM1	0.0958344	0
2018-09-15	0.04095	0
AHCY	0	0.13314
CCT3	0.050856	0
EIF4A2	0.118031	0
PPM1G	0.127914	0
PHC2	0	0.0576763
KDELR1	0.0403673	0
LGALS3BP	0.112478	0
SLC3A2	0.0419367	0
COX6A1	0.152983	0
RPS23	0	0.282254
DEK	0.546764	0
RPL8	0	0.0405589
MLF2	0	0.148433
ARPC1A	0	0.03697
IMMT	0.00803325	0
SDCBP	0	0.0563802
SEPHS2	0	0.075492
UBA1	0	0.0274758
PPT1	0	0.0463238
MDH1	0.206953	0
ANXA6	0	0.177483
SERPING1	0	0.0236083
HIF1A	0.00913696	0
TRIM28	0.0433865	0
SNX17	0.209841	0
AARS	0	0.0505989
SSR4	0	0.0269352
CD9	0	0.0118324
HADHB	0	0.0107379
RPN1	0.258478	0
ANXA1	0	0.0105903
JUP	0.0704794	0
YWHAH	0.0620734	0
TAF7	0.00101804	0
BLCAP	0	0.237661
PFKP	0.145159	0
RPS18	0	0.173713
PLD3	0	0.0068433
MYL9	0	0.0956677
RCN1	0.0296238	0
PABPC4	0	0.00176459
CYC1	0	0.0497886
MMP2	0	0.425121
TM9SF2	0.30995	0
SYNGR2	0.0268111	0
ATP6V1B2	0	0.013998
RBBP7	0.173399	0
SDHA	0	0.0483066
RPS29	0	0.0481108
DAP	0	0.000365383
COPB2	0.165539	0
LGALS1	0	0.0200678
GPX4	0	0.015412
TUFM	0	0.0512099
POLD2	0.0782633	0
PGD	0	0.0180408
COX8A	0.238563	0
MGAT1	0	0.0189035
HNRNPH2	0.177019	0
PJA2	0	0.00686484
ECHS1	0.0179694	0
PLP2	0	0.0345898
HLA-DPB1	0.021161	0
GPNMB	0	0.0341097
HAX1	0.244714	0
NFE2L2	0.174992	0
TERF2IP	0	0.0410599
TMX2	0.0163148	0
ARCN1	0	0.00123186
UBA2	0.343469	0
FBXO7	0	0.0199667
HTRA1	0	0.297661
LRPAP1	0	0.0107605
IDH1	0.00816667	0
SEPW1	0.00865346	0
SLC7A5	0	0.0815011
CREG1	0.0537039	0
CSTB	0.0379688	0
PCNA	0.414109	0
HDAC1	0.0509045	0
LGMN	0.0719827	0
PLS3	0.00579374	0
ERP29	0.119641	0
ILK	0	0.168957
DDX1	0.104518	0
RAF1	0.348545	0
PKM	0.0193661	0
PSMC4	0.254428	0
CDIPT	0	0.0739655
COX7A2L	0.0192377	0
TARS	0	0.000690468
TXNRD1	0.0233988	0
PSMC3	0.342675	0
RALY	0.0622285	0
AKR1B1	0	0.132335
SRP9	0	0.0124425
PSMA5	0.0695408	0
RAB5B	0	0.20143
HNRNPAB	0.0306823	0
ADRM1	0.0165961	0
OGDH	0	0.121118
APEH	0.110071	0
ARHGDIB	0	0.078419
EIF4A3	0.191164	0
ENO2	0.038773	0
STK25	0.11975	0
IFITM2	0	0.145559
MYL12A	0	0.00917087
ATP5B	0	0.0307331
EBNA1BP2	0.0982679	0
RARS	0.00858714	0
SNRPC	0.0655877	0
ADIPOR2	0	0.266655
SLC9A3R1	0	0.0457615
CST3	0	0.05814
TMEM109	0.0458563	0
HNRNPF	0.154238	0
TPD52L2	0.0238905	0
CRTAP	0	0.147129
UCHL1	0	0.0109286
PSMD3	0.244305	0
ITGA5	0	0.327189
CSNK2B	0.132747	0
TRAP1	0	0.121719
SGTA	0.0771247	0
PHGDH	0.23789	0
PSMB3	0.226636	0
MGST3	0	0.00523944
RPL36A	0.0515951	0
LRP10	0	0.142462
HSD17B4	0	0.0329508
NAP1L4	0	0.113504
BAP1	0.0731458	0
IFI30	0.00993188	0
ALDH2	0	0.156807
VIM	0.0108885	0
SEPP1	0	0.0760943
CLDN4	0.14006	0
PTDSS1	0	0.0562831
TTC1	0.107786	0
COL6A3	0	0.382739
GBF1	0	0.0312279
COX6B1	0.076061	0
CNN3	0	0.0253882
RUVBL2	0.0910627	0
SCRN1	0.0320204	0
TALDO1	0.0181571	0
GSTO1	0	0.213796
VBP1	0.21988	0
JUNB	0	0.121172
ITGA3	0.0189167	0
SUPT5H	0	0.0784059
PYGB	0.0558628	0
QSOX1	0	0.0167479
CTSC	0	0.0569108
AHSA1	0.00143123	0
RPL41	0	0.102792
PRCP	0	0.170065
PPP1R11	0	0.160065
NFKBIA	0	0.0849074
TGFBI	0	0.136987
PFDN1	0	0.1044
IGFBP4	0	0.258796
AAMP	0.0669244	0
SRM	0	0.0671687
CBX1	0.24809	0
APOD	0	0.0295496
ARF5	0	0.0439896
ATP6V1F	0	0.0150486
ZFP36	0.0285267	0
PSMA3	0.0163749	0
CTNNB1	0.1835	0
ZNHIT1	0	0.0502954
TRIP12	0.208453	0
MCM3	0.466134	0
CLSTN1	0.0151995	0
UQCRQ	0	0.00605578
GLB1	0	0.00780616
NME1	0.0870474	0
PODXL	0.0888381	0
FAT1	0.0635138	0
DDX39A	0.125493	0
IRAK1	0	0.0224687
TXNL1	0	0.0924395
NISCH	0	0.00794013
EIF3H	0	0.113556
PPP4R1	0	0.0226128
KRT18	0	0.0840612
COX7A2	0.105346	0
INPPL1	0	0.0722092
OAT	0.108809	0
PHB2	0	0.0815691
CNN2	0	0.317748
ALDH9A1	0.0112386	0
AP1G2	0	0.189898
RUVBL1	0.13519	0
SND1	0	0.0776182
RRAGA	0.361879	0
IER3	0	0.00693453
EIF2B1	0.123841	0
BST2	0.00302024	0
IFNGR2	0.00247864	0
JAK1	0	0.0450764
UBE2L6	0.0474619	0
KRT19	0	0.00341619
PACSIN2	0	0.0580976
COPS5	0	0.00747401
CNIH	0	0.103396
TIMP1	0	0.121441
GJA1	0	0.140781
GYS1	0	0.152235
PMPCB	0.0134415	0
PNP	0	0.0461033
SRSF4	0.389864	0
DNMT1	0.208034	0
PSMC6	0.0494784	0
CCND3	0.0421988	0
ENTPD6	0.177943	0
PSMD7	0	0.123489
MYBL2	0.103958	0
TUBG1	0.183818	0
ACIN1	0.0527541	0
MRPL49	0	0.122999
CDC123	0	0.0193316
EIF1B	0.133933	0
SGK1	0	0.00147842
NDUFS3	0.176209	0
CD14	0	0.0135776
LUM	0	0.266016
JOSD1	0.0597322	0
COX6C	0	0.0737504
RPA2	0.0267946	0
TSG101	0.0689449	0
MTHFD2	0.0106916	0
PSME2	0.0337158	0
TMEM106C	0.180325	0
SNRPA	0.0337976	0
SCAMP3	0.231619	0
ADNP	0.0130596	0
NCAPD2	0	0.00730876
ADAR	0.0996186	0
DDX42	0	0.0924481
AEBP1	0	0.355242
LBR	0.0614528	0
POLR2B	0	0.00903919
PRKAG1	0	0.191858
VPS26A	0.0900555	0
GBAS	0.152426	0
UBE3C	0	0.136064
LPCAT1	0	0.206755
KRT5	0	0.00980349
SMARCD2	0.0887118	0
FAM127A	0	0.103495
HDAC2	0.146419	0
EPCAM	0.183247	0
NEDD8	0.0388422	0
HSPB1	0	0.292795
LIPA	0	0.0799052
CAPG	0.0299245	0
SH3GL1	0.057659	0
CDC25B	0.00911197	0
PLAT	0	0.289556
FAM32A	0	0.0187372
GDI1	0	0.105983
TOMM34	0	0.312321
CYB5R3	0.0582437	0
FAM3C	0.0238241	0
IMPDH2	0	0.0113891
ARAF	0	0.075529
PSRC1	0.0455554	0
CKS1B	0.253731	0
AKR1A1	0	0.0116985
UQCRC1	0.287456	0
RPS4Y1	0	0.0674274
COASY	0	0.0641531
SLC20A1	0.0672988	0
GNG10	0	0.126662
NSA2	0	0.0723147
PRDX4	0.257617	0
MCM6	0.269325	0
ETFA	0	0.0237618
CHMP1A	0	0.0360126
WDR82	0.002966	0
CDK2AP1	0.206351	0
PLK2	0	0.0136869
HEXB	0	0.0391184
FURIN	0	0.144198
GNL2	0.0354671	0
CIB1	0	0.13901
ARPC1B	0	0.305619
CCNC	0.0704506	0
GNPAT	0	0.280918
NDUFS2	0	0.00740292
RBM6	0.177011	0
PGM1	0.0138257	0
CCZ1	0	0.104067
KIAA0196	0.00579988	0
MORF4L2	0	0.0380045
DYNLT1	0.0412203	0
TWF2	0.0981287	0
MEST	0	0.0805981
EPHX1	0	0.0538618
LTF	0.0767694	0
ALDOC	0.0954393	0
EFNA1	0.0586586	0
ASNA1	0	0.036921
TMEM184B	0	0.197405
BCKDK	0.0214826	0
UBE4A	0	0.0303049
FIBP	0	0.0567052
HARS	0	0.0908654
SMS	0.162066	0
RAI14	0	0.0692478
CTR9	0	0.000779235
SDC4	0	0.0514322
PLTP	0	0.0277815
BIRC2	0.0442266	0
NDUFAB1	0.042035	0
COPS3	0.0708099	0
IER2	0.0206017	0
TJP2	0.0914425	0
MX1	0.0602759	0
CTSL1	0	0.00641003
UQCR11	0	0.0310861
PAF1	0.155003	0
TSPO	0.00565729	0
NUP153	0.2704	0
IGBP1	0.0225108	0
GOLGA3	0.0284889	0
MCM2	0.4784	0
PEPD	0	0.0179881
ARFIP2	0	0.0594327
COX7B	0.0973801	0
SLC4A2	0.0590584	0
VWF	0	0.0942334
NOC2L	0.0549591	0
DPF2	0.14321	0
CHMP2A	0.0834613	0
PLIN3	0	0.12483
ABL1	0	0.00961252
KIAA0317	0	0.0635371
ACTR1B	0.0335136	0
CLK3	0.0812257	0
LY6E	0	0.0243479
PYCR1	0.0257754	0
UBAC1	0.228747	0
PKN1	0.0481845	0
MMS19	0.0629943	0
CHPF	0	0.28902
ERCC3	0.0774609	0
PRKCZ	0.0595516	0
BLMH	0	0.156071
MVP	0	0.140188
KIAA0247	0	0.0519317
KAT2A	0	0.104904
NUP133	0	0.0959454
PLOD3	0	0.252013
NUP93	0.0569413	0
BLVRB	0	0.000558458
VASP	0	0.0725628
LSM3	0.238643	0
ARFGAP3	0	0.00335085
PES1	0.0789911	0
FADS2	0.137388	0
KIAA0907	0	0.0221092
STT3A	0.13329	0
NPTN	0	0.0390048
UQCRH	0.216938	0
PARP4	0	0.0540122
PLK1	0.202361	0
TRIB1	0	0.0306058
TSPAN7	0	0.175078
CDK4	0.0275904	0
PRPF3	0.271911	0
RAB13	0	0.241371
STXBP1	0	0.0619949
VPS72	0.038528	0
CYB5R1	0	0.282538
TOMM40	0	0.113423
BMI1	0.0161371	0
TDP2	0.128926	0
NAE1	0.0323368	0
PDGFRB	0	0.427783
ACTG2	0	0.0736753
G6PD	0	0.106098
SHFM1	0.00180271	0
HSD17B10	0	0.0280745
SERPINF1	0	0.0582749
CDKN1A	0.175213	0
MGP	0.0418252	0
CTSH	0	0.0508658
NDUFA1	0.108406	0
POLR2G	0	0.00330142
TAP1	0.213214	0
SREBF1	0.00646595	0
MTHFD1	0	0.0123432
PPP2R2A	0	0.0507936
ATP5J	0.115952	0
CSK	0	0.162305
UNG	0.178381	0
BCKDHA	0.0594484	0
PMF1	0.138288	0
TK1	0.0989214	0
FABP5	0	0.0125393
MATN2	0	0.107684
ITGAV	0	0.286037
MAML1	0	0.0461465
SEC24C	0	0.23873
RAP1A	0	0.0490185
SPOCK1	0	0.342386
MXI1	0	0.037244
UNC119B	0.0101892	0
ACADS	0	0.0921515
TCEAL4	0.0140041	0
SERPINA3	0.021619	0
ADAM9	0.0362331	0
GNPDA1	0.0846455	0
KDM5C	0	0.131613
KIAA0430	0	0.00340234
RGS2	0.0534756	0
BASP1	0	0.0477378
PISD	0.0113468	0
KLF10	0.0160139	0
ABCF3	0	0.0448014
NSF	0.120453	0
TCERG1	0.0117269	0
NUTF2	0.0128165	0
IFI27	0.0150237	0
ERCC5	0.205227	0
HSPBP1	0.0146527	0
DNAJC7	0.0124031	0
KEAP1	0.120794	0
YIF1A	0	0.131629
IGSF3	0.00491226	0
ACSL4	0	0.0415386
MPC2	0.0857546	0
MYC	0.106244	0
SLC35B1	0.258089	0
ST5	0	0.153632
AP3S1	0	0.563775
DECR1	0	0.0951822
CTSK	0	0.225668
HDAC5	0.162622	0
PRSS23	0	0.326031
EIF2B2	0	0.00468494
DDX46	0.054829	0
PFKFB3	0.0543341	0
PCOLCE	0	0.259887
PAPD7	0	0.0647652
CTNNAL1	0.102412	0
MPI	0.0466947	0
TMEM147	0.060026	0
DHRS3	0	0.296506
AFG3L2	0.0181615	0
ATG9A	0.0196613	0
TBCC	0.371789	0
EDC4	0.026203	0
DNAJB2	0.0930049	0
ACADM	0	0.00559193
SNRPB2	0.0885872	0
SSFA2	0.0689948	0
CRMP1	0	0.097107
BCL7B	0.158764	0
MLH1	0.102176	0
CTCF	0	0.111369
PITPNB	0	0.0647455
PRSS8	0.172957	0
GALE	0.0427238	0
PRPSAP1	0.3148	0
IRF1	0	6.55896e-05
FADD	0	0.28264
PRKCD	0	0.0761622
VAMP8	0	0.0182961
SYF2	0.042593	0
GSTM3	0	0.0775583
MYLK	0	0.0661218
MCRS1	0.0314924	0
ARL2	0	0.0152287
SNRPD3	0.192344	0
CRABP2	0.0667824	0
FOXM1	0.0759773	0
BLOC1S1	0	0.254626
GDE1	0.0127654	0
IRF6	0	0.161097
S100A13	0	0.0190357
GUSB	0	0.00771416
EPS8	0	0.010532
CTPS1	0.143711	0
SLC30A9	0.0194116	0
IRF3	0	0.0324175
ATXN2	0	0.00233805
EAPP	0	0.0202851
TOPBP1	0.296488	0
RNF103	0	0.0276267
MEN1	0	0.0125104
NRAS	0.0406388	0
LPGAT1	0	0.0217132
APBB1	0	0.242249
MANF	0.0524817	0
PEX11B	0	0.0327431
PSMB10	0.0275588	0
ACTL6A	0.14004	0
MAP2K1	0	0.0380187
ATF3	0.116744	0
DPM1	0	0.00364811
LMO7	0	0.0687015
GTF2A2	0.120902	0
GTF2E2	0.196557	0
RBM15B	0	0.0445192
OXSR1	0.256012	0
TRIM26	0.00585026	0
DUSP11	0	0.172601
TOB1	0.260924	0
CCNB2	0.0953827	0
HIST2H2BE	0.0951508	0
FMOD	0	0.152751
BET1	0.0012537	0
EFNB1	0.00722148	0
CAD	0.0440055	0
IGFBP2	0	0.000173849
LIG1	0.263209	0
PKIG	0	0.276313
P4HA2	0	0.0827134
TRIP10	0	0.139559
SLC20A2	0.0230086	0
USP8	0.0225067	0
GBP2	0.0156994	0
WRB	0.301147	0
PSMD6	0.0361783	0
COBRA1	0.284137	0
RFXANK	0.0489683	0
SYNE2	0.0483769	0
CASP3	0	0.0886362
STIM1	0	0.12769
ACP2	0	0.0831417
FOSB	0.036943	0
PIEZO1	0	0.065272
HMGCL	0.00104279	0
DNTTIP2	0	0.0595883
SHOC2	0	0.0971214
UBE2S	0.212381	0
OXCT1	0.103992	0
NDUFA7	0.335451	0
STK39	0.183222	0
CLDN7	0.0624323	0
INPP1	0.0295132	0
SYNPO	0	0.157731
SACM1L	0.0391382	0
SEC24B	0	0.0313265
CLPP	0.216852	0
SLC1A3	0	0.196003
ITGB2	0	0.0297676
TOM1	0.0784405	0
WBP1L	0	0.450008
DRG1	0.00512933	0
STAMBP	0	0.0834435
GAA	0	0.0366231
TARBP1	0	0.011851
AHR	0	0.00473497
SPINT1	0.0625302	0
VAMP7	0	0.0175212
GPX2	0	0.234252
GCC2	0	0.0419123
AGT	0	0.205425
FUCA1	0	0.0425567
TAF15	0.0545413	0
PCK2	0	0.0548739
ABCD3	0.0183668	0
HPRT1	0.0238387	0
U2AF1	0.359194	0
DENND4B	0.0353723	0
FAH	0	0.103269
POP4	0.165318	0
CDC20	0.14358	0
DDIT4	0.168118	0
ANPEP	0.05338	0
NIT1	0	0.279464
CDC23	0	0.0090994
UNC13B	0.107249	0
SDC3	0.0410601	0
WFS1	0	0.246099
EPM2AIP1	0.145636	0
CD97	0	0.0134104
ADM	0.149782	0
NBAS	0	0.0591532
PIN1	0.00232844	0
DDT	0.0934277	0
SUCLA2	0.0162519	0
ZMPSTE24	0.0315763	0
NDUFV2	0.0653451	0
ETFB	0.0108338	0
FPGS	0	0.291248
BTBD3	0.144497	0
GYPC	0	0.0807934
FHL2	0	0.148353
CRYZ	0.00878618	0
C1QB	0	0.00148059
UBE2C	0.0232764	0
HCLS1	0	0.0313324
PTPN9	0	0.280539
ATP5J2	0	0.0218982
KIF13B	0.0165985	0
GSTA4	0.173371	0
MPP1	0.0961115	0
HLTF	0.111709	0
ARNT2	0.0219534	0
PYGL	0	0.21463
STARD3	0.238256	0
C7	0	0.0872282
POLD4	0	0.0379842
AMOTL2	0	0.0189577
LTBR	0	0.188241
INPP5A	0	0.104041
STAT5A	0.0156974	0
IMPA1	0	0.0999058
ECD	0	0.0314413
SLPI	0.00634506	0
RNASEH2A	0.0444913	0
C5orf15	0	0.0253472
NAA10	0	0.161451
ZBTB5	0.197393	0
MVD	0.205394	0
CYBA	0	0.0808923
UROS	0.000244781	0
PIAS3	0.0198945	0
PTPRK	0.346906	0
NDUFS1	0.197877	0
HMBS	0	0.061584
ZBED1	0	0.0693355
CHSY1	0	0.01789
NINJ1	0.0294658	0
TP53BP1	0.0458375	0
BAHD1	0	0.0986981
C2	0	0.182267
BCAS2	0.12	0
TCTA	0	0.200808
ARHGEF1	0	0.0343615
FOXK2	0.119401	0
CHST15	0	0.384628
PDHX	0	0.00724076
KLHL21	0.128178	0
SV2A	0.137543	0
MYO1E	0	0.220022
COG2	0	0.292008
CTNNBIP1	0.0870591	0
BMS1	0	0.0378549
THBS2	0	0.0941415
FBLN5	0	0.0170816
SDF2	0	0.0486394
MAD2L1BP	0.123044	0
MTIF2	0	0.0448305
PRPF19	0.00459061	0
CSF1R	0	0.0906002
DNM1L	0.0460362	0
GPRC5A	0	0.253319
UBE2M	0.142404	0
SSSCA1	0.100555	0
PAN2	0.0697396	0
PCSK7	0.0743668	0
CCDC86	0	0.0968123
TP53BP2	0.100391	0
TRAPPC12	0	0.0254764
IMPA2	0.178142	0
SEC61B	0.0628261	0
TBP	0.119217	0
RABAC1	0	0.0714825
HAT1	0.550266	0
SPAG5	0.0887213	0
GABBR1	0	0.142834
PVRL2	0	0.187839
RABEPK	0	0.0505232
MRPL40	0.146557	0
IFIT1	0	0.0241865
TIMP2	0.00417175	0
RGP1	0.111069	0
C16orf62	0.0181201	0
RHOG	0	0.196786
GALT	0.00383759	0
ALDH1A3	0.0298997	0
RASSF2	0	0.0391043
S100A4	0	0.0505912
DOCK1	0	0.242604
B3GNT1	0	0.0119259
ABCC4	0	0.0519758
C1orf123	0	0.0196927
CDK9	0	0.120009
PMM2	0.0192899	0
FAM53B	0	0.181831
PAFAH1B3	0.187481	0
CLK2	0.0675027	0
DVL1	0.0244156	0
IL4R	0	0.210304
UPP1	0.0592722	0
THOP1	0.202035	0
LGALS9	0.0245447	0
FCGBP	0.141627	0
UVRAG	0.0426017	0
SCAF8	0.0610107	0
CDK2AP2	0.0597049	0
PPIP5K2	0	0.00677678
TLN1	0	0.132747
CDH3	0	0.0001905
C11orf49	0.0214156	0
DRAP1	0	0.0188017
DCTN6	0.103656	0
FAM50A	0	0.106915
NSMAF	0	0.0397221
DTYMK	0.203153	0
UNC119	0.0501634	0
IRF2	0	0.00776697
LMNB1	0.0939101	0
DFFA	0	0.138087
PHF21A	0.12296	0
EDEM1	0.00311898	0
GBE1	0.144613	0
RNF44	0	0.368524
KIAA0355	0.0253473	0
VPS11	0	0.0666646
DMTF1	0	0.0524295
DCK	0.120036	0
DYNLT3	0	0.337063
BAMBI	0.0299173	0
F13A1	0	0.166775
SLC35A1	0.0522049	0
GNL1	0.0906482	0
STXBP3	0.0337106	0
TGIF1	0.0751718	0
GTPBP6	0	0.177174
NCK2	0	0.00674031
SH2B3	0	0.230872
PTPRM	0	0.180369
KIFAP3	0.0369517	0
DHX8	0.213163	0
PHYH	0	0.0339038
PPP2R5E	0.020821	0
CEBPZ	0.0525758	0
TIMM17B	0.0516914	0
UGDH	0	0.0416225
RBBP8	0.0552406	0
AP1G1	0.124105	0
EZH2	0.193774	0
MAD2L1	0.217922	0
MMP15	0	0.0576373
DUSP14	0.0606925	0
CRELD1	0.113874	0
NDUFB3	0.208526	0
PCF11	0	0.0728188
RPS6KA1	0	0.0633826
ARRB2	0.0331491	0
FKBP2	0.0584213	0
PSMA4	0	0.00446483
PRPS2	0.444072	0
ARMCX2	0	0.0955071
PSMG1	0.15405	0
MFAP1	0	0.0730329
PPL	0.00902179	0
SATB1	0	0.0065185
DDB2	0.20405	0
AP3M2	0	0.0481235
LZTR1	0	0.100493
NELL2	0	0.0645397
MMD	0	0.115447
CD53	0	0.00918781
MFAP2	0.059335	0
FAM8A1	0.154383	0
POLD1	0.130769	0
RBP1	0.199324	0
SUCO	0.168267	0
HEBP2	0.114652	0
MTHFS	0	0.0361605
RPP30	0.19133	0
TMEM11	0	0.0366852
MTA2	0	0.0051907
CBY1	0.00952402	0
ATOX1	0.0245086	0
PRAF2	0	0.264061
SPR	0	0.350164
CHD2	0	0.164887
MRPL19	0.149647	0
MPV17	0.0378662	0
PMM1	0.0687785	0
IQGAP2	0	0.108678
CYP19A1	0	0.174431
TPBG	0	0.253573
COL15A1	0	0.125416
NDUFC1	0.00971757	0
SEC61G	0.0848593	0
RCAN2	0	0.0850715
EPHA2	0	0.0394532
BPGM	0	0.161532
CD68	0	0.124537
TNFRSF1B	0.0314546	0
SPG11	0	0.0729279
MAP3K3	0	0.0500112
PMVK	0.124664	0
SNTA1	0	0.180422
MTX2	0.0437671	0
UPF2	0	0.0289892
CCS	0.00137107	0
LSP1	0	0.0183836
MPST	0	0.0374494
SEMA4D	0.0488396	0
STX4	0.0420327	0
LSM1	0	0.126278
S100A9	0	0.0188651
PRPSAP2	0	0.00306981
CAMLG	0	0.232541
STAM	0.0267544	0
ALG8	0	0.0179365
IPO13	0	0.17603
FAM189B	0.0548996	0
PTTG1	0.00974873	0
ZHX2	0.0766041	0
PCBD1	0	0.096466
ABP1	0	0.103599
GGH	0.0649761	0
FCGR2A	0	0.02788
AFAP1	0.254437	0
FANCG	0.286264	0
MNAT1	0	0.056872
AGL	0	0.124183
OFD1	0.0431835	0
LOXL1	0	0.248781
C10orf116	0	0.0686104
TAF6	0	0.174989
RABGGTA	0	0.0740497
NFIL3	0.122705	0
CSNK2A2	0	0.00764162
GTF2H4	0.117248	0
UNC50	0.118134	0
EMC2	0	0.00493915
ZNF185	0	0.0230471
CSF3R	0	0.0213748
FSTL3	0	0.220156
CD2AP	0.0215157	0
FAM193A	0	0.234951
ZEB2	0	0.0583111
ZNF516	0	0.0959693
SRP54	0.0465546	0
NDUFS6	0	0.0285327
INPP5F	0.0811784	0
TERF2	0	0.22189
BYSL	0.0407356	0
NDUFB6	0.608555	0
UTP14C	0.0180459	0
POLB	0	0.0332306
FCHSD2	0	0.0172336
NDUFB5	0.234536	0
PLXNA3	0	0.178955
ERF	0	0.0331031
MON1B	0.200924	0
TATDN2	0	0.0237669
PLA2G2A	0.00329063	0
PROCR	0.060756	0
ZFYVE16	0	0.0704536
MAP3K11	0	0.149171
XRCC1	0	0.0234007
FIG4	0	0.133583
CTSF	0	0.0328137
SLC25A20	0	0.512964
TRIM13	0.0639332	0
PCNT	0.125198	0
COX5A	0.0630353	0
HMOX1	0	0.0465632
TBCA	0	0.130305
MAN2C1	0	0.242252
DGAT1	0	0.0158343
TG	0	0.172561
HELZ	0.00801033	0
NUCB2	0.0404297	0
TARBP2	0	0.0158692
FAN1	0	0.235378
TMED1	0.0806709	0
PRKAR2B	0	0.0155394
VEGFB	0.106445	0
MPG	0.0626256	0
PKD2	0	0.0259805
DHX16	0.0404887	0
DFNA5	0	0.0859012
ZNF263	0	0.177974
PHKG2	0.137423	0
KIAA0020	0.258165	0
LLGL2	0.146737	0
PNPLA6	0	0.0378361
ITPKB	0.0179569	0
GADD45A	0	0.034211
LAMA3	0	0.0198997
SKIV2L	0	0.03247
BAK1	0.000969563	0
EMP3	0.0227446	0
TRIP4	0.0405565	0
DEXI	0	0.183052
FOXJ2	0	0.243687
PPRC1	0	0.0489572
C5orf22	0	0.00632776
ZNF217	0.138029	0
MPHOSPH6	0.00584177	0
ADCY7	0	0.129082
HMGB3	0.0024418	0
BUB1B	0.0592345	0
ARHGEF17	0	0.0506804
CTSO	0	0.239266
DLGAP5	0.0760827	0
GCA	0	0.0312573
MTR	0.0206198	0
SLC25A13	0.0488301	0
GPKOW	0.174478	0
RPS6KB2	0	0.024692
MANBA	0	0.386094
MRPL33	0.0979225	0
HRSP12	0	0.0353751
DMXL1	0.0223199	0
CD302	0	0.0599336
PCYOX1	0.00272354	0
NQO2	0	0.116014
GSTT1	0.105715	0
SF3A3	0	0.0566965
TSPAN8	0.0146942	0
PITPNM1	0	0.135083
IL32	0.0329127	0
ELP4	0.0558398	0
C17orf75	0.132536	0
R3HDM2	0	0.371999
SNRPF	0.201944	0
LRRC32	0	0.267114
RPS6KA3	0	0.124809
VHL	0	0.225724
KAT2B	0.00343277	0
TRIM32	0	0.0624646
IGFBP6	0	0.318154
GAB2	0.260114	0
CFI	0	0.231647
WDR47	0.103147	0
VRK1	0.206408	0
PDIA5	0.0642357	0
PALM	0	0.118812
VCAM1	0	0.0853112
ACTA1	0	0.0963406
COX17	0.194374	0
IRF9	0.0192159	0
RAB21	0.0529056	0
FBLN2	0.167186	0
SCG5	0	0.246862
WFDC2	0	0.0352378
TUBG2	0	0.181701
LYRM1	0	0.0336547
TAB1	0.100729	0
CD82	0.0941678	0
PARN	0	0.0283978
SLC9A6	0	0.0190108
ARHGAP29	0	0.00906184
DNASE1L1	0	0.202982
CXCL9	0.0495253	0
NDST2	0	0.173581
CXADR	0.192587	0
TCEA2	0.142047	0
NR1H3	0	0.0362588
CHST2	0	0.0628115
GCLM	0	0.0250595
NFKBIE	0.0187047	0
MRPL12	0.14598	0
HLA-DMB	0	0.0871036
KDR	0.0361149	0
ACVR1	0.0395178	0
MMP9	0	0.0110627
NT5E	0	0.116362
INTS9	0	0.0421388
KIF3B	0	0.0745056
CSTF3	0	0.00056943
CLCN6	0.0895057	0
CNN1	0	0.202586
PPP1R26	0.236299	0
E2F6	0.0944046	0
NMI	0.0853644	0
USP20	0	0.133171
SLC31A1	0.0910779	0
HDHD1	0	0.0780741
NUBP1	0	0.0470654
CYP27A1	0.221968	0
FABP4	0	0.182932
TSNAX	0	0.037333
ZNF212	0.0102006	0
FZD6	0.0158349	0
FUT8	0.030818	0
F2R	0	0.136672
PTPN3	0.00511091	0
NUPL2	0.000335497	0
FCGR3B	0.00928733	0
DNAL4	0	0.146458
SPRY2	0.0882259	0
SH3YL1	0.0950292	0
RFC4	0.285343	0
ZWINT	0.0352273	0
METTL1	0	0.312628
BCAR3	0	0.0776953
TRIP13	0.0100938	0
ETHE1	0	0.0851311
SCG2	0.0133851	0
CEBPA	0	0.0489387
RNF144A	0.107146	0
MAOB	0	0.0848747
WASF3	0.0589749	0
TCN2	0	0.0474662
QPRT	0	0.10158
TCEAL1	0	0.0706876
IRF8	0	0.000486857
PRKX	0.0858774	0
THOC1	0.189241	0
CHST10	0	0.117836
AGAP1	0.0949676	0
SUOX	0	0.0737335
MEIS1	0	0.191332
RARRES3	0.0735644	0
TOPORS	0.269405	0
LEPREL4	0	0.112618
TPST2	0	0.163824
TOE1	0.173891	0
NRGN	0	0.00880894
PBX3	0	0.00084523
PRAME	0	0.0336807
SLC5A6	0	0.137037
P2RX4	0.0118777	0
CCNH	0	0.24699
SMARCD3	0	0.033299
CCL4	0.0770248	0
SNAPC2	0	0.059623
TESK1	0.0273754	0
NID2	0	0.137929
GNG11	0	0.21296
IL2RG	0	0.0286649
CD48	0	0.0206593
GADD45G	0	0.0328661
TYROBP	0	0.0136283
SLC34A2	0.0649837	0
NDUFAF1	0	0.067342
CDC45	0.357051	0
BCL9	0.169188	0
HSD11B2	0	0.0497624
FOXO3	0.0151193	0
RRP9	0.0623187	0
PDE2A	0	0.0401312
FILIP1L	0	0.260036
GPR137B	0	0.00260433
TPST1	0	0.0929401
TUBB2A	0	0.124362
PIGQ	0	0.0967215
FRG1	0.0681679	0
RAD51AP1	0.193639	0
CDO1	0	0.00227673
TCIRG1	0	0.0841942
NDC80	0.225433	0
EMILIN1	0	0.0724949
SIPA1	0	0.0829211
WASF1	0	2.88634e-05
MGST2	0	0.00116012
IMPDH1	0	0.27696
CKS2	0.0798143	0
CPOX	0.132041	0
MYL6B	0	0.0742532
ALOX5AP	0.0282371	0
ZNF593	0.035754	0
RBM14	0.169213	0
MB	0	0.0822102
GMPR	0	0.0962606
USPL1	0	0.0480152
IFNAR1	0.0519902	0
CD37	0	0.0245114
CHKB	0	0.177702
PTPN13	0	0.17968
CEBPG	0.197425	0
SLC31A2	0	0.171723
MNT	0.10974	0
ACOT8	0	0.0798572
PIGR	0	0.0920203
RAB32	0	0.0337442
C7orf23	0	0.0204131
ANAPC15	0	0.000409255
PSMC1	0	0.0312758
GMFG	0.0161403	0
GCH1	0	0.040162
HDAC4	0.0621228	0
STAU2	0	0.071175
PPIH	0.112377	0
FAAH	0	0.0553651
FCER1G	0	0.0194491
ZNF195	0	0.0264981
NNAT	0	0.150142
RLF	0.375694	0
DBF4	0.0794351	0
RPP14	0.0192827	0
DCTN3	0.527197	0
CDK5	0.036542	0
LMO2	0	0.0185192
CHD1	0	0.0856621
MMP7	0	0.0268165
CHGB	0.0522595	0
PKMYT1	0.0246214	0
S100A2	0.00566143	0
PIM2	0.0548779	0
LGALS4	0	0.0468666
SOLH	0	0.0862491
PSMB9	0.0773709	0
PPP1R3C	0	0.0894354
AMT	0	0.113929
PET112	0	0.00881862
KBTBD11	0	0.039661
PROM1	0.129112	0
CD151	0.0428634	0
CYP11A1	0	0.142311
ATP1B2	0	0.302074
NEO1	0	0.0855542
KLF7	0	0.0307576
CCDC94	0.154672	0
RGS19	0	0.1009
TMEM187	0.0355961	0
TRIM16	0	0.18435
SLC25A24	0.0635867	0
ABCA3	0	0.151078
COL16A1	0	0.160905
RASSF1	0	0.00671336
S100P	0	0.47455
TRAF5	0	0.34092
F3	0.0350145	0
SLCO2A1	0	0.265933
PIK3CA	0.0593319	0
CLP1	0	0.0935741
GALK1	0.230791	0
CLSTN3	0	0.0261574
BCAS1	0.0618141	0
LRP3	0	0.00286631
NAT9	0.06887	0
CAMK1	0	0.0470306
ACPP	0	0.00130494
SLC43A1	0	0.177086
KCNN4	0.153663	0
RHBDD3	0	0.00171317
SLC12A2	0.0221792	0
TTF2	0.000126996	0
APEX2	0.0187731	0
KIF21B	0.00282077	0
TRAF2	0.132249	0
IFI6	0.0412377	0
GSTM2	0	0.233225
FOSL1	0	0.0210498
MKLN1	0.0296119	0
LMO3	0	0.0545721
ARHGAP4	0	0.0454481
SOX12	0	0.136605
NUPL1	0.10928	0
PLEKHO2	0	0.00811638
MRC1	0.0139688	0
IFI44L	0.106656	0
CD83	0	0.029742
POLA2	0.0901244	0
ARSA	0	0.11463
KIF11	0.179765	0
PROSAPIP1	0.0185675	0
ZNF84	0.180201	0
LDOC1	0	0.00013844
PLA2G15	0	0.0367419
CSTF2	0.0124211	0
SLC16A2	0	0.0325566
INA	0	0.0469216
TIE1	0	0.0455838
PTPRZ1	0.0365306	0
CXCL1	0	0.00944355
GEM	0	0.150421
MMP1	0	0.00937071
PC	0.028778	0
OSTF1	0.0125993	0
BRPF1	0.505222	0
CLDN5	0.026689	0
ENO3	0.0522247	0
PIK3C2B	0	0.0190139
TOM1L1	0.0735371	0
DOLK	0	0.0456629
ARHGAP11A	0.133017	0
SAMHD1	0.0730941	0
EVPL	0.0388588	0
HIRIP3	0.227094	0
EPB49	0	0.0431851
CDC7	0	0.0215201
FARP2	0	0.0760722
HIVEP1	0.106282	0
ELMO1	0	0.083042
DPH2	0	0.00918805
FAM216A	0	0.000181327
ZNF140	0.251208	0
PHF14	0.0239714	0
CXCL10	0.0489577	0
VTN	0	0.0908958
GABRE	0	0.221424
NPIP	0	0.0304714
EEF1A2	0	0.129734
SEC14L2	0	0.126397
ST6GALNAC2	0.00474226	0
RAPGEF1	0.0221023	0
HPS5	0.340104	0
KIAA0513	0	0.249027
STAR	0.20772	0
RAD54L	0.0309436	0
LSM7	0.220788	0
FKBP5	0.0185933	0
APOC2	0	0.0134548
SELL	0	0.0103351
ACOT13	0.00714397	0
PPM1D	0.121088	0
ATG14	0	0.820837
ICK	0.379791	0
COX7A1	0	0.226326
CROT	0	0.167395
PPIP5K1	0	0.0204371
MMP12	0.0800848	0
BSN	0	0.0683094
SLC7A7	0	0.236292
NUAK1	0	0.399192
VPS33A	0	0.0210917
CHL1	0.0174842	0
MRPL28	0	0.0691684
DKK1	0	0.0451483
EXO1	0.000166551	0
CGRRF1	0	0.396738
CCL21	0.0189918	0
HMGCS2	0	0.014156
ASL	0.0398126	0
PKIA	0.00626476	0
PLCG2	0	0.0453496
SERPINB2	0	0.025183
UCHL3	0.196486	0
ACD	0	0.00141625
TFF3	0	0.139779
ATP7B	0	0.220466
MYH2	0.0229373	0
RPS6KA4	0	0.185547
NEK4	0.0291741	0
COL17A1	0.0191747	0
CGA	0	0.218586
ACP5	0	0.0196807
S1PR1	0	0.116874
DPYD	0	0.044264
TROAP	0	0.0464474
APBB3	0	0.254181
CCP110	0.2747	0
ME3	0	0.231116
ALPP	0	0.211515
FOXA1	0	0.0851376
MUC2	0	0.0640684
TMEM186	0.102585	0
CDH5	0	0.226001
LTBP2	0	0.180726
NPTX1	0	0.00884578
IRS1	0	0.00385053
PARM1	0	0.47068
SGCE	0.0619309	0
STX8	0	0.0634366
CDC42EP1	0	0.0719302
AFP	0	0.33835
CHGA	0.0403562	0
NFE2L3	0.235485	0
IFT88	0	0.0239468
INPP5E	0.138838	0
KIF23	0.247504	0
KIAA0753	0	0.0676481
WIF1	0.00756266	0
PANX1	0	0.00688397
CCDC6	0	0.0423069
SLC29A2	0	0.0604835
EPHB6	0	0.00895261
ABCA8	0	0.0843034
COL9A3	0.0744091	0
CDH13	0.233976	0
STX1A	0	0.00820376
TGFBR3	0.155235	0
KLK6	0	0.00702194
KRT15	0.272761	0
CENPC1	0	0.0232098
CNKSR1	0.0243372	0
TAGLN3	0	0.207539
IARS	0	0.0185233
PICK1	0	0.0260581
IFIT3	0	0.00143475
PTGS2	0.201998	0
NAP1L3	0	0.0741578
RCBTB2	0	0.0677097
USP6NL	0.1613	0
ARHGEF5	0.0205693	0
NUDT1	0.239908	0
IL11RA	0.0860717	0
EVI2A	0	0.0153506
CHAF1B	0.596435	0
THBS4	0	0.222617
MAL	0	0.205685
VSIG4	0	0.179826
PPOX	0	0.0268652
FMNL1	0.0562282	0
SMAD7	0.0021205	0
IFT140	0	0.029437
GPRASP1	0.0112957	0
DUSP2	0.215115	0
PRR3	0.0705494	0
TRIM21	0	0.0257242
H1FX	0.21999	0
CLPX	0.191141	0
CKM	0	0.0363861
CACNA2D2	0	0.000910276
ZW10	0	0.0345104
MAPK10	0	0.215007
CADPS	0	0.26177
HSD17B2	0.0203976	0
FGD1	0.0376263	0
TTK	0.192571	0
ENDOG	0.00569193	0
MELK	0.469255	0
RAD9A	0.0584234	0
FOLR2	0	0.0722446
PSG5	0	0.259564
CDK8	0.0549616	0
FGL2	0.00931699	0
POLA1	0.0759164	0
GLDC	0.190074	0
POP5	0.0818265	0
CP	0.0263053	0
ZBTB11	0.284575	0
TCFL5	0	0.0142973
PTPN7	0	0.201359
ORC2	0.257601	0
LEPREL2	0	0.132687
SERPINB5	0.0143523	0
B3GNT3	0.00453017	0
MAD1L1	0.329567	0
NAIP	0	0.0277814
NME3	0.0297472	0
CA3	0.116041	0
PHF16	0	0.0118907
GCHFR	0	0.0365253
ICT1	0.341471	0
MTERF	0.0309946	0
ZNF646	0	0.02223
MGMT	0	0.0567099
MSLN	0.0571676	0
AOC3	0	0.186447
DDX6	0.0637994	0
IL10RA	0	0.0583192
RAMP1	0	0.134789
PRR4	0	0.0536242
GAS8	0	0.182742
C11orf80	0	0.00640409
SASH3	0	0.0674756
TLR2	0.0240582	0
SLC10A3	0.0696993	0
TCF21	0.0193519	0
HPN	0.124718	0
MAP4K2	0	0.0253363
ZNF274	0.0225662	0
PTPRG	0	0.11698
PTPRN	0.129114	0
ICAM3	0	0.0100864
CARD8	0	0.0579444
RHOH	0.105534	0
LYPD3	0	0.154079
SNAP91	0.0568291	0
SRPX	0	0.0584298
MNDA	0.0593645	0
PTPRCAP	0.0124684	0
GC	0	0.24632
BAI2	0.0337087	0
SHROOM2	0	0.102719
C6orf47	0	0.18513
MAFG	0.074235	0
CSTA	0	0.0474564
GJB1	0	0.153717
RAB3A	0	0.0261086
EMP2	0	0.14634
AMMECR1	0.0439763	0
DDX10	0	0.108267
CLASRP	0	0.0807729
SH3BGR	0.0090459	0
SLC22A18	0	0.138808
TRAPPC6A	0.0265673	0
ITIH2	0	0.164258
PFN2	0.178515	0
GNAZ	0	0.0667841
MX2	0	0.122085
AHDC1	0.178381	0
DOCK4	0	0.00325686
NKRF	0	0.107483
TFF1	0	0.150894
HAGH	0	0.00527102
FGFBP1	0	0.0602333
VIPR1	0.0364902	0
ARL4A	0.0408046	0
ZBTB48	0.130508	0
MAP3K8	0.0669279	0
ITGA2	0	0.0346268
CTDP1	0.035857	0
LSM6	0.0475362	0
ORM1	0	0.0214287
GNE	0.268655	0
GABRP	0.146289	0
CENPE	0.166763	0
ASNS	0.015429	0
CD79A	0	0.0154002
KIT	0.110199	0
AUH	0	0.0506971
PRIM1	0.141967	0
ITGAE	0.0376877	0
GPR162	0.0394801	0
PARG	0	0.0937721
EXOSC9	0.0248242	0
ARID4A	0.101688	0
SPRR1B	0	0.128608
ING3	0	0.00699101
CYP2J2	0	0.0293456
SLC22A5	0	0.270294
SERPINF2	0.0185168	0
MTMR11	0	0.075662
CRIP1	0	0.0144261
ORC1	0.222371	0
RWDD3	0.0889571	0
MAMLD1	0	0.113752
ZNF7	0	0.000327385
NAGPA	0	0.0779868
PLEKHA6	0	0.0823159
PEX12	0	0.0417484
POM121	0.0274229	0
SLC26A2	0.0224758	0
GFPT2	0	0.171435
SNPH	0.0642742	0
MAN2A1	0	0.0978033
EFNA4	0.247666	0
APOB	0.0133264	0
FGF13	0	0.125351
NEFM	0	0.0250445
PLCD1	0.181812	0
VRK2	0.0538264	0
NPM3	0	0.0977958
MOK	0.094447	0
ACTC1	0	0.146655
HSPE1	0.247144	0
FPGT	0	0.0210179
ANG	0.155709	0
NCAN	0	0.0390462
MYL5	0.0416859	0
SLC6A1	0.0812931	0
SPTBN2	0.046994	0
CSF2RB	0	0.00419356
ERCC8	0.00401603	0
MYLPF	0	0.295126
CAPN5	0	0.0272041
DDR2	0.150721	0
RBBP5	0.2026	0
PTPN4	0.00402219	0
QPCT	0.0625087	0
ITGB3BP	0.157489	0
TNNI1	0	0.0248127
ZNF193	0.00593501	0
ZNF324	0.0502399	0
GNG4	0	0.0532778
SPINK5	0	0.320855
DNALI1	0	0.100583
FANCC	0	0.0829617
PLS1	0	0.00105754
RP2	0	0.147201
MAP3K14	0.0734978	0
CA9	0.195501	0
CLEC3B	0.0149449	0
GLI3	0	0.40325
NMB	0	0.0403432
RELB	0	0.10292
KAL1	0	0.389702
IL6	0	0.183984
RIN1	0	0.0226195
RNF2	0.1114	0
APOH	0.0296295	0
POLR3F	0.102452	0
HCAR3	0.0466636	0
EHHADH	0.0563702	0
DEPDC5	0.0668609	0
SURF2	0.163508	0
PDGFRL	0	0.0332462
COCH	0.229967	0
RPH3A	0.00763576	0
SLC16A4	0	0.240908
KIF20B	0	0.0280236
SOD3	0	0.115369
FCN1	0	0.031307
TRMT2B	0	0.0624277
SCO2	0	0.00739792
CXCL13	0.19503	0
PARD6A	0.0555312	0
PEX13	0.295023	0
NOTCH4	0	0.179134
EGR2	0.0668491	0
ZBTB39	0	0.0783499
AMPH	0	0.236091
INHBB	0	0.00106326
NR3C2	0	0.0231794
ACYP1	0.207632	0
PGC	0	0.0918123
BCL10	0	0.0126518
CD3EAP	0	0.0745768
SPEG	0	0.0292718
LIF	0	0.0216459
POU2AF1	0.0669648	0
CDK20	0.0743448	0
PITRM1	0	0.0318799
PIGA	0.0850149	0
FKTN	0.043883	0
URB2	0	0.0832106
IL2RB	0	0.106022
HNRNPA2B1	0.325707	0
CKMT2	0	0.0101935
RBL1	0.177294	0
CD79B	0	0.027275
SNRNP35	0.123509	0
IGFBP1	0.0719672	0
FGL1	0	0.275069
ZC2HC1A	0	0.101738
SMPDL3B	0.30256	0
FBXO46	0	0.126573
SPI1	0.21659	0
KIF5A	0	0.209474
PSCA	0.0542843	0
EIF2S3	0.0947311	0
PHYHIP	0	0.267992
RAMP3	0	0.20166
ACVR2A	0	0.273684
CLDN10	0.100975	0
MN1	0	0.168046
REEP2	0	0.0711866
S100A1	0.263039	0
SRP19	0	0.160752
PVALB	0	0.170932
STIL	0.166317	0
ZBTB24	0	0.00295491
BARD1	0.463863	0
TMSB15A	0.373119	0
DYNC1I1	0.0521693	0
GNA15	0	0.0386809
CRABP1	0	0.0276997
SERPINI1	0	0.0143819
GAMT	0	0.0277108
ACADSB	0.070382	0
USP13	0.0514609	0
GRIA2	0.0774388	0
BBOX1	0.0976915	0
ACOX2	0	0.0351693
SH2B2	0	0.184511
FAM131B	0.0501833	0
PLAG1	0	0.00941172
CTNNA2	0	0.0908399
SLN	0	0.472174
MDFI	0.203065	0
INPP4B	0	0.162551
CBR3	0.364388	0
PDZK1	0	0.0616838
LRRC17	0	0.24623
CFD	0.00128275	0
FXYD1	0	0.273732
TNNC2	0	0.224986
AGPS	0	0.00132667
PRSS2	0.00564426	0
HSD11B1	0	0.116547
SPA17	0	0.143169
ACAT1	0	0.0571033
FES	0	0.0568511
GPR183	0.02518	0
SLC22A3	0.0621484	0
AP1B1	0.012666	0
TBKBP1	0	0.518108
ZNF354A	0	0.0975993
CALB2	0	0.046032
MPP6	0.14737	0
OVGP1	0	0.163017
BCHE	0	0.0790214
ZNF211	0.119848	0
GSTT2	0	0.15913
NPY1R	0.132638	0
OCEL1	0	0.0233161
SNAPC1	0.0335264	0
ATP2A1	0	0.14636
PRL	0	0.344639
SAC3D1	0.271644	0
PHKA1	0.124413	0
FOXO4	0.0294678	0
PIGB	0	0.302938
HOXB2	0	0.0606326
HPCA	0.0252929	0
MST1R	0	0.190431
CD3E	0	0.218162
MC1R	0	0.213523
SCNN1B	0	0.175572
KLK11	0.0819105	0
ATP6V1B1	0.353207	0
CRLF3	0	0.0217541
SCRG1	0.0932653	0
CCL20	0.054234	0
PPP1R1A	0.445231	0
UGP2	0.283414	0
SNX15	0	0.0166144
ISG15	0.0043733	0
SIT1	0	0.00760808
RYR1	0.00891491	0
TESK2	0	0.108032
GZMA	0.00652457	0
CRYM	0.00282336	0
KIAA0408	0.00668116	0
ZNF175	0	0.149971
GHR	0	0.0167038
C5	0	0.044903
CYP17A1	0	0.0782647
PTPN14	0.0820801	0
BTK	0	0.139017
GCNT1	0.019404	0
VIL1	0	0.0314689
SCN1B	0	0.0784371
CPB1	0	0.213064
AIFM1	0	0.0549263
TCN1	0	0.00799443
ZNF415	0.0641847	0
GATA4	0	0.0250735
WDR76	0.0611865	0
STRN	0	0.0882858
KATNA1	0.00187182	0
GLS2	0	0.161716
CORO2A	0	0.0405211
RRAGB	0.0577559	0
GSPT2	0.00309199	0
STEAP1	0	0.185752
HSPA4L	0.0533014	0
CR2	0.0934993	0
TYK2	0	0.0605438
TAGLN	0	0.140495
PCP4	0	0.011181
SV2B	0	0.00270414
CSRP3	0.138095	0
DNASE1L3	0	0.0946609
BPI	0.0546445	0
TRAF6	0	0.0239028
KCTD17	0.0202034	0
RPP38	0	0.140048
KISS1	0.0285246	0
PAGE4	0	0.00352573
FXN	0.129098	0
CHST1	0	0.150503
AQP9	0.0379239	0
LAMP3	0.156957	0
LIPT1	0.0164105	0
SNX7	0.0218689	0
SERPIND1	0	0.053864
PYGM	0	0.079706
ROR2	0	0.21076
NOS3	0	0.106624
GGT5	0	0.045972
ETV6	0.23568	0
VGF	0	0.282548
MYL3	0	0.0437224
RASGRP1	0.0940097	0
SLC4A1	0.0188665	0
PDE9A	0.194379	0
ZNF652	0.0611231	0
DSG3	0	0.0677881
SMURF2	0.10653	0
SLC44A4	0.00149017	0
TRAIP	0.0372062	0
TRAF1	0.0201678	0
PSG7	0.14839	0
MYOM1	0	0.00766447
TNFSF12	0.00802409	0
MMRN1	0	0.0433339
SYT17	0.0306437	0
CPA1	0	0.198398
KCNA6	0.04433	0
PRRG2	0.233508	0
PRRG1	0.0251765	0
MEOX1	0.0398278	0
F10	0.0796048	0
ALKBH1	0	0.0772935
SMPD2	0.116393	0
ALDH3A1	0	0.0222376
CPA3	0	0.315245
CDA	0	0.0156779
ALAS1	0.179337	0
ZDHHC24	0	0.0105213
AOAH	0	0.0795035
CNTRL	0	0.0349235
SNRPG	0.128614	0
REPS2	0.114232	0
PAX6	0.210583	0
WNT2	0	0.282936
RAPGEF4	0.0557659	0
TTLL1	0.0683144	0
CTSG	0	0.0826252
C4BPA	0.0103364	0
MDM4	0.0961805	0
PCDH17	0	0.252122
HAAO	0	0.254757
HDAC9	0	0.0438275
PCBP3	0.0607832	0
KIN	0.0629306	0
FMO1	0	0.270438
WRN	0.0292011	0
LY75	0.0665762	0
NCAM2	0	0.193064
GAL3ST1	0.187468	0
HLA-DOB	0.116413	0
XPA	0	0.0269641
ASB9	0.0159565	0
MTTP	0	0.232055
CYP27B1	0	0.0965589
DLEU1	0.052163	0
AP3B2	0	0.162555
MMP10	0.00596785	0
BCL2A1	0.126504	0
DENND4C	0.321435	0
UBFD1	0.0725048	0
TFAP4	0.0117701	0
SYNGR3	0	0.0358259
CD38	0.0976139	0
TNNT3	0.0100652	0
TYRP1	0.0058177	0
SDS	0	0.281659
GFRA1	0	0.152703
SCGN	0	0.121118
IPO8	0	0.0315278
IL17RA	0.0200618	0
TRPM2	0	0.204483
LRP2	0.0455925	0
COMP	0	0.189052
BST1	0	0.00837225
SLC25A40	0	0.159445
ITGB7	0	0.0158061
POMC	0.0427391	0
CNTFR	0	0.135486
SCGB1A1	0	0.0704816
TEP1	0	0.00756671
TENM1	0.130595	0
OSMR	0	0.042037
ABLIM3	0	0.0914789
BLM	0	0.00539912
PGAM2	0.012946	0
ZNF107	0.196316	0
RBM42	0.111821	0
TNNI3	0	0.245944
STAC	0.0434841	0
DOC2A	0.0214324	0
CBLN1	0	0.00283328
CYP1A1	0	0.202232
BPHL	0	0.125792
SH3GL2	0	0.196431
GSTM5	0	0.171781
F2	0.0354142	0
ITIH3	0	0.0752344
F8	0	0.406346
ENTPD5	0	0.0100301
CD8A	0	0.0406884
SULT2B1	0	0.0124968
TCAP	0.369251	0
EREG	0.0177815	0
GSR	0.107957	0
CPEB3	0.0284668	0
FAM50B	0	0.0248229
DUSP9	0	0.0725147
KLK7	0.151041	0
RAMP2	0	0.15201
BIK	0.0185855	0
VPS9D1	0	0.0617105
FGF7	0	0.00704306
CD1D	0.0143345	0
SKAP1	0	0.167003
WISP2	0	0.0951981
IL7R	0.0390113	0
RASGRP3	0.205216	0
ROM1	0	0.00546801
TUFT1	0.0751485	0
POLG2	0.0840979	0
MAT1A	0	0.0715392
GRM3	0.00736759	0
REG3A	0	0.094996
SIX1	0	0.0503096
DBC1	0	0.0977376
MARCO	0.111114	0
APOC3	0	0.0983372
KLRK1	0	0.0187444
HSPB2	0.0997891	0
PCSK1	0	0.0518908
MYOM2	0	0.105147
CCK	0.157559	0
MMP3	0	0.0798708
HSD17B1	0	0.0143758
CLGN	0	0.0398945
CD2	0.022284	0
CPA4	0	0.17321
BZRAP1	0	0.00450505
VNN1	0.134098	0
CACNA1H	0	0.112489
PRSS22	0	0.0962436
GAS2	0.0333955	0
GABRB3	0	0.0581873
NME6	0	0.202877
CDK5R2	0.03487	0
ZBTB7B	0.00836418	0
ZNF197	0	0.143994
SLC14A1	0	0.00786869
SLC18A2	0	0.116991
NGFR	0	0.0269033
LY86	0	0.165405
SPIB	0	0.0664691
S100A12	0	0.105911
ARID3A	0	0.155697
FCN3	0	0.000647516
PRSS1	0	0.0293138
BDKRB2	0	0.1628
PIGL	0	0.263849
ITPKA	0.0337705	0
LIFR	0	0.054753
ZNF74	0.0395635	0
ZBTB16	0	0.0972869
REG1B	0	0.0368318
ADORA2B	0	0.0121986
FABP1	0	0.111675
NLGN1	0	0.0818776
ARSE	0.00259627	0
SLC22A4	0	0.331623
CX3CR1	0	0.0819412
CCNA1	0	0.247483
KRT1	0	0.0503669
PNOC	0	0.0499148
MICA	0.0691798	0
FOXJ1	0	0.0318974
POLE2	0.00574231	0
CEL	0.377191	0
PTH1R	0	0.236236
PNLIP	0.156736	0
PLIN1	0	0.0253878
S100A7	0	0.0191993
ZNF264	0	0.355437
SLC4A3	0	0.0404883
VNN2	0.0363345	0
RELN	0	0.0423079
CTSE	0	0.0839634
ZNF443	0.118758	0
GPA33	0	0.0935824
GTF2E1	0	0.0749972
CREB5	0.0945645	0
MSX1	0	0.556016
SETBP1	0.132781	0
PLCL1	0	0.0517812
FOXF1	0	0.135025
HK3	0.000239811	0
CGREF1	0.0111179	0
PPM1E	0.0946775	0
MYH3	0.0067487	0
TDO2	0	0.0803355
CLTCL1	0	0.108647
PTPRT	0.022942	0
MYH1	0.221532	0
KCNK3	0	0.223316
LRIG2	0.0240407	0
RXRG	0	0.155167
PLXNB3	0	0.024052
MMP13	0	0.197447
PDK4	0	0.0976282
DNAJA3	0	0.38497
ZNF426	0.0331444	0
BATF	0	0.138568
TAF13	0	0.000883386
HIST1H4C	0.155714	0
KCNS3	0	0.0936042
AADAC	0.0130064	0
MT3	0	0.00950773
SLC38A3	0.0346888	0
KL	0	0.0590931
SCGB2A1	0.141871	0
DPEP1	0	0.0401415
CRHBP	0	0.0888805
CLCNKB	0	0.212006
AATK	0	0.118776
CD1C	0.0471731	0
PRRX1	0	0.252308
MEP1A	0	0.152233
[truncated: 10,819 more rows]

## Sheet: Table S4
Table S4. Validation of signatures
	Origin AUC	Validated AUC	Validation dataset ID	Author	PMID
Witkiewicz9	0.66	0.64	GSE41998	Witkiewicz et al.	25047707
ConSig	0.74	0.77	GSE34138	Turner et al.	28721363
A-score	0.74	0.66	GSE16446	Desmedt et al.	21422418
Paclitaxel response metagene	0.61	0.62	GSE4779 (EORTC)	Juul et al.	20189874
Stroma metagene	0.68	0.7	GSE4779 (EORTC)	Farmer et al.	19122658
	Origin P value	Validated P value	Validation dataset ID	Author	PMID
GGI	2.2e-09	6.7e-09	GSE6861, GSE25066, GSE20271, GSE16446, GSE20194, GSE22093, GSE23988	Ignatiadis et al.	22508827
Gene70	5.2e-13	2.02e-12	GSE6861, GSE25066, GSE20271, GSE16446, GSE20194, GSE22093, GSE23989	Ignatiadis et al.	22508827
CIN70	6.4e-09	3.5e-08	GSE6861, GSE25066, GSE20271, GSE16446, GSE20194, GSE22093, GSE23990	Ignatiadis et al.	22508827
Stroma1	0.072	0.064	GSE6861, GSE25066, GSE20271, GSE16446, GSE20194, GSE22093, GSE23991	Ignatiadis et al.	22508827
Stroma2	0.94	0.87	GSE6861, GSE25066, GSE20271, GSE16446, GSE20194, GSE22093, GSE23992	Ignatiadis et al.	22508827
Immune1	7.2e-09	3.1e-08	GSE6861, GSE25066, GSE20271, GSE16446, GSE20194, GSE22093, GSE23993	Ignatiadis et al.	22508827
Immune2	3e-09	3.2e-07	GSE6861, GSE25066, GSE20271, GSE16446, GSE20194, GSE22093, GSE23994	Ignatiadis et al.	22508827
RAS	0.21	0.86	GSE6861, GSE25066, GSE20271, GSE16446, GSE20194, GSE22093, GSE23995	Ignatiadis et al.	22508827
MAPK	5.1e-05	5.3e-06	GSE6861, GSE25066, GSE20271, GSE16446, GSE20194, GSE22093, GSE23996	Ignatiadis et al.	22508827
PTEN	7.2e-09	2.3e-09	GSE6861, GSE25066, GSE20271, GSE16446, GSE20194, GSE22093, GSE23997	Ignatiadis et al.	22508827
AKTmTOR	0.35	0.63	GSE6861, GSE25066, GSE20271, GSE16446, GSE20194, GSE22093, GSE23998	Ignatiadis et al.	22508827
PIK3CA	0.44	0.02	GSE6861, GSE25066, GSE20271, GSE16446, GSE20194, GSE22093, GSE23999	Ignatiadis et al.	22508827
IGF1	1.1e-06	1.8e-06	GSE6861, GSE25066, GSE20271, GSE16446, GSE20194, GSE22093, GSE24000	Ignatiadis et al.	22508827
SRC	0.18	0.69	GSE6861, GSE25066, GSE20271, GSE16446, GSE20194, GSE22093, GSE24001	Ignatiadis et al.	22508827
MYC	0.0021	0.0018	GSE6861, GSE25066, GSE20271, GSE16446, GSE20194, GSE22093, GSE24002	Ignatiadis et al.	22508827
E2F3	0.0064	0.09	GSE6861, GSE25066, GSE20271, GSE16446, GSE20194, GSE22093, GSE24003	Ignatiadis et al.	22508827
BetaCatenin	0.69	0.98	GSE6861, GSE25066, GSE20271, GSE16446, GSE20194, GSE22093, GSE24004	Ignatiadis et al.	22508827
	Origin P value	Validated P value	Validation dataset ID	Author	PMID
ACIDOSIS.21672245	0.0189999	0.00495228	GSE4779,GSE18728,GSE19697,GSE16446,GSE20194,GSE22513,GSE20271,GSE22093,GSE23988,GSE28796,GSE25066,GSE32646	Stover et al.	27330058
ACTIVATEDENDOTHELIUM.23975155	7.15716e-06	5.3114e-10	GSE4779,GSE18728,GSE19697,GSE16446,GSE20194,GSE22513,GSE20271,GSE22093,GSE23988,GSE28796,GSE25066,GSE32647	Stover et al.	27330058
AKT.20335537	0.241115	0.910817	GSE4779,GSE18728,GSE19697,GSE16446,GSE20194,GSE22513,GSE20271,GSE22093,GSE23988,GSE28796,GSE25066,GSE32648	Stover et al.	27330058
ANTIOXIDANT	0.236892	0.0162639	GSE4779,GSE18728,GSE19697,GSE16446,GSE20194,GSE22513,GSE20271,GSE22093,GSE23988,GSE28796,GSE25066,GSE32649	Stover et al.	27330058
AR.TNBC.21633166	0.00638399	0.00119029	GSE4779,GSE18728,GSE19697,GSE16446,GSE20194,GSE22513,GSE20271,GSE22093,GSE23988,GSE28796,GSE25066,GSE32650	Stover et al.	27330058
ASCORE.21422418	0.0736288	0.151862	GSE4779,GSE18728,GSE19697,GSE16446,GSE20194,GSE22513,GSE20271,GSE22093,GSE23988,GSE28796,GSE25066,GSE32651	Stover et al.	27330058
BCAT.ONCOGENE.16273092	0.0890124	0.0668542	GSE4779,GSE18728,GSE19697,GSE16446,GSE20194,GSE22513,GSE20271,GSE22093,GSE23988,GSE28796,GSE25066,GSE32652	Stover et al.	27330058
BETACATENIN.20335537	3.56385e-11	1.85851e-11	GSE4779,GSE18728,GSE19697,GSE16446,GSE20194,GSE22513,GSE20271,GSE22093,GSE23988,GSE28796,GSE25066,GSE32653	Stover et al.	27330058
BMYB.19043454	2.99395e-12	1.11116e-12	GSE4779,GSE18728,GSE19697,GSE16446,GSE20194,GSE22513,GSE20271,GSE22093,GSE23988,GSE28796,GSE25066,GSE32654	Stover et al.	27330058
BRCA1.11823860	6.58987e-19	1.71595e-19	GSE4779,GSE18728,GSE19697,GSE16446,GSE20194,GSE22513,GSE20271,GSE22093,GSE23988,GSE28796,GSE25066,GSE32655	Stover et al.	27330058
BRCA1.UP.16843262	0.0859851	0.932506	GSE4779,GSE18728,GSE19697,GSE16446,GSE20194,GSE22513,GSE20271,GSE22093,GSE23988,GSE28796,GSE25066,GSE32656	Stover et al.	27330058
CD44POS.CD24NEG.17229949	0.673285	0.460078	GSE4779,GSE18728,GSE19697,GSE16446,GSE20194,GSE22513,GSE20271,GSE22093,GSE23988,GSE28796,GSE25066,GSE32657	Stover et al.	27330058
CIN70.16921376	3.9045e-12	1.48828e-10	GSE4779,GSE18728,GSE19697,GSE16446,GSE20194,GSE22513,GSE20271,GSE22093,GSE23988,GSE28796,GSE25066,GSE32658	Stover et al.	27330058
CMYB.20949095	0.10189	2.8241e-05	GSE4779,GSE18728,GSE19697,GSE16446,GSE20194,GSE22513,GSE20271,GSE22093,GSE23988,GSE28796,GSE25066,GSE32659	Stover et al.	27330058
CORE.EMT..20713713	0.213574	0.376921	GSE4779,GSE18728,GSE19697,GSE16446,GSE20194,GSE22513,GSE20271,GSE22093,GSE23988,GSE28796,GSE25066,GSE32660	Stover et al.	27330058
DNADAMAGE.TNBC.21633166	8.18865e-12	3.0062e-10	GSE4779,GSE18728,GSE19697,GSE16446,GSE20194,GSE22513,GSE20271,GSE22093,GSE23988,GSE28796,GSE25066,GSE32661	Stover et al.	27330058
E2F1.20335537	4.76236e-08	7.21605e-11	GSE4779,GSE18728,GSE19697,GSE16446,GSE20194,GSE22513,GSE20271,GSE22093,GSE23988,GSE28796,GSE25066,GSE32662	Stover et al.	27330058
E2F3.ONCOGENE.16273092	0.000109176	2.796e-09	GSE4779,GSE18728,GSE19697,GSE16446,GSE20194,GSE22513,GSE20271,GSE22093,GSE23988,GSE28796,GSE25066,GSE32663	Stover et al.	27330058
EGFR.20335537	0.0985129	0.105959	GSE4779,GSE18728,GSE19697,GSE16446,GSE20194,GSE22513,GSE20271,GSE22093,GSE23988,GSE28796,GSE25066,GSE32664	Stover et al.	27330058
EIF4E.UP.17638893	4.93325e-05	0.0149458	GSE4779,GSE18728,GSE19697,GSE16446,GSE20194,GSE22513,GSE20271,GSE22093,GSE23988,GSE28796,GSE25066,GSE32665	Stover et al.	27330058
EMT.MCF10A.18281472	1.04761e-12	3.40406e-12	GSE4779,GSE18728,GSE19697,GSE16446,GSE20194,GSE22513,GSE20271,GSE22093,GSE23988,GSE28796,GSE25066,GSE32666	Stover et al.	27330058
EMT.TNBC.21633166	0.282128	0.216444	GSE4779,GSE18728,GSE19697,GSE16446,GSE20194,GSE22513,GSE20271,GSE22093,GSE23988,GSE28796,GSE25066,GSE32667	Stover et al.	27330058
ER.20335537	1.24707e-10	2.61994e-17	GSE4779,GSE18728,GSE19697,GSE16446,GSE20194,GSE22513,GSE20271,GSE22093,GSE23988,GSE28796,GSE25066,GSE32668	Stover et al.	27330058
ERBB2.DESMEDT.18698033	0.322472	0.703795	GSE4779,GSE18728,GSE19697,GSE16446,GSE20194,GSE22513,GSE20271,GSE22093,GSE23988,GSE28796,GSE25066,GSE32669	Stover et al.	27330058
ERNEG.RESIST.21558518	0.0228945	2.32972e-06	GSE4779,GSE18728,GSE19697,GSE16446,GSE20194,GSE22513,GSE20271,GSE22093,GSE23988,GSE28796,GSE25066,GSE32670	Stover et al.	27330058
ERNEG.SENS.21558518	0.819226	0.966714	GSE4779,GSE18728,GSE19697,GSE16446,GSE20194,GSE22513,GSE20271,GSE22093,GSE23988,GSE28796,GSE25066,GSE32671	Stover et al.	27330058
ERPOS.RESIST.21558518	0.0206253	0.297705	GSE4779,GSE18728,GSE19697,GSE16446,GSE20194,GSE22513,GSE20271,GSE22093,GSE23988,GSE28796,GSE25066,GSE32672	Stover et al.	27330058
ERPOS.SENS.21558518	1.61817e-07	8.88232e-15	GSE4779,GSE18728,GSE19697,GSE16446,GSE20194,GSE22513,GSE20271,GSE22093,GSE23988,GSE28796,GSE25066,GSE32673	Stover et al.	27330058
ESC.18397753	3.61341e-06	4.35793e-06	GSE4779,GSE18728,GSE19697,GSE16446,GSE20194,GSE22513,GSE20271,GSE22093,GSE23988,GSE28796,GSE25066,GSE32674	Stover et al.	27330058
ESR1.DESMEDT.18698033	1.21125e-16	5.15819e-25	GSE4779,GSE18728,GSE19697,GSE16446,GSE20194,GSE22513,GSE20271,GSE22093,GSE23988,GSE28796,GSE25066,GSE32675	Stover et al.	27330058
FIBRO.COCULTURE.21625507	0.0055239	0.176099	GSE4779,GSE18728,GSE19697,GSE16446,GSE20194,GSE22513,GSE20271,GSE22093,GSE23988,GSE28796,GSE25066,GSE32676	Stover et al.	27330058
FIBRO.SERUM1.14737219	5.51864e-07	7.70641e-07	GSE4779,GSE18728,GSE19697,GSE16446,GSE20194,GSE22513,GSE20271,GSE22093,GSE23988,GSE28796,GSE25066,GSE32677	Stover et al.	27330058
FIBRO.SERUM2.14737219	1.39125e-09	1.35416e-10	GSE4779,GSE18728,GSE19697,GSE16446,GSE20194,GSE22513,GSE20271,GSE22093,GSE23988,GSE28796,GSE25066,GSE32678	Stover et al.	27330058
FOSJUN.21214954	0.390065	0.691105	GSE4779,GSE18728,GSE19697,GSE16446,GSE20194,GSE22513,GSE20271,GSE22093,GSE23988,GSE28796,GSE25066,GSE32679	Stover et al.	27330058
GATA3.15361840	0.0803855	0.57559	GSE4779,GSE18728,GSE19697,GSE16446,GSE20194,GSE22513,GSE20271,GSE22093,GSE23988,GSE28796,GSE25066,GSE32680	Stover et al.	27330058
GENE70.11823860	4.76317e-16	2.08998e-14	GSE4779,GSE18728,GSE19697,GSE16446,GSE20194,GSE22513,GSE20271,GSE22093,GSE23988,GSE28796,GSE25066,GSE32681	Stover et al.	27330058
GEPARSIXTO.ACT.25534375	6.53207e-13	9.74035e-08	GSE4779,GSE18728,GSE19697,GSE16446,GSE20194,GSE22513,GSE20271,GSE22093,GSE23988,GSE28796,GSE25066,GSE32682	Stover et al.	27330058
GEPARSIXTO.SUPP.25534375	2.05229e-06	1.1489e-08	GSE4779,GSE18728,GSE19697,GSE16446,GSE20194,GSE22513,GSE20271,GSE22093,GSE23988,GSE28796,GSE25066,GSE32683	Stover et al.	27330058
GF.TNBC.21633166	0.96316	0.74809	GSE4779,GSE18728,GSE19697,GSE16446,GSE20194,GSE22513,GSE20271,GSE22093,GSE23988,GSE28796,GSE25066,GSE32684	Stover et al.	27330058
GGI.16478745	1.3993e-12	7.7367e-11	GSE4779,GSE18728,GSE19697,GSE16446,GSE20194,GSE22513,GSE20271,GSE22093,GSE23988,GSE28796,GSE25066,GSE32685	Stover et al.	27330058
GLUCOSEDEPLETION.21672245	1.58316e-06	1.42595e-07	GSE4779,GSE18728,GSE19697,GSE16446,GSE20194,GSE22513,GSE20271,GSE22093,GSE23988,GSE28796,GSE25066,GSE32686	Stover et al.	27330058
GYCOLYSIS.19291283	3.75407e-08	6.72387e-06	GSE4779,GSE18728,GSE19697,GSE16446,GSE20194,GSE22513,GSE20271,GSE22093,GSE23988,GSE28796,GSE25066,GSE32687	Stover et al.	27330058
HER1C1.17663798	0.000234578	0.000233619	GSE4779,GSE18728,GSE19697,GSE16446,GSE20194,GSE22513,GSE20271,GSE22093,GSE23988,GSE28796,GSE25066,GSE32688	Stover et al.	27330058
HER1C2.17663798	1.71349e-09	1.00314e-07	GSE4779,GSE18728,GSE19697,GSE16446,GSE20194,GSE22513,GSE20271,GSE22093,GSE23988,GSE28796,GSE25066,GSE32689	Stover et al.	27330058
HER1C3.17663798	1.44075e-06	5.89029e-06	GSE4779,GSE18728,GSE19697,GSE16446,GSE20194,GSE22513,GSE20271,GSE22093,GSE23988,GSE28796,GSE25066,GSE32690	Stover et al.	27330058
HER2.20335537	4.54902e-05	3.77814e-05	GSE4779,GSE18728,GSE19697,GSE16446,GSE20194,GSE22513,GSE20271,GSE22093,GSE23988,GSE28796,GSE25066,GSE32691	Stover et al.	27330058
HER2AMP.21214954	0.0115981	0.319509	GSE4779,GSE18728,GSE19697,GSE16446,GSE20194,GSE22513,GSE20271,GSE22093,GSE23988,GSE28796,GSE25066,GSE32692	Stover et al.	27330058
HGF.24025166	0.084541	0.415506	GSE4779,GSE18728,GSE19697,GSE16446,GSE20194,GSE22513,GSE20271,GSE22093,GSE23988,GSE28796,GSE25066,GSE32693	Stover et al.	27330058
HSP90.20920318	1.03706e-05	5.77618e-06	GSE4779,GSE18728,GSE19697,GSE16446,GSE20194,GSE22513,GSE20271,GSE22093,GSE23988,GSE28796,GSE25066,GSE32694	Stover et al.	27330058
HYPOXIA.21672245	0.283148	0.0411716	GSE4779,GSE18728,GSE19697,GSE16446,GSE20194,GSE22513,GSE20271,GSE22093,GSE23988,GSE28796,GSE25066,GSE32695	Stover et al.	27330058
IFNA.20335537	2.76696e-07	0.000292966	GSE4779,GSE18728,GSE19697,GSE16446,GSE20194,GSE22513,GSE20271,GSE22093,GSE23988,GSE28796,GSE25066,GSE32696	Stover et al.	27330058
IFNG.20335537	1.68921e-08	2.26754e-05	GSE4779,GSE18728,GSE19697,GSE16446,GSE20194,GSE22513,GSE20271,GSE22093,GSE23988,GSE28796,GSE25066,GSE32697	Stover et al.	27330058
IGF1..18757322	2.25286e-06	4.55991e-06	GSE4779,GSE18728,GSE19697,GSE16446,GSE20194,GSE22513,GSE20271,GSE22093,GSE23988,GSE28796,GSE25066,GSE32698	Stover et al.	27330058
IMMUNE.ERNEG.17683518	1.02976e-11	3.0075e-06	GSE4779,GSE18728,GSE19697,GSE16446,GSE20194,GSE22513,GSE20271,GSE22093,GSE23988,GSE28796,GSE25066,GSE32699	Stover et al.	27330058
IMMUNE.STAT1.18698033	3.97893e-11	6.03914e-06	GSE4779,GSE18728,GSE19697,GSE16446,GSE20194,GSE22513,GSE20271,GSE22093,GSE23988,GSE28796,GSE25066,GSE32700	Stover et al.	27330058
IMMUNESIG1.TNBC.21633166	2.98226e-09	0.00238756	GSE4779,GSE18728,GSE19697,GSE16446,GSE20194,GSE22513,GSE20271,GSE22093,GSE23988,GSE28796,GSE25066,GSE32701	Stover et al.	27330058
IMMUNESIG2.21633166	5.64015e-11	2.64597e-05	GSE4779,GSE18728,GSE19697,GSE16446,GSE20194,GSE22513,GSE20271,GSE22093,GSE23988,GSE28796,GSE25066,GSE32702	Stover et al.	27330058
INVASION.PLAU.18698033	0.987592	0.784303	GSE4779,GSE18728,GSE19697,GSE16446,GSE20194,GSE22513,GSE20271,GSE22093,GSE23988,GSE28796,GSE25066,GSE32703	Stover et al.	27330058
LACTICACIDOSIS.21672245	0.0972873	2.87402e-06	GSE4779,GSE18728,GSE19697,GSE16446,GSE20194,GSE22513,GSE20271,GSE22093,GSE23988,GSE28796,GSE25066,GSE32704	Stover et al.	27330058
LKB1.17676035	0.799995	0.638447	GSE4779,GSE18728,GSE19697,GSE16446,GSE20194,GSE22513,GSE20271,GSE22093,GSE23988,GSE28796,GSE25066,GSE32705	Stover et al.	27330058
MAMLIN.LumProg.19648928	9.99262e-11	5.9193e-10	GSE4779,GSE18728,GSE19697,GSE16446,GSE20194,GSE22513,GSE20271,GSE22093,GSE23988,GSE28796,GSE25066,GSE32706	Stover et al.	27330058
MAMLIN.MaSC.19648928	0.862591	0.308203	GSE4779,GSE18728,GSE19697,GSE16446,GSE20194,GSE22513,GSE20271,GSE22093,GSE23988,GSE28796,GSE25066,GSE32707	Stover et al.	27330058
MAMLIN.MatLum.19648928	8.38276e-17	1.47374e-17	GSE4779,GSE18728,GSE19697,GSE16446,GSE20194,GSE22513,GSE20271,GSE22093,GSE23988,GSE28796,GSE25066,GSE32708	Stover et al.	27330058
MAMLIN.STROMAL.19648928	0.543811	0.882466	GSE4779,GSE18728,GSE19697,GSE16446,GSE20194,GSE22513,GSE20271,GSE22093,GSE23988,GSE28796,GSE25066,GSE32709	Stover et al.	27330058
MAPK.16585219	0.00467192	0.00743541	GSE4779,GSE18728,GSE19697,GSE16446,GSE20194,GSE22513,GSE20271,GSE22093,GSE23988,GSE28796,GSE25066,GSE32710	Stover et al.	27330058
MCF7.DOXRESIST.20935265	0.000711983	0.00130131	GSE4779,GSE18728,GSE19697,GSE16446,GSE20194,GSE22513,GSE20271,GSE22093,GSE23988,GSE28796,GSE25066,GSE32711	Stover et al.	27330058
MESENCHSTEM.TNBC.21633166	0.00159811	0.000737627	GSE4779,GSE18728,GSE19697,GSE16446,GSE20194,GSE22513,GSE20271,GSE22093,GSE23988,GSE28796,GSE25066,GSE32712	Stover et al.	27330058
MET.DOWN.23049908	1.71577e-11	2.56601e-10	GSE4779,GSE18728,GSE19697,GSE16446,GSE20194,GSE22513,GSE20271,GSE22093,GSE23988,GSE28796,GSE25066,GSE32713	Stover et al.	27330058
MYC.ONCOGENE.16273092	0.00099769	0.00528735	GSE4779,GSE18728,GSE19697,GSE16446,GSE20194,GSE22513,GSE20271,GSE22093,GSE23988,GSE28796,GSE25066,GSE32714	Stover et al.	27330058
MYCACT.20335537	5.91414e-05	0.000344377	GSE4779,GSE18728,GSE19697,GSE16446,GSE20194,GSE22513,GSE20271,GSE22093,GSE23988,GSE28796,GSE25066,GSE32715	Stover et al.	27330058
MYCSIG.19690609	0.000128302	4.82827e-05	GSE4779,GSE18728,GSE19697,GSE16446,GSE20194,GSE22513,GSE20271,GSE22093,GSE23988,GSE28796,GSE25066,GSE32716	Stover et al.	27330058
NEOADJ.RESIST.16896004	1.19515e-13	0.000234279	GSE4779,GSE18728,GSE19697,GSE16446,GSE20194,GSE22513,GSE20271,GSE22093,GSE23988,GSE28796,GSE25066,GSE32717	Stover et al.	27330058
P53.20335537	7.66462e-14	2.87822e-19	GSE4779,GSE18728,GSE19697,GSE16446,GSE20194,GSE22513,GSE20271,GSE22093,GSE23988,GSE28796,GSE25066,GSE32718	Stover et al.	27330058
P53MUT.17150101	9.31723e-05	3.64722e-05	GSE4779,GSE18728,GSE19697,GSE16446,GSE20194,GSE22513,GSE20271,GSE22093,GSE23988,GSE28796,GSE25066,GSE32719	Stover et al.	27330058
P53MUT.UP.16199517	0.431092	0.139685	GSE4779,GSE18728,GSE19697,GSE16446,GSE20194,GSE22513,GSE20271,GSE22093,GSE23988,GSE28796,GSE25066,GSE32720	Stover et al.	27330058
P63.20335537	0.00118283	0.0424851	GSE4779,GSE18728,GSE19697,GSE16446,GSE20194,GSE22513,GSE20271,GSE22093,GSE23988,GSE28796,GSE25066,GSE32721	Stover et al.	27330058
PI3K.20335537	2.39977e-08	4.72649e-12	GSE4779,GSE18728,GSE19697,GSE16446,GSE20194,GSE22513,GSE20271,GSE22093,GSE23988,GSE28796,GSE25066,GSE32722	Stover et al.	27330058
PIK3CA.22552288	2.02423e-13	7.11398e-14	GSE4779,GSE18728,GSE19697,GSE16446,GSE20194,GSE22513,GSE20271,GSE22093,GSE23988,GSE28796,GSE25066,GSE32723	Stover et al.	27330058
PIK3CA.MUT.20479250	0.32468	0.834962	GSE4779,GSE18728,GSE19697,GSE16446,GSE20194,GSE22513,GSE20271,GSE22093,GSE23988,GSE28796,GSE25066,GSE32724	Stover et al.	27330058
PR.20335537	2.62204e-08	7.36258e-17	GSE4779,GSE18728,GSE19697,GSE16446,GSE20194,GSE22513,GSE20271,GSE22093,GSE23988,GSE28796,GSE25066,GSE32725	Stover et al.	27330058
PROLIF.AURKA.18698033	3.66744e-08	5.23741e-07	GSE4779,GSE18728,GSE19697,GSE16446,GSE20194,GSE22513,GSE20271,GSE22093,GSE23988,GSE28796,GSE25066,GSE32726	Stover et al.	27330058
PROLIF.TNBC.21633166	8.88078e-14	1.37926e-14	GSE4779,GSE18728,GSE19697,GSE16446,GSE20194,GSE22513,GSE20271,GSE22093,GSE23988,GSE28796,GSE25066,GSE32727	Stover et al.	27330058
PROLIF.PCNA.22028643	2.24791e-12	1.14942e-11	GSE4779,GSE18728,GSE19697,GSE16446,GSE20194,GSE22513,GSE20271,GSE22093,GSE23988,GSE28796,GSE25066,GSE32728	Stover et al.	27330058
PROLIFERATION.GATZA.21214954	2.19872e-13	2.52018e-12	GSE4779,GSE18728,GSE19697,GSE16446,GSE20194,GSE22513,GSE20271,GSE22093,GSE23988,GSE28796,GSE25066,GSE32729	Stover et al.	27330058
PROLIFERATIONPAM50.19204204	6.22883e-13	1.89867e-10	GSE4779,GSE18728,GSE19697,GSE16446,GSE20194,GSE22513,GSE20271,GSE22093,GSE23988,GSE28796,GSE25066,GSE32730	Stover et al.	27330058
PTENDEL.17452630	2.54597e-12	1.72634e-10	GSE4779,GSE18728,GSE19697,GSE16446,GSE20194,GSE22513,GSE20271,GSE22093,GSE23988,GSE28796,GSE25066,GSE32731	Stover et al.	27330058
RANDOM.GENOME10	0.00954275	0.14854	GSE4779,GSE18728,GSE19697,GSE16446,GSE20194,GSE22513,GSE20271,GSE22093,GSE23988,GSE28796,GSE25066,GSE32732	Stover et al.	27330058
RANDOM.GENOME100	0.0683034	0.827311	GSE4779,GSE18728,GSE19697,GSE16446,GSE20194,GSE22513,GSE20271,GSE22093,GSE23988,GSE28796,GSE25066,GSE32733	Stover et al.	27330058
RANDOM.GENOME5	0.199329	0.000845852	GSE4779,GSE18728,GSE19697,GSE16446,GSE20194,GSE22513,GSE20271,GSE22093,GSE23988,GSE28796,GSE25066,GSE32734	Stover et al.	27330058
RANDOM.GENOME50	6.83692e-08	8.59509e-07	GSE4779,GSE18728,GSE19697,GSE16446,GSE20194,GSE22513,GSE20271,GSE22093,GSE23988,GSE28796,GSE25066,GSE32735	Stover et al.	27330058
RANDOM.GENOME500	0.0566651	0.00712959	GSE4779,GSE18728,GSE19697,GSE16446,GSE20194,GSE22513,GSE20271,GSE22093,GSE23988,GSE28796,GSE25066,GSE32736	Stover et al.	27330058
RANDOM.SAMPLE10	5.16953e-13	3.43941e-16	GSE4779,GSE18728,GSE19697,GSE16446,GSE20194,GSE22513,GSE20271,GSE22093,GSE23988,GSE28796,GSE25066,GSE32737	Stover et al.	27330058
RANDOM.SAMPLE100	5.40362e-11	3.76104e-11	GSE4779,GSE18728,GSE19697,GSE16446,GSE20194,GSE22513,GSE20271,GSE22093,GSE23988,GSE28796,GSE25066,GSE32738	Stover et al.	27330058
RANDOM.SAMPLE5	0.0687102	0.956558	GSE4779,GSE18728,GSE19697,GSE16446,GSE20194,GSE22513,GSE20271,GSE22093,GSE23988,GSE28796,GSE25066,GSE32739	Stover et al.	27330058
RANDOM.SAMPLE50	1.13201e-05	1.54289e-09	GSE4779,GSE18728,GSE19697,GSE16446,GSE20194,GSE22513,GSE20271,GSE22093,GSE23988,GSE28796,GSE25066,GSE32740	Stover et al.	27330058
RAS.ACT.20591134	0.192863	0.013476	GSE4779,GSE18728,GSE19697,GSE16446,GSE20194,GSE22513,GSE20271,GSE22093,GSE23988,GSE28796,GSE25066,GSE32741	Stover et al.	27330058
RAS.20335537	4.46641e-08	9.12112e-11	GSE4779,GSE18728,GSE19697,GSE16446,GSE20194,GSE22513,GSE20271,GSE22093,GSE23988,GSE28796,GSE25066,GSE32742	Stover et al.	27330058
RAS.ONCOGENE.16273092	0.0321902	0.00104611	GSE4779,GSE18728,GSE19697,GSE16446,GSE20194,GSE22513,GSE20271,GSE22093,GSE23988,GSE28796,GSE25066,GSE32743	Stover et al.	27330058
RASERK.ACT.22683778	0.133199	0.755098	GSE4779,GSE18728,GSE19697,GSE16446,GSE20194,GSE22513,GSE20271,GSE22093,GSE23988,GSE28796,GSE25066,GSE32744	Stover et al.	27330058
RBBP8.UP.16843262	0.371344	0.116558	GSE4779,GSE18728,GSE19697,GSE16446,GSE20194,GSE22513,GSE20271,GSE22093,GSE23988,GSE28796,GSE25066,GSE32745	Stover et al.	27330058
RBLOH.18782450	4.77008e-13	2.56522e-11	GSE4779,GSE18728,GSE19697,GSE16446,GSE20194,GSE22513,GSE20271,GSE22093,GSE23988,GSE28796,GSE25066,GSE32746	Stover et al.	27330058
SRC.20335537	0.612489	0.381081	GSE4779,GSE18728,GSE19697,GSE16446,GSE20194,GSE22513,GSE20271,GSE22093,GSE23988,GSE28796,GSE25066,GSE32747	Stover et al.	27330058
SRC.ONCOGENE.16273092	0.0262331	0.0176128	GSE4779,GSE18728,GSE19697,GSE16446,GSE20194,GSE22513,GSE20271,GSE22093,GSE23988,GSE28796,GSE25066,GSE32748	Stover et al.	27330058
STAT1.19272155	8.39114e-13	1.103e-07	GSE4779,GSE18728,GSE19697,GSE16446,GSE20194,GSE22513,GSE20271,GSE22093,GSE23988,GSE28796,GSE25066,GSE32749	Stover et al.	27330058
STAT3.20335537	0.004696	0.000120319	GSE4779,GSE18728,GSE19697,GSE16446,GSE20194,GSE22513,GSE20271,GSE22093,GSE23988,GSE28796,GSE25066,GSE32750	Stover et al.	27330058
STAT3.15958548	0.0626739	0.343911	GSE4779,GSE18728,GSE19697,GSE16446,GSE20194,GSE22513,GSE20271,GSE22093,GSE23988,GSE28796,GSE25066,GSE32751	Stover et al.	27330058
STEM.TNBC.21633166	0.00136784	0.000954856	GSE4779,GSE18728,GSE19697,GSE16446,GSE20194,GSE22513,GSE20271,GSE22093,GSE23988,GSE28796,GSE25066,GSE32752	Stover et al.	27330058
STEMCELL.15931389	9.28692e-09	2.46406e-09	GSE4779,GSE18728,GSE19697,GSE16446,GSE20194,GSE22513,GSE20271,GSE22093,GSE23988,GSE28796,GSE25066,GSE32753	Stover et al.	27330058
STROMAL.19122658	0.12436	0.148063	GSE4779,GSE18728,GSE19697,GSE16446,GSE20194,GSE22513,GSE20271,GSE22093,GSE23988,GSE28796,GSE25066,GSE32754	Stover et al.	27330058
STROMALDOWN.19648928	0.566889	0.663355	GSE4779,GSE18728,GSE19697,GSE16446,GSE20194,GSE22513,GSE20271,GSE22093,GSE23988,GSE28796,GSE25066,GSE32755	Stover et al.	27330058
STROMALUP.19648928	0.745182	0.661903	GSE4779,GSE18728,GSE19697,GSE16446,GSE20194,GSE22513,GSE20271,GSE22093,GSE23988,GSE28796,GSE25066,GSE32756	Stover et al.	27330058
TGFB.20335537	0.0336862	0.212258	GSE4779,GSE18728,GSE19697,GSE16446,GSE20194,GSE22513,GSE20271,GSE22093,GSE23988,GSE28796,GSE25066,GSE32757	Stover et al.	27330058
TGFBETA.18394990	0.488912	0.233509	GSE4779,GSE18728,GSE19697,GSE16446,GSE20194,GSE22513,GSE20271,GSE22093,GSE23988,GSE28796,GSE25066,GSE32758	Stover et al.	27330058
TGFBETA.ACT.19451693	0.425168	0.149598	GSE4779,GSE18728,GSE19697,GSE16446,GSE20194,GSE22513,GSE20271,GSE22093,GSE23988,GSE28796,GSE25066,GSE32759	Stover et al.	27330058
TNBC.TAXANE.20189874	3.5019e-05	0.0339822	GSE4779,GSE18728,GSE19697,GSE16446,GSE20194,GSE22513,GSE20271,GSE22093,GSE23988,GSE28796,GSE25066,GSE32760	Stover et al.	27330058
TNFA.20335537	8.24532e-07	4.05725e-07	GSE4779,GSE18728,GSE19697,GSE16446,GSE20194,GSE22513,GSE20271,GSE22093,GSE23988,GSE28796,GSE25066,GSE32761	Stover et al.	27330058
TOP2A.21422418	0.0736288	0.151862	GSE4779,GSE18728,GSE19697,GSE16446,GSE20194,GSE22513,GSE20271,GSE22093,GSE23988,GSE28796,GSE25066,GSE32762	Stover et al.	27330058
VEGFHYPOXIA.19291283	7.78194e-07	5.3657e-11	GSE4779,GSE18728,GSE19697,GSE16446,GSE20194,GSE22513,GSE20271,GSE22093,GSE23988,GSE28796,GSE25066,GSE32763	Stover et al.	27330058
WNT.EMT.19549913	0.456554	0.249207	GSE4779,GSE18728,GSE19697,GSE16446,GSE20194,GSE22513,GSE20271,GSE22093,GSE23988,GSE28796,GSE25066,GSE32764	Stover et al.	27330058
WNT.TNBC.21633166	0.676649	0.453223	GSE4779,GSE18728,GSE19697,GSE16446,GSE20194,GSE22513,GSE20271,GSE22093,GSE23988,GSE28796,GSE25066,GSE32765	Stover et al.	27330058
WOUNDRESPONSE.19887484	0.149179	0.866863	GSE4779,GSE18728,GSE19697,GSE16446,GSE20194,GSE22513,GSE20271,GSE22093,GSE23988,GSE28796,GSE25066,GSE32766	Stover et al.	27330058
YAP.UP.18413746	0.366718	0.0915409	GSE4779,GSE18728,GSE19697,GSE16446,GSE20194,GSE22513,GSE20271,GSE22093,GSE23988,GSE28796,GSE25066,GSE32767	Stover et al.	27330058
Table S4.
Validation of previous signatures. The validated AUC or p value of using previous signatures in the previous testing datasets.

## Sheet: Table S5
Table S5. Public signatures.
	ACIDOSIS.21672245	ACTIVATEDENDOTHELIUM.23975155	AKT.20335537	ANTIOXIDANT	AR.TNBC.21633166	ASCORE.21422418	BCAT.ONCOGENE.16273092	BETACATENIN.20335537	BMYB.19043454	BRCA1.11823860	BRCA1.UP.16843262	CCND1.12914697	CCND1K112E.12914697	CD44POS.CD24NEG.17229949	CIN70.16921376	CMYB.20949095	CORE.EMT..20713713	DNADAMAGE.TNBC.21633166	E2F1.20335537	E2F3.ONCOGENE.16273092	EGFR.20335537	EIF4E.UP.17638893	EMT.MCF10A.18281472	EMT.TNBC.21633166	ER.20335537	ERBB2.DESMEDT.18698033	ERNEG.RESIST.21558518	ERNEG.SENS.21558518	ERPOS.RESIST.21558518	ERPOS.SENS.21558518	ESC.18397753	ESR1.DESMEDT.18698033	FIBRO.COCULTURE.21625507	FIBRO.SERUM1.14737219	FIBRO.SERUM2.14737219	FOSJUN.21214954	GATA3.15361840	GENE70.11823860	GEPARSIXTO.ACT.25534375	GEPARSIXTO.SUPP.25534375	GF.TNBC.21633166	GGI.16478745	GLUCOSEDEPLETION.21672245	GYCOLYSIS.19291283	HER1C1.17663798	HER1C2.17663798	HER1C3.17663798	HER2.20335537	HER2AMP.21214954
ALDH1B1	1	0	0	0	0	0	0	0	0	0	0	0	0	0	0	0	0	0	0	0	0	0	0	0	0	0	0	0	0	0	1	0	0	0	0	0	0	0	0	0	0	0	0	0	1	0	0	0	0
ANGPTL4	1	0	0	0	0	0	0	0	0	0	0	0	0	0	0	0	0	0	0	0	0	0	0	0	0	0	0	0	0	0	0	0	0	0	0	0	0	0	0	0	0	0	0	0	0	0	0	0	0
BCL6	1	0	0	0	0	0	0	0	0	0	0	0	0	0	0	0	0	0	0	0	0	0	0	0	0	0	0	0	0	0	0	0	0	0	0	0	0	0	0	0	0	0	0	0	0	0	0	0	0
BTG1	1	0	0	0	0	0	0	0	0	0	0	0	0	0	0	0	0	0	0	0	1	0	0	0	0	0	0	0	0	0	0	0	0	0	0	0	0	0	0	0	0	0	0	0	0	0	0	0	0
CD200	1	0	0	0	0	0	0	0	0	0	0	0	0	0	0	0	0	0	0	0	0	0	0	0	0	0	0	0	0	0	1	0	0	0	0	0	0	0	0	0	0	0	0	0	0	0	0	0	0
CD55	1	0	0	0	0	0	0	0	0	0	0	0	0	0	0	0	0	0	0	0	0	0	0	0	0	0	0	0	0	0	0	0	0	0	0	0	0	0	0	0	0	0	0	0	0	0	0	0	0
CDKN1C	1	0	0	0	0	0	0	0	0	0	0	0	0	0	0	0	0	0	0	1	0	0	0	0	0	0	0	0	0	0	1	0	0	0	0	0	0	0	0	0	0	0	0	0	0	0	0	0	0
CFLAR	1	0	0	0	0	0	0	0	0	0	0	0	0	0	0	0	0	0	0	0	1	0	0	0	0	0	0	0	0	0	0	0	0	0	0	0	0	0	0	0	0	0	0	0	0	0	0	0	0
CRIM1	1	0	0	0	0	0	0	0	0	0	0	0	0	0	0	0	0	0	0	0	0	0	0	0	0	0	0	0	0	0	0	0	0	0	0	0	0	0	0	0	0	0	0	0	0	0	0	0	0
CTGF	1	0	0	0	0	0	0	0	0	0	0	0	0	0	0	0	1	0	0	0	0	0	0	0	0	0	0	0	0	0	0	0	0	0	0	0	0	0	0	0	0	0	0	0	0	0	0	0	0
EFEMP1	1	0	0	0	0	0	0	0	0	0	0	0	0	0	0	0	0	0	0	0	0	0	0	0	0	0	0	0	0	0	0	0	0	0	0	0	0	0	0	0	0	0	0	0	0	0	0	0	0
FARP1	1	0	0	0	0	0	0	0	0	0	0	0	0	0	0	0	0	0	0	0	0	0	0	0	0	0	0	0	0	0	0	0	0	0	0	0	0	0	0	0	0	0	0	0	0	0	0	0	0
GNAL	1	0	0	0	0	0	0	0	0	0	0	0	0	0	0	0	0	0	0	0	0	0	0	0	0	0	0	0	0	0	0	0	0	0	0	0	0	0	0	0	0	0	0	0	0	0	0	0	0
GPRC5B	1	0	0	0	0	0	0	0	0	0	0	0	0	0	0	0	0	0	0	0	0	0	0	0	0	0	0	0	0	0	0	0	0	0	0	0	0	0	0	0	0	0	0	0	0	0	0	0	0
GRB7	1	0	0	0	0	0	0	0	0	0	0	0	0	0	0	0	0	0	0	0	0	0	0	0	0	0	0	0	0	0	1	0	0	0	0	0	0	0	0	0	0	0	0	0	0	0	0	1	1
GSTM1	1	0	0	1	0	0	0	0	0	0	0	0	0	0	0	0	0	0	0	0	0	0	0	0	0	0	0	0	0	0	0	0	0	0	0	0	0	0	0	0	0	0	0	0	0	0	0	0	0
GSTM2	1	0	0	1	0	0	0	0	0	0	0	0	0	0	0	0	0	0	0	0	0	0	0	0	0	0	0	0	0	0	0	0	0	0	0	0	0	0	0	0	0	0	0	0	0	0	0	0	0
HADH	1	0	0	0	0	0	0	0	0	0	0	0	0	0	0	0	0	0	0	0	0	0	0	0	0	0	0	0	0	0	1	0	0	0	0	0	0	0	0	0	0	0	0	0	0	0	0	0	0
HLA-A	1	0	0	0	0	0	0	0	0	0	0	0	0	0	0	0	0	0	0	0	0	0	0	0	0	0	0	0	0	0	0	0	0	0	0	0	0	0	0	0	0	0	0	0	0	0	0	0	0
HLA-B	1	0	0	0	0	0	0	0	0	0	0	0	0	0	0	0	0	0	0	0	0	0	0	0	0	0	0	0	0	0	0	0	0	0	0	0	0	0	0	0	0	0	0	0	0	0	0	0	0
HLA-C	1	0	0	0	0	0	0	0	0	0	0	0	0	0	0	1	0	0	0	0	0	0	0	0	0	0	0	0	0	0	0	0	0	0	0	0	0	0	0	0	0	0	0	0	0	0	0	0	0
HLA-E	1	0	0	0	0	0	0	0	0	0	0	0	0	0	0	0	0	0	0	0	0	0	0	0	0	0	0	0	0	0	0	0	0	0	0	0	0	0	0	0	0	0	0	0	0	0	0	0	0
HLA-G	1	0	0	0	0	0	0	0	0	0	0	0	0	0	0	0	0	0	0	0	0	0	0	0	0	0	0	0	0	0	0	0	0	0	0	0	0	0	0	0	0	0	0	0	0	0	0	0	0
ICAM1	1	0	0	0	0	0	0	0	0	0	0	0	0	0	0	0	0	0	0	0	0	0	0	0	0	0	0	0	0	0	0	0	0	0	0	0	0	0	0	0	0	0	0	0	0	0	0	0	0
IL13RA1	1	0	0	0	0	0	0	0	0	0	0	0	0	0	0	1	0	0	0	0	0	0	0	0	0	0	0	0	0	0	0	0	0	0	0	0	0	0	0	0	0	0	0	0	0	0	0	0	0
INPP1	1	0	0	0	0	0	0	0	0	0	0	0	0	0	0	0	0	0	0	0	0	0	0	0	0	0	0	0	0	0	0	0	0	0	0	0	0	0	0	0	0	0	0	0	0	0	0	0	0
IRS2	1	0	0	0	0	0	0	0	0	0	0	0	0	0	0	0	0	0	0	0	0	0	0	0	0	0	0	0	0	0	0	0	0	0	0	0	0	0	0	0	0	0	0	0	0	0	0	0	0
KANK2	1	0	0	0	0	0	0	0	0	0	0	0	0	0	0	0	0	0	0	0	0	0	0	0	0	0	0	0	0	0	0	0	0	0	0	0	0	0	0	0	0	0	0	0	0	0	0	0	0
LIMS2	1	0	0	0	0	0	0	0	0	0	0	0	0	0	0	0	0	0	0	0	0	0	0	0	0	0	0	0	0	0	0	0	0	0	0	0	0	0	0	0	0	0	0	0	0	0	0	0	0
LMOD1	1	0	0	0	0	0	0	0	0	0	0	0	0	0	0	0	0	0	0	0	0	0	0	0	0	0	0	0	0	0	0	0	0	0	0	0	0	0	0	0	0	0	0	0	0	0	0	0	0
LYN	1	0	0	0	0	0	0	0	0	0	0	0	0	0	0	1	0	0	0	0	0	0	0	0	0	0	0	0	0	0	0	0	1	0	0	0	0	0	0	0	0	0	0	0	0	0	0	0	0
MACROD1	1	0	0	0	0	0	0	0	0	0	0	0	0	0	0	0	0	0	0	0	0	0	0	0	0	0	0	0	0	0	0	0	0	0	0	0	0	0	0	0	0	0	0	0	0	0	0	1	0
N4BP2L1	1	0	0	0	0	0	0	0	0	0	0	0	0	0	0	0	0	0	0	0	0	0	0	0	0	0	0	0	0	0	0	0	0	0	0	0	0	0	0	0	0	0	0	0	0	0	0	0	0
NFKBIA	1	0	0	0	0	0	0	0	0	0	0	0	0	0	0	0	0	0	0	0	1	0	0	0	0	0	0	0	0	0	0	0	0	0	0	0	0	0	0	0	0	0	0	0	0	0	0	0	0
OPTN	1	0	0	0	0	0	0	0	0	0	0	0	0	0	0	0	0	0	0	0	0	0	0	0	0	0	0	0	0	0	0	0	0	0	0	0	0	0	0	0	0	0	0	0	0	0	0	0	0
PTEN	1	0	0	0	0	0	0	0	0	0	0	0	0	0	0	0	0	0	0	0	0	0	0	0	0	0	0	0	0	0	0	0	0	0	0	0	0	0	0	0	0	0	0	0	0	0	0	0	0
RBPMS	1	0	0	0	0	0	0	0	0	0	0	0	0	0	0	0	0	0	1	0	0	0	0	0	0	0	0	0	0	0	0	0	0	0	0	0	0	0	0	0	0	0	0	0	0	0	0	0	0
REPS2	1	0	0	0	0	0	0	0	0	0	0	0	0	0	0	1	0	0	0	0	0	0	0	0	0	0	0	0	0	0	0	1	0	0	0	0	0	0	0	0	0	0	0	0	0	0	0	0	0
RNASE4	1	0	0	0	0	0	0	0	0	0	0	0	0	0	0	0	0	0	0	0	0	0	0	0	0	0	0	0	0	0	0	0	0	0	0	0	0	0	0	0	0	0	0	0	0	0	0	0	0
SCARA3	1	0	0	0	0	0	0	0	0	0	0	0	0	0	0	1	0	0	0	0	0	0	0	0	0	0	0	0	0	0	0	0	0	0	0	0	0	0	0	0	0	0	0	0	0	0	0	0	0
SOD2	1	0	0	1	0	0	0	0	0	1	0	0	0	0	0	0	0	0	0	0	0	0	0	0	0	0	0	0	0	0	0	0	0	0	0	0	0	0	0	0	0	0	0	0	0	0	0	0	0
SSPN	1	0	0	0	0	0	0	0	0	0	0	0	0	0	0	0	0	0	0	0	0	0	0	0	0	0	0	0	0	0	0	0	0	0	0	0	0	0	0	0	0	0	0	0	0	0	0	0	0
ST6GALNAC2	1	0	0	0	0	0	0	0	0	0	0	0	0	0	0	0	0	0	0	0	0	0	0	0	1	0	0	0	0	0	0	0	0	0	0	0	0	0	0	0	0	0	0	0	0	0	0	0	0
SYNM	1	0	0	0	0	0	0	0	0	0	0	0	0	0	0	0	0	0	0	0	0	0	0	0	0	0	0	0	0	0	0	0	0	0	0	0	0	0	0	0	0	0	0	0	0	0	0	0	0
TACC1	1	0	0	0	0	0	0	0	0	0	0	0	0	0	0	0	0	0	0	0	0	0	0	0	0	0	0	0	0	0	0	0	0	0	0	0	0	0	0	0	0	0	0	0	0	0	0	0	0
TXNIP	1	0	0	0	0	0	0	0	0	0	0	0	0	0	0	0	0	0	0	0	0	0	0	0	0	0	0	0	0	0	0	0	0	0	0	0	0	0	0	0	0	0	0	0	0	0	0	0	0
ABCA2	0	1	0	0	0	0	0	0	0	0	0	1	0	0	0	0	0	0	0	0	0	0	0	0	0	0	0	0	0	0	0	0	0	0	0	0	0	0	0	0	0	0	0	0	0	0	0	0	0
AGMAT	0	1	0	0	0	0	0	0	0	0	0	0	0	0	0	0	0	0	0	0	0	0	0	0	0	0	0	0	0	0	0	0	0	0	0	0	0	0	0	0	0	0	0	0	0	0	0	0	0
ANLN	0	1	0	0	0	0	0	0	1	0	0	0	0	0	0	0	0	0	0	0	0	0	1	0	0	0	0	0	0	0	0	0	0	0	0	0	0	0	0	0	0	0	0	0	0	0	0	0	0
APLP1	0	1	0	0	0	0	0	0	0	0	0	0	0	0	0	0	0	0	0	0	0	0	0	0	0	0	0	0	0	0	0	0	0	0	0	0	0	0	0	0	0	0	0	0	0	0	0	0	0
ARHGEF25	0	1	0	0	0	0	0	0	0	0	0	0	0	0	0	0	0	0	0	0	0	0	0	0	0	0	0	0	0	0	0	0	0	0	0	0	0	0	0	0	0	0	0	0	0	0	0	0	0
ARL4D	0	1	0	0	0	0	0	0	0	0	0	0	0	0	0	1	0	0	0	0	0	0	0	0	0	0	0	0	0	0	0	0	0	0	0	0	0	0	0	0	0	0	0	0	0	0	0	0	0
ASPHD1	0	1	0	0	0	0	0	0	0	0	0	0	0	0	0	0	0	0	0	0	0	0	0	0	0	0	0	0	0	0	0	0	0	0	0	0	0	0	0	0	0	0	0	0	0	0	0	0	0
B3GNT9	0	1	0	0	0	0	0	0	0	0	0	0	0	0	0	0	0	0	0	0	0	0	0	0	0	0	0	0	0	0	0	0	0	0	0	0	0	0	0	0	0	0	0	0	0	0	0	0	0
B4GALT4	0	1	0	0	0	0	0	0	0	0	0	0	0	0	0	0	0	0	0	0	0	0	0	0	0	0	0	0	0	0	0	0	0	0	0	0	0	0	0	0	0	0	0	0	0	0	0	0	0
BIRC2	0	1	0	0	0	0	0	0	0	0	0	0	1	0	0	0	0	0	0	0	0	0	0	0	0	0	0	0	0	0	0	0	0	0	0	0	0	0	0	0	0	0	0	0	0	0	0	0	0
BLM	0	1	0	0	0	0	0	0	1	0	0	1	0	0	0	0	0	0	0	0	0	0	1	0	0	0	0	0	0	0	1	0	0	0	0	0	0	0	0	0	0	1	0	0	0	0	0	0	0
BPGM	0	1	0	0	0	0	0	0	0	0	0	0	0	0	0	0	0	0	0	0	0	0	0	0	0	0	0	0	0	0	0	0	0	0	0	0	0	0	0	0	0	0	0	0	0	0	0	0	0
BRCA1	0	1	0	0	0	0	0	0	1	0	0	0	0	0	0	0	0	0	0	0	0	0	1	0	0	0	0	0	0	0	0	0	0	0	0	0	0	0	0	0	0	0	0	0	0	0	0	0	0
BRSK1	0	1	0	0	0	0	0	0	0	0	0	0	0	0	0	0	0	0	0	0	0	0	0	0	0	0	0	0	0	0	0	0	0	0	0	0	0	0	0	0	0	0	0	0	0	0	0	0	0
BUB1B	0	1	0	0	0	0	0	0	0	0	0	0	0	0	0	0	0	0	0	0	0	0	0	0	0	0	0	0	0	0	1	0	0	0	0	0	0	0	0	0	0	1	0	0	0	0	0	0	0
C5orf46	0	1	0	0	0	0	0	0	0	0	0	0	0	0	0	0	0	0	0	0	0	0	0	0	0	0	0	0	0	0	0	0	0	0	0	0	0	0	0	0	0	0	0	0	0	0	0	0	0
C9orf24	0	1	0	0	0	0	0	0	0	0	0	0	0	0	0	0	0	0	0	0	0	0	0	0	0	0	0	0	0	0	0	0	0	0	0	0	0	0	0	0	0	0	0	0	0	0	0	0	0
C9orf40	0	1	0	0	0	0	0	0	0	0	0	0	0	0	0	0	0	0	0	0	0	0	0	0	0	0	0	0	0	0	0	0	0	0	0	0	0	0	0	0	0	0	0	0	0	0	0	0	0
CA12	0	1	0	0	0	0	0	0	0	0	0	0	0	0	0	0	0	0	0	0	0	0	0	0	1	0	0	0	0	0	0	1	0	0	0	0	0	0	0	0	0	0	0	0	0	0	0	0	0
CCL23	0	1	0	0	0	0	0	0	0	0	0	1	1	0	0	0	0	0	0	0	0	0	0	0	0	0	0	0	0	0	0	0	0	0	0	0	0	0	0	0	0	0	0	0	0	0	0	0	0
CENPE	0	1	0	0	0	0	0	0	1	0	0	0	0	0	0	0	0	0	0	0	0	0	1	0	0	0	0	0	0	0	1	0	0	0	0	0	0	0	0	0	0	1	0	0	0	0	0	0	0
CHAF1B	0	1	0	0	0	0	0	1	1	0	0	0	0	0	0	0	0	0	0	0	0	0	0	0	0	0	0	0	0	0	0	0	0	0	0	0	0	0	0	0	0	0	0	0	0	0	0	0	0
COX18	0	1	0	0	0	0	0	0	0	0	0	0	0	0	0	0	0	0	0	0	0	0	0	0	0	0	0	0	0	0	0	0	0	0	0	0	0	0	0	0	0	0	0	0	0	0	0	0	0
CYP1A1	0	1	0	0	0	0	0	0	0	0	0	0	0	0	0	0	0	0	0	0	0	0	0	0	0	0	0	0	0	0	0	0	0	0	0	0	0	0	0	0	0	0	0	0	0	0	0	0	0
DAAM1	0	1	0	0	0	0	0	0	0	0	0	0	0	0	0	0	0	0	0	0	1	0	0	0	0	0	0	0	0	0	0	0	0	0	0	0	0	0	0	0	0	0	0	0	0	0	0	0	0
DLGAP5	0	1	0	0	0	0	0	0	1	0	0	0	0	0	0	0	0	0	0	0	0	0	0	0	0	0	0	0	0	0	1	0	0	0	0	0	0	0	0	0	0	0	0	0	0	0	0	0	0
DNM3	0	1	0	0	0	0	0	0	0	0	0	0	0	0	0	0	0	0	0	0	0	0	0	0	0	0	0	0	0	0	0	0	0	0	0	0	0	0	0	0	0	0	0	0	0	0	0	0	0
DUSP23	0	1	0	0	0	0	0	0	0	0	0	0	0	0	0	0	0	0	0	0	0	0	0	0	0	0	0	0	0	0	0	0	0	0	0	0	0	0	0	0	0	0	0	0	0	0	0	0	0
ENKUR	0	1	0	0	0	0	0	0	0	0	0	0	0	0	0	0	0	0	0	0	0	0	0	0	0	0	0	0	0	0	0	0	0	0	0	0	0	0	0	0	0	0	0	0	0	0	0	0	0
ETV1	0	1	0	0	0	0	0	0	0	0	0	0	0	0	0	0	0	0	0	0	0	0	1	0	0	0	0	0	0	0	1	0	0	0	0	0	0	0	0	0	0	0	0	0	0	0	0	0	0
ETV5	0	1	0	0	0	0	0	0	0	0	0	0	0	0	0	0	0	0	0	0	0	0	0	0	0	0	0	0	0	0	1	0	0	0	0	0	0	0	0	0	0	0	0	0	0	0	0	0	0
FBXO24	0	1	0	0	0	0	0	0	0	0	0	0	0	0	0	0	0	0	0	0	0	0	0	0	0	0	0	0	0	0	0	0	0	0	0	0	0	0	0	0	0	0	0	0	0	0	0	0	0
FCRLA	0	1	0	0	0	0	0	0	0	0	0	0	0	0	0	0	0	0	0	0	0	0	0	0	0	0	0	0	0	0	0	0	0	0	0	0	0	0	0	0	0	0	0	0	0	0	0	0	0
FKBP11	0	1	0	0	0	0	0	0	0	0	0	0	0	0	0	0	0	0	0	0	0	0	0	0	0	0	0	0	0	0	0	0	0	0	0	0	0	0	0	0	0	0	0	0	0	0	0	0	0
FN1	0	1	0	0	0	0	0	0	0	0	0	0	0	0	0	0	0	0	0	0	0	0	0	0	0	0	0	0	0	0	0	0	0	0	0	0	0	0	0	0	0	0	0	0	0	0	0	0	0
FUT5	0	1	0	0	0	0	0	0	0	0	0	0	0	0	0	0	0	0	0	0	0	0	0	0	0	0	0	0	0	0	0	0	0	0	0	0	0	0	0	0	0	0	0	0	0	0	0	0	0
GPC2	0	1	0	0	0	0	0	0	0	0	0	0	0	0	0	0	0	0	0	0	0	0	0	0	0	0	0	0	0	0	0	0	0	0	0	0	0	0	0	0	0	0	0	0	0	0	0	0	0
HJURP	0	1	0	0	0	0	0	0	0	0	0	0	0	0	0	0	0	0	0	0	0	0	0	0	0	0	0	0	0	0	1	0	0	0	0	0	0	0	0	0	0	0	0	0	0	0	0	0	0
HMGN5	0	1	0	0	0	0	0	0	0	0	0	0	0	0	0	0	0	0	0	0	0	0	0	0	0	0	0	0	0	0	1	0	0	0	0	0	0	0	0	0	0	0	0	0	0	0	0	0	0
HNMT	0	1	0	0	0	0	0	0	0	0	0	0	0	1	0	0	0	0	0	0	0	0	0	0	0	0	0	0	0	0	0	0	0	0	0	0	0	0	0	0	0	0	0	0	0	0	0	0	0
IL11	0	1	0	0	0	0	0	0	0	0	0	0	0	0	0	0	0	0	0	0	0	0	0	0	0	0	0	0	0	0	0	0	0	0	0	0	0	0	0	0	0	0	0	0	0	0	0	0	0
IL21R	0	1	0	0	0	0	0	0	0	0	0	0	0	0	0	0	0	0	0	0	0	0	0	0	0	0	0	0	0	0	0	0	0	0	0	0	0	0	0	0	0	0	0	0	0	0	0	0	0
IL37	0	1	0	0	0	0	0	0	0	0	0	0	0	0	0	0	0	0	0	0	0	0	0	0	0	0	0	0	0	0	0	0	0	0	0	0	0	0	0	0	0	0	0	0	0	0	0	0	0
INCENP	0	1	0	0	0	0	0	0	0	0	0	0	0	0	0	1	0	0	0	0	0	0	0	0	0	0	0	0	0	0	0	0	0	0	0	0	0	0	0	0	0	0	0	0	0	0	0	0	0
KANK1	0	1	0	0	0	0	0	0	0	0	0	0	0	0	0	0	0	0	0	0	0	0	0	0	0	0	0	0	0	0	0	0	0	0	0	0	0	0	0	0	0	0	0	0	0	0	0	0	0
LEFTY2	0	1	0	0	0	0	0	0	0	0	0	0	0	0	0	0	0	0	0	0	0	0	0	0	0	0	0	0	0	0	1	0	0	0	0	0	0	0	0	0	0	0	0	0	0	0	0	0	0
LRP11	0	1	0	0	0	0	0	0	0	0	0	0	0	0	0	0	0	0	0	0	0	0	0	0	0	0	0	0	0	0	0	0	0	0	0	0	0	0	0	0	0	0	0	0	0	0	0	0	0
LRP8	0	1	0	0	0	0	0	0	0	0	0	0	0	0	0	0	0	0	0	0	0	0	0	0	0	0	0	0	0	0	1	0	0	0	0	0	0	0	0	0	0	0	0	0	0	1	0	0	0
LTBP1	0	1	0	0	0	0	0	0	0	0	0	0	0	0	0	0	1	0	0	0	0	0	0	0	0	0	0	0	0	0	0	0	0	0	0	0	0	0	0	0	0	0	0	0	0	0	0	0	0
LTK	0	1	0	0	0	0	0	0	0	0	0	0	0	0	0	0	0	0	0	0	0	0	0	0	0	0	0	0	0	0	0	0	0	0	0	0	0	0	0	0	0	0	0	0	0	0	0	0	0
MAGOH	0	1	0	0	0	0	0	0	0	0	0	0	0	0	0	0	0	0	0	0	0	0	0	0	0	0	0	0	0	0	0	0	0	0	0	0	0	0	0	0	0	0	0	0	0	0	0	0	0
MAST1	0	1	0	0	0	0	0	0	0	0	0	0	0	0	0	0	0	0	0	0	0	0	0	0	0	0	0	0	0	0	0	0	0	0	0	0	0	0	0	0	0	0	0	0	0	0	0	0	0
MFSD2A	0	1	0	0	0	0	0	0	0	0	0	0	0	0	0	0	0	0	0	0	0	0	0	0	0	0	0	0	0	0	0	0	0	0	0	0	0	0	0	0	0	0	0	0	0	0	0	0	0
MMD	0	1	0	0	0	0	0	0	0	0	0	0	0	0	0	0	0	0	0	0	0	0	0	0	0	0	0	0	0	0	0	0	0	0	0	0	0	0	0	0	0	0	0	0	0	0	0	0	0
MYBL1	0	1	0	0	0	0	0	0	0	1	0	0	0	0	0	0	0	0	0	0	0	0	1	0	0	0	0	0	0	0	0	0	0	0	1	0	0	0	0	0	0	0	0	0	0	0	0	0	0
MYL7	0	1	0	0	0	0	0	0	0	0	0	0	0	0	0	0	0	0	0	0	0	0	0	0	0	0	0	0	0	0	0	0	0	0	0	0	0	0	0	0	0	0	0	0	0	0	0	0	0
NPBWR1	0	1	0	0	0	0	0	0	0	0	0	0	0	0	0	0	0	0	0	0	0	0	0	0	0	0	0	0	0	0	0	0	0	0	0	0	0	0	0	0	0	0	0	0	0	0	0	0	0
NR3C1	0	1	0	0	0	0	0	0	0	0	0	0	0	0	0	1	0	0	0	0	1	0	0	0	0	0	0	0	0	0	1	0	0	0	0	0	0	0	0	0	0	0	0	0	0	0	0	0	0
NUP43	0	1	0	0	0	0	0	0	0	0	0	0	0	0	0	0	0	0	0	0	0	0	0	0	0	0	0	0	0	0	0	0	0	0	0	0	0	0	0	0	0	0	0	0	0	0	0	0	0
OSGIN2	0	1	0	0	0	0	0	0	0	0	0	0	0	0	0	0	0	0	0	0	0	0	0	0	0	0	0	0	0	0	0	0	0	0	0	0	0	0	0	0	0	0	0	0	0	0	0	0	0
PDE4A	0	1	0	0	0	0	0	0	0	0	0	0	0	0	0	0	0	0	0	0	0	0	0	0	0	0	0	0	0	0	0	0	0	0	0	0	0	0	0	0	0	0	0	0	0	0	0	0	0
PIGL	0	1	0	0	0	0	0	0	0	0	0	0	0	0	0	0	0	0	0	0	0	0	0	0	0	0	0	0	0	0	0	0	0	0	0	0	0	0	0	0	0	0	0	0	0	0	0	0	0
PLA2G4A	0	1	0	0	0	0	0	0	0	0	0	0	0	0	0	0	0	0	0	0	0	0	0	0	0	0	0	0	0	0	0	0	0	0	0	0	0	0	0	0	0	0	0	0	0	0	0	0	0
POPDC3	0	1	0	0	0	0	0	0	0	0	0	0	0	0	0	0	0	0	0	0	0	0	0	0	0	0	0	0	0	0	0	0	0	0	0	0	0	0	0	0	0	0	0	0	0	0	0	0	0
PTGS2	0	1	0	0	0	0	0	0	0	0	0	0	0	0	0	0	0	0	0	0	1	0	0	0	0	0	0	0	0	0	0	0	0	0	0	0	0	0	0	0	0	0	0	0	0	0	0	0	0
RAD54B	0	1	0	0	0	0	0	0	0	0	0	0	0	0	0	0	0	0	0	0	0	0	0	0	0	0	0	0	0	0	1	0	0	0	0	0	0	0	0	0	0	1	0	0	0	0	0	0	0
RAD54L	0	1	0	0	0	0	0	0	1	0	0	0	0	0	0	0	0	0	0	0	0	0	0	0	0	0	0	0	0	0	0	0	0	0	0	0	0	0	0	0	0	0	0	0	0	0	0	0	0
RFESD	0	1	0	0	0	0	0	0	0	0	0	0	0	0	0	0	0	0	0	0	0	0	0	0	0	0	0	0	0	0	0	0	0	0	0	0	0	0	0	0	0	0	0	0	0	0	0	0	0
RFX2	0	1	0	0	0	0	0	0	0	0	0	0	0	0	0	0	0	0	0	0	0	0	0	0	0	0	0	0	0	0	0	0	0	0	0	0	0	0	0	0	0	0	0	0	0	0	0	0	0
RNF121	0	1	0	0	0	0	0	0	0	0	0	0	0	0	0	0	0	0	0	0	0	0	0	0	0	0	0	0	0	0	0	0	0	0	0	0	0	0	0	0	0	0	0	0	0	0	0	0	0
RRM1	0	1	0	0	0	0	0	0	0	0	0	0	0	0	1	1	0	0	0	0	0	0	0	0	0	0	0	0	0	0	1	0	0	0	0	0	0	0	0	0	0	0	0	0	0	0	0	0	0
S100Z	0	1	0	0	0	0	0	0	0	0	0	0	0	0	0	0	0	0	0	0	0	0	0	0	0	0	0	0	0	0	0	0	0	0	0	0	0	0	0	0	0	0	0	0	0	0	0	0	0
SGK1	0	1	1	0	0	0	0	0	0	0	0	0	0	0	0	0	0	0	0	0	1	0	0	0	0	0	0	0	0	0	0	0	0	0	0	0	0	0	0	0	0	0	0	0	0	0	0	0	0
SH2D2A	0	1	0	0	0	0	0	0	0	0	0	0	0	0	0	0	0	0	0	0	0	0	0	0	0	0	0	0	0	0	0	0	0	0	0	0	0	0	0	0	0	0	0	0	0	0	0	0	0
SHF	0	1	0	0	0	0	0	0	0	0	0	0	0	0	0	0	0	0	0	0	0	0	0	0	0	0	0	0	0	0	0	0	0	0	0	0	0	0	0	0	0	0	0	0	0	0	0	0	0
SLC39A7	0	1	0	0	0	0	0	0	0	0	0	0	0	0	0	0	0	0	0	0	0	0	0	0	0	0	0	0	1	0	0	0	0	0	0	0	0	0	0	0	0	0	0	0	0	0	0	0	0
SLC6A16	0	1	0	0	0	0	0	0	0	0	0	0	0	0	0	0	0	0	0	0	0	0	0	0	0	0	0	0	0	0	0	0	0	0	0	0	0	0	0	0	0	0	0	0	0	0	0	0	0
SLC9A5	0	1	0	0	0	0	0	0	0	0	0	0	0	0	0	1	0	0	0	0	0	0	0	0	0	0	0	0	0	0	0	0	0	0	0	0	0	0	0	0	0	0	0	0	0	0	0	0	0
SLCO2A1	0	1	0	0	0	0	0	0	0	0	0	0	0	0	0	0	0	0	0	0	0	0	0	0	0	0	0	0	0	0	0	0	0	0	0	0	0	0	0	0	0	0	0	0	0	0	0	0	0
SMAD7	0	1	0	0	0	0	0	0	0	0	0	0	0	0	0	0	0	0	0	0	0	0	0	0	0	0	0	0	0	0	0	0	0	0	0	0	0	0	0	0	1	0	0	0	0	0	0	0	0
SMARCD3	0	1	0	0	0	0	0	0	0	0	0	0	0	0	0	0	0	0	0	0	0	0	0	0	0	0	0	0	0	0	0	0	0	0	0	0	0	0	0	0	0	0	0	0	0	0	0	0	0
SNAI1	0	1	0	0	0	0	0	0	0	0	0	0	0	0	0	0	0	0	0	0	0	0	0	0	0	0	0	0	0	0	0	0	0	0	0	0	0	0	0	0	0	0	0	0	0	0	0	0	0
SPOCK1	0	1	0	0	0	0	0	0	0	0	0	0	0	0	0	0	1	0	0	0	0	0	0	0	0	0	0	0	0	0	0	0	0	0	0	0	0	0	0	0	0	0	0	0	0	0	0	0	0
SRPX2	0	1	0	0	0	0	0	0	1	0	0	0	0	0	0	0	0	0	0	0	0	0	0	0	0	0	0	0	0	0	0	0	0	0	0	0	0	0	0	0	0	0	0	0	0	0	0	0	0
TFAP2C	0	1	0	0	0	0	0	0	0	0	0	0	0	0	0	0	0	0	0	0	0	0	0	0	0	0	0	0	0	0	1	0	0	0	0	0	0	0	0	0	0	0	0	0	0	0	0	0	0
TFRC	0	1	0	0	0	0	0	0	0	0	0	0	0	0	0	0	0	0	0	0	0	0	0	0	0	0	0	0	0	0	0	0	0	0	0	0	1	0	0	0	0	0	0	0	0	0	0	0	0
TGFBI	0	1	0	0	0	0	0	0	0	0	0	0	0	0	0	0	0	0	0	0	0	0	0	0	0	0	0	0	0	0	0	0	0	0	0	0	0	0	0	0	0	0	0	0	0	0	0	0	0
TMEM107	0	1	0	0	0	0	0	0	0	0	0	0	0	0	0	0	0	0	0	0	0	0	0	0	0	0	0	0	0	0	0	0	0	0	0	0	0	0	0	0	0	0	0	0	0	0	0	0	0
TMEM121	0	1	0	0	0	0	0	0	0	0	0	0	0	0	0	0	0	0	0	0	0	0	0	0	0	0	0	0	0	0	0	0	0	0	0	0	0	0	0	0	0	0	0	0	0	0	0	0	0
TMEM184A	0	1	0	0	0	0	0	0	0	0	0	0	0	0	0	0	0	0	0	0	0	0	0	0	0	0	0	0	0	0	0	0	0	0	0	0	0	0	0	0	0	0	0	0	0	0	0	0	0
TMPRSS5	0	1	0	0	0	0	0	0	0	0	0	0	0	0	0	0	0	0	0	0	0	0	0	0	0	0	0	0	0	0	0	0	0	0	0	0	0	0	0	0	0	0	0	0	0	0	0	0	0
TMSB15B	0	1	0	0	0	0	0	0	0	0	0	0	0	0	0	0	0	0	0	0	0	0	0	0	0	0	0	0	0	0	1	0	0	0	0	0	0	0	0	0	0	0	0	0	0	0	0	0	0
TP53I13	0	1	0	0	0	0	0	0	0	0	0	0	0	0	0	0	0	0	0	0	0	0	0	0	0	0	0	0	0	0	0	0	0	0	0	0	0	0	0	0	0	0	0	0	0	0	0	0	0
TRO	0	1	0	0	0	0	0	0	0	0	0	0	0	0	0	0	0	0	0	0	0	0	0	0	0	0	0	0	0	0	0	0	0	0	0	0	0	0	0	0	0	0	0	0	0	0	0	0	0
TTC25	0	1	0	0	0	0	0	0	0	0	0	0	0	0	0	0	0	0	0	0	0	0	0	0	0	0	0	0	0	0	0	0	0	0	0	0	0	0	0	0	0	0	0	0	0	0	0	0	0
UGGT1	0	1	0	0	0	0	0	0	0	0	0	0	0	0	0	0	0	0	0	0	0	0	0	0	0	0	0	0	0	0	0	0	0	0	0	0	0	0	0	0	0	0	0	0	0	0	0	0	0
WDHD1	0	1	0	0	0	0	0	0	1	0	0	0	0	0	0	0	0	0	0	0	0	0	0	0	0	0	0	0	0	0	1	0	0	0	0	0	0	0	0	0	0	0	0	0	0	0	0	0	0
WDR91	0	1	0	0	0	0	0	0	0	0	0	0	0	0	0	0	0	0	0	0	0	0	0	0	0	0	0	0	0	0	0	0	0	0	0	0	0	0	0	0	0	0	0	0	0	0	0	0	0
ABAT	0	0	1	0	0	0	0	0	0	0	0	0	0	0	0	0	0	0	0	0	0	0	0	0	0	0	0	0	0	0	0	1	0	0	0	0	0	0	0	0	0	0	0	0	0	0	0	0	0
ACLY	0	0	1	0	0	0	0	0	0	0	0	0	0	0	0	0	0	0	0	0	0	0	0	0	0	0	0	0	0	0	1	0	0	0	0	0	0	0	0	0	0	0	0	0	0	0	0	0	0
ACO1	0	0	1	0	0	0	0	0	0	0	0	0	0	0	0	0	0	0	0	0	0	0	0	0	0	0	0	0	0	0	0	0	0	0	0	0	0	0	0	0	0	0	0	0	0	0	0	0	0
AKR7A2	0	0	1	0	0	0	0	0	0	0	0	0	0	0	0	0	0	0	1	0	0	0	0	0	0	0	0	0	0	0	0	0	0	0	0	0	0	0	0	0	0	0	0	0	0	0	0	0	0
AKT2	0	0	1	0	0	0	0	0	0	0	0	0	0	0	0	0	0	0	0	0	0	0	0	0	0	0	0	0	0	0	0	0	0	0	0	0	0	0	0	0	0	0	0	0	0	0	0	0	0
ALDH7A1	0	0	1	0	0	0	0	0	0	0	0	0	0	0	0	1	0	0	0	0	0	0	0	0	0	0	0	0	0	0	1	0	0	0	0	0	0	0	0	0	0	0	0	0	0	0	0	0	0
ATP5G3	0	0	1	0	0	0	0	0	0	0	0	0	0	0	0	0	0	0	0	0	0	0	0	0	0	0	0	0	0	0	1	0	0	0	0	0	0	0	0	0	0	0	0	0	0	0	0	0	0
ATP6V0E2	0	0	1	0	0	0	0	0	0	0	0	0	0	0	0	0	0	0	0	0	0	0	0	0	0	0	0	0	0	0	0	0	0	0	0	0	0	0	0	0	0	0	0	0	0	0	0	0	0
C14orf1	0	0	1	0	0	0	0	0	0	0	0	0	0	0	0	0	0	0	0	0	0	0	0	0	0	0	0	0	0	0	0	0	0	0	0	0	0	0	0	0	0	0	0	0	0	0	0	0	0
CDK9	0	0	1	0	0	0	0	0	0	0	0	0	0	0	0	0	0	0	0	0	0	0	0	0	0	0	0	0	0	0	0	0	0	0	0	0	0	0	0	0	0	0	0	0	0	0	0	0	0
CETN2	0	0	1	0	0	0	0	0	0	0	0	0	0	0	0	0	0	0	0	0	0	0	0	0	0	0	0	0	0	0	0	0	0	0	0	0	0	0	0	0	0	0	0	0	0	0	0	0	0
CFI	0	0	1	0	0	0	0	0	0	0	0	0	0	0	0	0	0	0	0	0	0	0	0	0	0	0	0	0	0	0	0	0	0	0	0	0	0	0	0	0	0	0	0	0	0	0	0	0	0
COL6A3	0	0	1	0	0	0	0	0	0	0	0	0	0	0	0	0	0	0	0	0	0	0	0	0	0	0	0	0	0	0	0	0	0	0	0	0	0	0	0	0	0	0	0	0	0	0	0	0	0
CRLF3	0	0	1	0	0	0	0	0	0	0	0	0	0	0	0	0	0	0	0	0	0	0	1	0	0	0	0	0	0	0	0	0	0	0	0	0	0	0	0	0	0	0	0	0	0	0	0	0	0
CRYZ	0	0	1	0	0	0	0	0	0	0	0	0	0	0	0	0	0	0	0	0	0	0	0	0	0	0	0	0	0	0	0	0	0	0	0	0	0	0	0	0	0	0	0	0	0	0	0	0	0
CYB5R3	0	0	1	0	0	0	0	0	0	0	0	0	0	0	0	0	0	0	0	0	0	0	0	0	0	0	0	0	0	0	0	0	0	0	0	0	0	0	0	0	0	0	0	0	0	0	0	0	0
DPYSL2	0	0	1	0	0	0	0	0	0	0	0	0	0	0	0	0	0	0	1	0	0	0	0	0	0	0	0	0	0	0	1	0	0	0	0	0	0	0	0	0	0	0	0	0	0	0	0	0	0
EBP	0	0	1	0	0	0	0	0	0	0	0	0	0	0	0	0	0	0	0	0	0	0	0	0	0	0	0	0	0	0	1	0	0	0	0	0	0	0	0	0	0	0	0	0	0	0	0	0	0
EIF2AK1	0	0	1	0	0	0	0	0	0	0	0	0	0	0	0	0	0	0	0	0	0	0	0	0	0	0	0	0	0	0	1	0	0	0	0	0	0	0	0	0	0	0	0	0	0	0	0	0	0
EIF4E2	0	0	1	0	0	0	0	0	0	0	0	0	0	1	0	0	0	0	0	0	0	0	0	0	0	0	0	0	0	0	0	0	0	0	0	0	0	0	0	0	0	0	0	0	0	0	0	0	0
EPS8	0	0	1	0	0	0	0	0	0	0	0	0	0	0	0	0	0	0	0	0	0	0	0	0	0	0	0	0	0	0	0	0	0	0	0	0	0	0	0	0	0	0	0	0	0	0	0	0	0
FDFT1	0	0	1	0	0	0	0	0	0	0	0	0	0	0	0	0	0	0	0	0	0	0	0	0	0	0	0	0	0	0	0	0	0	0	0	0	0	0	0	0	0	0	0	0	0	0	0	0	0
FHL1	0	0	1	0	0	0	0	0	0	0	0	0	0	0	0	1	0	0	0	0	0	0	0	0	0	0	0	0	0	0	0	0	0	0	0	0	0	0	0	0	0	0	0	0	0	0	0	0	0
FKBP1B	0	0	1	0	0	0	0	0	0	0	0	0	0	0	0	1	0	0	0	0	0	1	0	0	0	0	0	0	0	0	0	0	0	0	0	0	0	0	0	0	0	0	0	0	0	0	0	0	0
FOS	0	0	1	0	0	0	0	0	0	0	0	0	0	0	0	0	0	0	0	0	0	0	0	0	0	0	0	0	0	0	0	0	0	0	0	1	0	0	0	0	0	0	0	0	0	0	0	0	0
FTL	0	0	1	0	0	0	0	0	0	0	0	0	0	0	0	0	0	0	0	0	0	0	0	0	0	0	0	0	0	0	0	0	0	0	0	0	0	0	0	0	0	0	0	0	0	0	0	0	0
G6PD	0	0	1	1	0	0	0	0	0	0	0	0	0	0	0	0	0	0	0	0	0	0	0	0	0	0	0	0	0	0	0	0	0	0	0	0	0	0	0	0	0	0	0	0	0	0	0	0	0
GCH1	0	0	1	0	0	0	0	0	0	0	0	0	0	0	0	0	0	0	1	1	0	0	0	0	0	0	0	0	0	0	0	0	0	0	0	0	0	0	0	0	0	0	0	0	0	0	0	0	0
GCNT1	0	0	1	0	0	0	0	0	0	0	0	0	0	0	0	1	0	0	0	0	0	0	0	0	0	0	0	0	0	1	0	0	0	0	0	0	0	0	0	0	0	0	0	0	0	0	0	0	0
GLUL	0	0	1	0	0	0	0	0	0	0	0	0	0	0	0	0	0	0	0	0	0	0	0	0	0	0	0	0	0	0	0	0	0	0	0	0	0	0	0	0	0	0	0	0	0	0	0	0	0
GNAI2	0	0	1	0	0	0	0	0	0	0	0	0	1	0	0	0	0	0	0	0	0	0	0	0	0	0	0	0	0	0	0	0	1	0	0	0	0	0	0	0	0	0	0	0	0	0	0	0	0
GOLPH3L	0	0	1	0	0	0	0	0	0	0	0	0	0	0	0	0	0	0	0	0	0	0	0	0	0	0	0	0	0	0	0	0	0	0	0	0	0	0	0	0	0	0	0	0	0	0	0	0	0
GPI	0	0	1	0	0	0	0	0	0	0	0	0	0	0	1	0	0	0	0	0	0	0	0	0	0	0	0	0	0	0	1	0	0	0	0	0	0	0	0	0	0	0	0	1	0	0	0	0	0
GRHPR	0	0	1	0	0	0	0	0	0	0	0	0	0	0	0	0	0	0	0	0	0	0	0	0	0	0	0	0	0	0	1	0	0	0	0	0	0	0	0	0	0	0	0	0	0	0	0	0	0
GSN	0	0	1	0	0	0	0	0	0	0	0	0	0	0	0	0	0	0	0	0	0	0	0	0	0	0	0	0	0	0	0	0	0	0	0	0	0	0	0	0	0	0	0	0	0	0	0	0	0
HCFC1R1	0	0	1	0	0	0	0	0	0	0	0	0	0	0	0	0	0	0	0	0	0	0	0	0	0	0	0	0	0	0	0	0	0	0	0	0	0	0	0	0	0	0	0	0	0	0	0	0	0
HEBP1	0	0	1	0	0	0	0	0	0	0	0	0	0	0	0	0	0	0	0	0	0	0	0	0	0	0	0	0	0	0	0	1	0	0	0	0	0	0	0	0	0	0	0	0	0	0	0	0	0
HYAL2	0	0	1	0	0	0	0	0	0	0	0	0	0	0	0	0	0	0	0	0	0	0	0	0	0	0	0	0	0	0	0	0	0	0	0	0	0	0	0	0	0	0	0	0	0	0	0	0	0
IDH1	0	0	1	1	0	0	0	0	0	0	0	0	0	0	0	0	0	0	0	0	0	1	0	0	0	0	0	0	0	0	0	0	0	0	0	0	0	0	0	0	0	0	0	0	0	0	0	0	0
IDH2	0	0	1	1	0	0	0	0	0	0	0	0	0	0	0	0	0	0	0	0	0	0	1	0	0	0	0	0	0	0	0	0	0	0	0	0	0	0	0	0	0	0	0	0	0	0	0	0	0
INSIG1	0	0	1	0	0	0	0	0	0	0	0	0	0	0	0	0	0	0	0	0	0	0	0	0	0	0	0	0	0	0	0	0	0	1	1	0	0	0	0	0	0	0	0	0	0	0	0	0	0
LANCL1	0	0	1	0	0	0	0	0	0	0	0	0	0	0	0	0	0	0	0	0	0	0	0	0	0	0	0	0	0	0	0	0	0	0	0	0	0	0	0	0	0	0	0	0	0	0	0	0	0
LTA4H	0	0	1	0	0	0	0	0	0	0	0	0	0	0	0	0	0	0	0	0	0	0	0	0	0	0	0	0	0	0	1	0	0	0	0	0	0	0	0	0	0	0	0	0	0	0	0	0	0
MAGED1	0	0	1	0	0	0	0	0	0	0	0	0	0	0	0	0	0	0	0	0	0	0	0	0	0	0	0	0	0	0	0	0	0	0	0	0	0	0	0	0	0	0	0	0	0	0	0	0	0
NQO1	0	0	1	0	0	0	0	0	0	0	0	0	0	0	0	0	0	0	0	0	0	0	0	0	0	0	0	0	0	0	1	0	0	0	0	0	0	0	0	0	0	0	0	0	0	0	0	0	0
NUP93	0	0	1	0	0	0	0	0	0	0	0	0	0	0	0	0	0	0	0	0	0	0	0	0	0	0	0	0	0	0	0	0	0	0	0	0	0	0	0	0	0	1	0	0	0	0	0	0	0
OAT	0	0	1	0	0	0	0	0	0	0	0	0	0	0	0	0	0	0	0	0	0	0	0	0	0	0	0	0	0	0	0	0	0	0	0	0	0	0	0	0	0	0	0	0	0	0	0	0	0
ORAI3	0	0	1	0	0	0	0	0	0	0	0	0	0	0	0	0	0	0	0	0	0	0	0	0	0	0	0	0	0	0	0	0	0	0	0	0	0	0	0	0	0	0	0	0	0	0	0	0	0
PEBP1	0	0	1	0	0	0	0	0	0	0	0	0	0	0	0	0	0	0	0	0	0	0	0	0	0	0	0	0	0	0	0	0	0	0	0	0	0	0	0	0	0	0	0	0	0	0	0	0	0
PGD	0	0	1	1	0	0	0	0	0	0	0	0	0	0	0	0	0	0	0	0	0	0	0	0	0	0	0	0	0	0	1	0	0	0	0	0	0	0	0	0	0	0	0	0	0	0	0	0	0
PIAS1	0	0	1	0	0	0	0	0	0	0	0	0	0	0	0	0	0	0	0	0	0	0	0	0	0	0	0	0	0	0	0	0	0	0	0	0	0	0	0	0	0	0	0	0	0	0	0	0	0
PLEKHF2	0	0	1	0	0	0	0	0	0	0	0	0	0	0	0	0	0	0	0	0	0	0	0	0	0	0	0	0	0	0	0	0	0	0	0	0	0	0	0	0	0	0	0	0	0	0	0	0	0
POLR2L	0	0	1	0	0	0	0	0	0	0	0	0	0	0	0	0	0	0	0	0	0	0	0	0	0	0	0	0	0	0	0	1	0	0	0	0	0	0	0	0	0	0	0	0	0	0	0	0	0
PPP1R7	0	0	1	0	0	0	0	0	0	0	0	0	0	0	0	0	0	0	0	0	0	0	0	0	0	0	0	0	0	0	0	0	0	0	0	0	0	0	0	0	0	0	0	0	0	0	0	0	0
PRPS2	0	0	1	0	0	0	0	0	0	0	0	0	0	0	0	0	0	0	0	0	0	0	0	0	0	0	0	0	0	0	0	0	0	0	0	0	0	0	0	0	0	0	0	0	0	0	0	0	0
RABGAP1L	0	0	1	0	0	0	0	0	0	0	0	0	0	0	0	0	0	0	0	0	0	0	0	0	0	0	0	0	0	0	0	0	0	0	0	0	0	0	0	0	0	0	0	0	0	0	0	0	0
RGS2	0	0	1	0	0	0	0	0	0	0	0	0	0	0	0	0	0	0	0	0	0	0	0	0	0	0	0	0	0	0	0	0	1	0	0	0	0	0	0	0	0	0	0	0	0	0	0	0	0
RPA1	0	0	1	0	0	0	0	0	0	0	0	0	0	0	0	1	0	0	1	1	0	0	0	0	0	0	0	0	0	0	0	0	0	0	0	0	0	0	0	0	0	0	0	0	0	0	0	0	0
RPA3	0	0	1	0	0	0	0	0	0	0	0	0	0	0	0	0	0	0	0	0	0	0	0	0	0	0	0	0	0	0	1	0	0	0	0	0	0	0	0	0	0	0	0	0	0	0	0	0	0
SCD	0	0	1	0	0	0	0	0	0	0	0	0	0	0	0	0	0	0	0	0	0	0	0	0	0	0	0	0	0	0	0	0	0	1	1	0	0	0	0	0	0	0	0	0	0	0	0	0	0
SEC23A	0	0	1	0	0	0	0	0	0	0	0	0	0	0	0	0	0	0	0	0	0	0	0	0	0	0	0	0	0	0	0	0	0	0	0	0	0	0	0	0	0	0	0	0	0	0	0	0	0
SERPINB1	0	0	1	0	0	0	0	0	0	0	0	0	0	0	0	0	0	0	0	0	1	0	0	0	0	0	0	0	0	0	0	0	0	0	0	0	0	0	0	0	0	0	0	0	0	0	0	0	0
SFRP1	0	0	1	0	0	0	0	0	0	0	0	0	0	0	0	0	0	0	0	0	0	0	0	0	0	0	0	0	0	0	0	0	0	0	0	0	0	0	0	0	0	0	0	0	0	0	0	0	0
SKP1	0	0	1	0	0	0	0	0	0	0	0	0	0	0	0	0	0	0	0	0	0	0	0	0	0	0	0	0	0	0	0	0	0	0	0	0	0	0	0	0	0	0	0	0	0	0	0	0	0
SLC25A1	0	0	1	0	0	0	0	0	0	0	0	0	0	0	0	0	0	0	0	0	0	0	0	0	0	0	0	0	0	0	1	0	0	0	0	0	0	0	0	0	0	0	0	0	0	0	0	0	0
SNUPN	0	0	1	0	0	0	0	0	0	0	0	0	0	0	0	0	0	0	0	0	0	0	0	0	0	0	0	0	0	0	0	0	0	0	0	0	0	0	0	0	0	0	0	0	0	0	0	0	0
SNX7	0	0	1	0	0	0	0	0	0	0	0	0	0	0	0	0	0	0	0	0	0	0	0	0	0	0	0	0	0	0	0	0	0	0	0	0	0	0	0	0	0	0	0	0	0	0	0	0	0
SORD	0	0	1	0	0	0	0	0	0	0	0	0	0	0	0	1	0	0	0	0	0	0	0	0	0	0	0	0	0	0	0	1	0	0	0	0	0	0	0	0	0	0	0	0	0	0	0	0	0
SRGN	0	0	1	0	0	0	0	0	0	0	0	0	0	0	0	0	1	0	0	0	0	0	0	0	0	0	0	0	0	0	0	0	1	0	0	0	0	0	0	0	0	0	0	0	0	0	0	0	0
STK38L	0	0	1	0	0	0	0	0	0	0	0	0	0	0	0	0	0	0	0	0	0	0	0	0	0	0	0	0	0	0	0	0	0	0	0	0	0	0	0	0	0	0	0	0	0	0	0	0	0
TFCP2L1	0	0	1	0	0	0	0	0	0	0	0	0	0	0	0	0	0	0	0	0	0	0	0	0	0	0	0	0	0	0	0	0	0	0	0	0	0	0	0	0	0	0	0	0	0	0	0	0	0
TMEM97	0	0	1	0	0	0	0	0	0	0	0	0	0	0	0	0	0	0	0	0	0	0	0	0	0	0	0	0	0	0	0	0	0	0	0	0	0	0	0	0	0	0	0	0	0	0	0	0	0
TUBB	0	0	1	0	0	0	0	0	0	0	0	0	0	1	0	0	0	0	0	0	0	0	1	0	0	0	0	0	0	0	1	0	0	0	0	0	0	0	0	0	0	0	0	0	0	0	0	0	0
CAT	0	0	0	1	0	0	0	0	0	0	0	0	0	0	0	0	0	0	0	0	0	0	0	0	0	0	0	0	0	0	0	0	0	0	0	0	0	0	0	0	0	0	0	0	0	0	0	0	0
CBS	0	0	0	1	0	0	0	0	0	0	0	0	0	0	0	0	0	0	0	0	0	0	0	0	0	0	0	0	0	0	1	0	0	0	0	0	0	0	0	0	0	0	0	0	0	0	0	0	0
CTH	0	0	0	1	0	0	0	0	0	0	0	0	0	0	0	1	0	0	0	0	0	0	0	0	0	0	0	0	0	0	0	0	0	0	0	0	0	0	0	0	0	0	0	0	0	0	0	0	0
GCLC	0	0	0	1	0	0	0	0	0	0	0	0	0	0	0	0	0	0	0	0	1	0	0	0	0	0	0	0	0	0	0	0	0	0	0	0	0	0	0	0	0	0	0	0	0	0	0	0	0
GCLM	0	0	0	1	0	0	0	0	0	0	0	0	0	0	0	0	0	0	0	0	0	0	0	0	0	0	0	0	0	0	0	0	0	0	0	0	0	0	0	0	0	0	0	0	0	0	0	0	0
GGT1	0	0	0	1	0	0	0	0	0	0	0	0	0	0	0	1	0	0	0	0	0	0	0	0	0	0	0	0	0	0	0	0	0	0	0	0	0	0	0	0	0	0	0	0	0	0	0	1	0
GGT2	0	0	0	1	0	0	0	0	0	0	0	0	0	0	0	0	0	0	0	0	0	0	0	0	0	0	0	0	0	0	0	0	0	0	0	0	0	0	0	0	0	0	0	0	0	0	0	0	0
GLS	0	0	0	1	0	0	0	0	0	0	0	0	0	0	0	0	0	0	0	0	1	0	0	0	0	0	0	0	0	0	0	0	0	0	0	0	0	0	0	0	0	0	0	0	0	0	0	0	0
GLS2	0	0	0	1	0	0	0	0	0	0	0	0	0	0	0	0	0	0	0	0	0	0	0	0	0	0	0	0	0	0	0	1	0	0	0	0	0	0	0	0	0	0	0	0	0	0	0	0	0
GNMT	0	0	0	1	0	0	0	0	0	0	0	0	0	0	0	0	0	0	0	0	0	0	0	0	0	0	0	0	0	0	0	0	0	0	0	0	0	0	0	0	0	0	0	0	0	0	0	0	0
GPX1	0	0	0	1	0	0	0	0	0	0	0	0	0	0	0	0	0	0	0	0	0	0	0	0	0	0	0	0	0	0	0	0	0	0	0	0	0	0	0	0	0	0	0	0	0	0	0	0	0
GPX2	0	0	0	1	0	0	0	0	0	0	0	0	0	0	0	0	0	0	0	0	0	0	0	0	0	0	0	0	0	0	0	0	0	0	0	0	0	0	0	0	0	0	0	0	0	0	0	0	0
GPX3	0	0	0	1	0	0	0	0	0	0	0	0	0	0	0	0	0	0	0	0	0	0	0	0	0	0	0	0	0	0	0	0	0	0	0	0	0	0	0	0	0	0	0	0	0	0	0	0	0
GPX4	0	0	0	1	0	0	0	0	0	0	0	0	0	0	0	0	0	0	0	0	0	0	0	0	0	0	0	0	0	0	0	0	0	0	0	0	0	0	0	0	0	0	0	0	0	0	0	0	0
GPX6	0	0	0	1	0	0	0	0	0	0	0	0	0	0	0	0	0	0	0	0	0	0	0	0	0	0	0	0	0	0	0	0	0	0	0	0	0	0	0	0	0	0	0	0	0	0	0	0	0
GSR	0	0	0	1	0	0	0	0	0	0	0	0	0	0	0	0	0	0	0	0	0	0	0	0	0	0	0	0	0	0	0	0	0	0	0	0	0	0	0	0	0	0	0	0	0	0	0	0	0
GSS	0	0	0	1	0	0	0	0	0	0	0	0	0	0	0	0	0	0	0	0	0	0	0	0	0	0	0	0	0	0	0	0	0	0	0	0	0	0	0	0	0	0	0	0	0	0	0	0	0
GSTA1	0	0	0	1	0	0	0	0	0	0	0	0	0	0	0	0	0	0	0	0	0	0	0	0	0	0	0	0	0	0	0	0	0	0	0	0	0	0	0	0	0	0	0	0	0	0	0	0	0
GSTA2	0	0	0	1	0	0	0	0	0	0	0	0	0	0	0	0	0	0	0	0	0	0	0	0	0	0	0	0	0	0	0	0	0	0	0	0	0	0	0	0	0	0	0	0	0	0	0	0	0
GSTA3	0	0	0	1	0	0	0	0	0	0	0	0	0	0	0	0	0	0	0	0	0	0	0	0	0	0	0	0	0	0	0	0	0	0	0	0	0	0	0	0	0	0	0	0	0	0	0	0	0
GSTA4	0	0	0	1	0	0	0	0	0	0	0	0	0	0	0	0	0	0	0	0	0	0	0	0	0	0	0	0	0	0	0	0	0	0	0	0	0	0	0	0	0	0	0	0	0	0	0	0	0
GSTA5	0	0	0	1	0	0	0	0	0	0	0	0	0	0	0	0	0	0	0	0	0	0	0	0	0	0	0	0	0	0	0	0	0	0	0	0	0	0	0	0	0	0	0	0	0	0	0	0	0
GSTK1	0	0	0	1	0	0	0	0	0	0	0	0	0	0	0	0	0	0	0	0	0	0	0	0	0	0	0	0	0	0	0	0	0	0	0	0	0	0	0	0	0	0	0	0	0	0	0	0	0
GSTM3	0	0	0	1	0	0	0	0	0	0	0	0	0	0	0	0	0	0	0	0	0	0	0	0	0	0	0	0	0	0	0	1	0	0	0	0	0	0	0	0	0	0	0	0	0	0	0	0	0
GSTM4	0	0	0	1	0	0	0	0	0	0	0	0	0	0	0	0	0	0	0	0	0	0	0	0	0	0	0	0	0	0	0	0	0	0	0	0	0	0	0	0	0	0	0	0	0	0	0	0	0
GSTM5	0	0	0	1	0	0	0	0	0	0	0	0	0	0	0	0	0	0	0	0	0	0	0	0	0	0	0	0	0	0	0	0	0	0	0	0	0	0	0	0	0	0	0	0	0	0	0	0	0
GSTP1	0	0	0	1	0	0	0	0	0	0	0	0	0	0	0	0	0	0	0	0	0	0	0	0	0	0	0	0	0	0	1	0	0	0	0	0	0	0	0	0	0	0	0	0	0	0	0	0	0
GSTT1	0	0	0	1	0	0	0	0	0	0	0	0	0	0	0	0	0	0	0	0	0	0	0	0	0	0	0	0	0	0	0	0	0	0	0	0	0	0	0	0	0	0	0	0	0	0	0	0	0
GSTT2	0	0	0	1	0	0	0	0	0	0	0	0	0	0	0	0	0	0	0	0	0	0	0	0	0	0	0	0	0	0	0	0	0	0	0	0	0	0	0	0	0	0	0	0	0	0	0	0	0
GSTT2B	0	0	0	1	0	0	0	0	0	0	0	0	0	0	0	0	0	0	0	0	0	0	0	0	0	0	0	0	0	0	0	0	0	0	0	0	0	0	0	0	0	0	0	0	0	0	0	0	0
GSTZ1	0	0	0	1	0	0	0	0	0	0	0	0	0	0	0	0	0	0	0	0	0	0	0	0	0	0	0	0	0	0	0	1	0	0	0	0	0	0	0	0	0	0	0	0	0	0	0	0	0
H6PD	0	0	0	1	0	0	0	0	0	0	0	0	0	0	0	0	0	0	0	0	0	0	0	0	0	0	0	0	0	0	0	0	0	0	0	0	0	0	0	0	0	0	0	0	0	0	0	0	0
ME1	0	0	0	1	0	0	0	0	0	0	0	0	0	0	0	0	0	0	0	0	0	0	0	0	0	0	0	0	0	0	0	0	0	0	0	0	0	0	0	0	0	0	0	0	0	0	0	0	0
ME2	0	0	0	1	0	0	0	0	0	0	0	0	0	0	0	0	0	0	0	0	0	0	0	0	0	0	0	0	0	0	1	0	0	0	0	0	0	0	0	0	0	0	0	0	0	0	0	0	0
ME3	0	0	0	1	0	0	0	0	0	0	0	0	0	0	0	0	0	0	0	0	0	0	0	0	0	0	0	0	0	0	0	0	0	0	0	0	0	0	0	0	0	0	0	0	0	0	0	0	0
PRDX1	0	0	0	1	0	0	0	0	0	0	0	0	0	0	0	0	0	0	0	0	0	0	0	0	0	0	0	0	0	0	1	0	0	0	0	0	0	0	0	0	0	0	0	0	0	0	0	0	0
PRDX2	0	0	0	1	0	0	0	0	0	0	0	0	0	0	0	0	0	0	0	0	0	0	0	0	0	0	0	0	0	0	1	0	0	0	0	0	0	0	0	0	0	0	0	0	0	0	0	0	0
PRDX3	0	0	0	1	0	0	0	0	0	0	0	0	0	0	0	0	0	0	0	0	0	0	0	0	0	0	0	0	0	0	1	0	0	0	0	0	0	0	0	0	0	0	0	0	0	0	0	0	0
PRDX5	0	0	0	1	0	0	0	0	0	0	0	0	0	0	0	1	0	0	0	0	0	0	0	0	0	0	0	0	0	0	1	0	0	0	0	0	0	0	0	0	0	0	0	0	0	0	0	0	0
PRDX6	0	0	0	1	0	0	0	0	0	0	0	0	0	0	0	0	0	0	0	0	0	0	0	0	0	0	0	0	0	0	0	0	0	0	0	0	0	0	0	0	0	0	0	0	0	0	0	0	0
SESN1	0	0	0	1	0	0	0	0	0	0	0	0	0	0	0	0	0	0	0	0	0	0	0	0	0	0	0	0	0	0	0	0	0	0	0	0	0	0	0	0	0	0	0	0	0	0	0	0	0
SESN2	0	0	0	1	0	0	0	0	0	0	0	0	0	0	0	0	0	0	0	0	0	0	0	0	0	0	0	0	0	0	1	0	0	0	0	0	0	0	0	0	0	0	0	0	0	0	0	0	0
SESN3	0	0	0	1	0	0	0	0	0	0	0	0	0	0	0	0	0	0	0	0	0	0	0	0	0	0	0	0	0	0	0	0	0	0	0	0	0	0	0	0	0	0	0	0	0	0	0	0	0
SLC3A2	0	0	0	1	0	0	0	0	0	0	0	0	0	0	0	0	0	0	0	0	0	0	0	0	0	0	0	0	0	0	1	0	0	0	0	0	0	0	0	0	0	0	1	0	0	0	0	0	0
SLC7A11	0	0	0	1	0	0	0	0	0	0	0	0	0	0	0	0	0	0	0	0	0	0	0	0	0	0	0	0	0	0	0	0	0	0	0	0	0	0	0	0	0	0	0	0	0	0	0	0	0
SOD1	0	0	0	1	0	0	0	0	0	0	0	0	0	0	0	0	0	0	0	0	0	0	0	0	0	0	0	0	0	0	0	0	0	0	0	0	0	0	0	0	0	0	0	0	0	0	0	0	0
TXN	0	0	0	1	0	0	0	0	0	0	0	0	0	0	0	0	0	0	0	0	0	0	0	0	0	0	0	0	0	0	0	0	0	0	0	0	0	0	0	0	0	1	0	0	0	0	0	0	0
TXN2	0	0	0	1	0	0	0	0	0	0	0	0	0	0	0	0	0	0	0	0	0	0	0	0	0	0	0	0	0	0	0	0	0	0	0	0	0	0	0	0	0	0	0	0	0	0	0	0	0
TXNRD1	0	0	0	1	0	0	0	0	0	0	0	0	0	0	0	0	0	0	0	0	0	0	0	0	0	0	0	0	0	0	1	0	0	0	0	0	0	0	0	0	0	1	0	0	0	0	0	0	0
TXNRD2	0	0	0	1	0	0	0	0	0	0	0	0	0	0	0	1	0	0	0	0	0	0	0	0	0	0	0	0	0	0	0	0	0	0	0	0	0	0	0	0	0	0	0	0	0	0	0	0	0
TXNRD3	0	0	0	1	0	0	0	0	0	0	0	0	0	0	0	0	0	0	0	0	0	0	0	0	0	0	0	0	0	0	0	0	0	0	0	0	0	0	0	0	0	0	0	0	0	0	0	0	0
ALCAM	0	0	0	0	1	0	0	0	0	0	0	0	0	0	0	0	0	0	0	0	0	0	0	0	0	0	0	0	0	0	0	1	0	0	0	0	0	0	0	0	0	0	0	0	0	0	0	0	0
APOD	0	0	0	0	1	0	0	0	0	0	0	0	0	0	0	0	0	0	0	0	0	0	0	0	0	0	0	0	0	0	0	0	0	0	0	0	0	0	0	0	0	0	0	0	0	0	0	0	0
AR	0	0	0	0	1	0	0	0	0	0	0	0	0	0	0	1	0	0	0	0	0	0	0	0	1	0	0	0	0	0	0	0	0	0	0	0	0	0	0	0	0	0	0	0	0	0	0	0	0
DHCR24	0	0	0	0	1	0	0	0	0	0	0	0	0	0	0	0	0	0	0	0	0	0	0	0	0	0	0	0	0	0	0	1	0	0	0	0	0	0	0	0	0	0	0	0	0	0	0	0	0
FASN	0	0	0	0	1	0	0	0	0	0	0	0	0	0	0	0	0	0	0	0	0	0	0	0	0	0	0	0	0	0	0	0	0	0	0	0	0	0	0	0	0	0	0	0	0	0	0	1	0
FGFR4	0	0	0	0	1	0	0	0	0	0	0	0	1	0	0	0	0	0	0	0	0	0	0	0	0	0	0	0	0	0	1	0	0	0	0	0	0	0	0	0	0	0	0	0	0	0	0	0	0
PIP	0	0	0	0	1	0	0	0	0	0	1	0	0	0	0	0	0	0	0	0	0	0	0	0	0	0	0	0	0	0	0	0	0	0	0	0	0	0	0	0	0	0	0	0	0	0	0	0	0
FKBP5	0	0	0	0	1	0	0	0	0	0	0	0	0	0	0	0	0	0	0	0	0	0	0	0	0	0	0	0	0	0	0	0	0	0	0	0	0	0	0	0	0	0	0	0	0	0	0	0	0
SPDEF	0	0	0	0	1	0	0	0	0	0	0	0	0	0	0	0	0	0	0	0	0	0	0	0	1	0	0	0	0	0	0	0	0	0	0	0	0	0	0	0	0	0	0	0	0	0	0	0	0
CASC3	0	0	0	0	0	1	0	0	0	0	0	0	0	0	0	0	0	0	0	0	0	0	0	0	0	1	0	0	0	0	0	0	0	0	0	0	0	0	0	0	0	0	0	0	0	0	0	0	1
CCR7	0	0	0	0	0	1	0	0	0	0	0	0	0	0	0	0	0	0	0	0	0	0	0	0	0	0	0	0	0	0	0	0	0	0	0	0	0	0	0	0	0	0	0	0	0	0	0	0	0
CDC6	0	0	0	0	0	1	0	1	1	0	0	0	0	0	1	0	0	0	0	0	0	0	1	0	0	0	0	0	0	0	1	0	0	0	0	0	0	0	0	0	0	0	0	0	0	0	0	0	0
CSF3	0	0	0	0	0	1	0	0	0	0	0	0	0	0	0	0	0	0	0	0	0	0	0	0	0	0	0	0	0	0	0	0	0	0	0	0	0	0	0	0	0	0	0	0	0	0	0	0	0
GJD3	0	0	0	0	0	1	0	0	0	0	0	0	0	0	0	0	0	0	0	0	0	0	0	0	0	0	0	0	0	0	0	0	0	0	0	0	0	0	0	0	0	0	0	0	0	0	0	0	0
IGFBP4	0	0	0	0	0	1	0	0	0	0	0	0	0	0	0	0	1	0	0	0	0	0	0	0	0	0	0	0	0	0	0	0	0	0	0	0	0	0	0	0	0	0	0	0	0	0	0	0	0
MED24	0	0	0	0	0	1	0	0	0	0	0	0	1	0	0	0	0	0	0	0	0	0	0	0	0	0	0	0	0	0	0	0	0	0	0	0	0	0	0	0	0	0	0	0	0	0	0	0	1
MSL1	0	0	0	0	0	1	0	0	0	0	0	0	0	0	0	0	0	0	0	0	0	0	0	0	0	0	0	0	0	0	0	0	0	0	0	0	0	0	0	0	0	0	0	0	0	0	0	0	0
PSMD3	0	0	0	0	0	1	0	0	0	0	0	0	0	0	0	0	0	0	0	0	0	0	0	0	0	1	0	0	0	0	1	0	0	0	0	0	0	0	0	0	0	0	0	0	0	0	0	0	1
RAPGEFL1	0	0	0	0	0	1	0	0	0	0	0	0	0	0	0	0	0	0	0	0	0	0	0	0	0	0	0	0	0	0	0	0	0	0	0	0	0	0	0	0	0	0	0	0	0	0	0	0	0
RARA	0	0	0	0	0	1	0	0	0	0	0	0	0	0	0	0	0	0	0	0	0	0	0	0	0	0	0	0	0	0	0	0	0	0	0	0	0	0	0	0	0	0	0	0	0	0	0	0	1
SMARCE1	0	0	0	0	0	1	0	0	0	0	0	0	0	0	0	0	0	0	0	0	0	0	0	0	0	0	0	0	0	0	0	0	0	0	0	0	0	0	0	0	0	0	0	0	0	0	0	0	0
SNORD124	0	0	0	0	0	1	0	0	0	0	0	0	0	0	0	0	0	0	0	0	0	0	0	0	0	0	0	0	0	0	0	0	0	0	0	0	0	0	0	0	0	0	0	0	0	0	0	0	0
THRA	0	0	0	0	0	1	0	0	0	0	0	0	0	0	0	0	0	0	0	0	0	0	0	0	0	0	0	0	0	0	0	0	0	0	0	0	0	0	0	0	0	0	0	0	0	0	0	0	0
TNS4	0	0	0	0	0	1	0	0	0	0	0	0	0	0	0	0	0	0	0	0	0	0	0	0	0	0	0	0	0	0	0	0	0	0	0	0	0	0	0	0	0	0	0	0	0	0	0	0	0
TOP2A	0	0	0	0	0	1	0	0	1	0	0	0	0	0	1	0	0	0	0	0	0	0	1	0	0	0	0	0	0	0	1	0	0	0	0	0	0	0	0	0	0	1	0	0	0	0	0	0	0
WIPF2	0	0	0	0	0	1	0	0	0	0	0	0	0	0	0	0	0	0	0	0	1	0	0	0	0	1	0	0	0	0	0	0	0	0	0	0	0	0	0	0	0	0	0	0	0	0	0	0	1
AXIN2	0	0	0	0	0	0	1	0	0	0	0	0	0	0	0	0	0	0	0	0	0	0	0	0	0	0	0	0	0	0	1	0	0	0	0	0	0	0	0	0	0	0	0	0	0	0	0	0	0
CYP24A1	0	0	0	0	0	0	1	0	0	0	0	0	0	0	0	0	0	0	0	0	0	0	0	0	0	0	0	0	0	0	0	0	0	0	0	0	0	0	0	0	0	0	0	0	0	0	0	0	0
FOXQ1	0	0	0	0	0	0	1	0	0	0	0	0	0	0	0	0	0	0	0	0	0	0	0	0	0	0	0	0	0	0	0	0	0	0	0	0	0	0	0	0	0	0	0	0	0	0	0	0	0
RPL27A	0	0	0	0	0	0	1	0	0	0	0	0	0	0	0	1	0	0	0	0	0	0	0	0	0	0	0	0	0	0	1	0	0	0	0	0	0	0	0	0	0	0	0	0	0	0	0	0	0
RPS11	0	0	0	0	0	0	1	0	0	0	0	0	0	0	0	0	0	0	0	0	0	0	0	0	0	0	0	0	0	0	0	0	0	0	0	0	0	0	0	0	0	0	0	0	0	0	0	0	0
RPS19	0	0	0	0	0	0	1	0	0	0	0	0	0	0	0	0	0	0	0	0	0	0	0	0	0	0	0	0	0	0	1	0	0	0	0	0	0	0	0	0	0	0	0	0	0	0	0	0	0
AGPAT5	0	0	0	0	0	0	0	1	0	0	0	0	0	0	0	1	0	0	0	0	0	0	0	0	0	0	0	0	0	0	0	0	0	0	0	0	0	0	0	0	0	0	0	0	0	0	0	0	0
ATAD2	0	0	0	0	0	0	0	1	1	0	0	0	0	0	1	0	0	0	1	0	0	0	0	0	0	0	0	0	0	0	0	0	0	0	0	0	0	0	0	0	0	0	0	0	0	0	0	0	0
BAG2	0	0	0	0	0	0	0	1	0	0	0	0	0	0	0	0	0	0	0	0	0	0	0	0	0	0	0	0	0	0	0	0	0	0	0	0	0	0	0	0	0	0	0	0	0	0	0	0	0
BARD1	0	0	0	0	0	0	0	1	0	0	0	0	0	0	0	0	0	0	0	0	0	0	1	0	0	0	0	0	0	0	1	0	0	0	0	0	0	0	0	0	0	0	0	0	0	0	0	0	0
BTG3	0	0	0	0	0	0	0	1	0	0	0	0	0	0	0	0	0	0	0	0	0	0	0	0	0	0	0	0	0	0	0	0	0	0	0	0	0	0	0	0	0	0	0	0	0	0	0	0	0
C5orf30	0	0	0	0	0	0	0	1	0	0	0	0	0	0	0	1	0	0	0	0	0	0	0	0	0	0	0	0	0	0	0	0	0	0	0	0	0	0	0	0	0	0	0	0	0	0	0	0	0
CASP8AP2	0	0	0	0	0	0	0	1	0	0	0	0	0	0	0	0	0	0	0	0	0	0	0	0	0	0	0	0	0	0	0	0	0	0	0	0	0	0	0	0	0	0	0	0	0	0	0	0	0
CCNE1	0	0	0	0	0	0	0	1	0	0	0	0	0	0	0	0	0	0	0	1	0	0	0	0	0	0	0	0	0	0	1	0	0	0	0	0	0	0	0	0	0	0	0	0	0	1	0	0	0
CCNE2	0	0	0	0	0	0	0	1	0	0	0	0	0	0	0	0	0	0	1	1	0	0	0	0	0	0	0	0	0	0	0	0	0	0	0	0	0	1	0	0	0	1	0	0	0	0	0	0	0
CDC7	0	0	0	0	0	0	0	1	1	0	0	0	0	0	0	0	0	0	0	0	0	0	1	0	0	0	0	0	0	0	1	0	0	0	0	0	0	0	0	0	0	0	0	0	0	0	0	0	0
CDK5R1	0	0	0	0	0	0	0	1	0	0	0	0	0	0	0	0	0	0	0	0	0	0	0	0	0	0	0	0	0	0	0	0	0	0	0	0	0	0	0	0	0	0	0	0	0	0	0	0	0
COCH	0	0	0	0	0	0	0	1	0	0	0	0	0	0	0	0	0	0	0	0	0	0	0	0	0	0	0	0	0	0	0	0	0	0	0	0	0	0	0	0	0	0	0	0	0	0	0	0	0
CSPG5	0	0	0	0	0	0	0	1	0	0	0	0	0	0	0	0	0	0	0	1	0	0	0	0	0	0	0	0	0	0	0	0	0	0	0	0	0	0	0	0	0	0	0	0	0	0	0	0	0
DNMT1	0	0	0	0	0	0	0	1	0	0	0	0	0	0	0	0	0	0	0	0	0	0	0	0	0	0	0	0	0	0	1	0	0	0	0	0	0	0	0	0	0	0	0	0	0	0	0	0	0
DONSON	0	0	0	0	0	0	0	1	0	0	0	0	0	0	0	0	0	0	1	1	0	0	0	0	0	0	0	0	0	0	0	0	0	0	0	0	0	0	0	0	0	1	0	0	0	0	0	0	0
DSCC1	0	0	0	0	0	0	0	1	1	0	0	0	0	0	0	0	0	0	0	0	0	0	1	0	0	0	0	0	0	0	1	0	0	0	0	0	0	0	0	0	0	0	0	0	0	0	0	0	0
DTL	0	0	0	0	0	0	0	1	1	0	0	0	0	0	0	0	0	0	1	0	0	0	1	0	0	0	0	0	0	0	1	0	0	0	0	0	0	1	0	0	0	0	0	0	0	0	0	0	0
EEF1E1	0	0	0	0	0	0	0	1	0	0	0	0	0	0	0	0	0	0	0	0	0	0	0	0	0	0	0	0	0	0	1	0	0	1	0	0	0	0	0	0	0	0	0	0	0	0	1	0	0
ENPP4	0	0	0	0	0	0	0	1	0	0	0	0	0	0	0	0	0	0	1	0	0	0	0	0	0	0	0	0	0	0	0	0	0	0	0	0	0	0	0	0	0	0	0	0	0	0	0	0	0
EXOSC9	0	0	0	0	0	0	0	1	0	0	0	0	0	0	0	0	0	0	0	0	0	0	0	0	0	0	0	0	0	0	1	0	0	0	0	0	0	0	0	0	0	0	0	0	0	0	0	0	0
FEN1	0	0	0	0	0	0	0	1	1	0	0	0	0	0	1	0	0	0	1	1	0	0	0	0	0	0	0	0	0	0	0	0	0	0	0	0	0	0	0	0	0	1	0	0	0	0	0	0	0
GAL	0	0	0	0	0	0	0	1	0	0	0	0	0	0	0	0	0	0	0	0	0	0	0	0	0	0	0	0	0	0	0	0	0	0	0	0	0	0	0	0	0	0	0	0	1	0	0	0	0
GINS2	0	0	0	0	0	0	0	1	1	0	0	0	0	0	0	0	0	0	0	0	0	0	0	0	0	0	0	0	0	0	1	0	0	0	0	0	0	0	0	0	0	0	0	0	0	0	0	0	0
GINS3	0	0	0	0	0	0	0	1	0	0	0	0	0	0	0	0	0	0	0	0	0	0	0	0	0	0	0	0	0	0	0	0	0	0	0	0	0	0	0	0	0	0	0	0	0	0	0	0	0
GLRB	0	0	0	0	0	0	0	1	0	0	0	0	0	0	0	0	0	0	0	1	0	0	0	0	0	0	0	0	0	0	0	1	0	0	0	0	0	0	0	0	0	0	0	0	0	0	0	0	0
GMNN	0	0	0	0	0	0	0	1	0	0	0	0	0	0	0	0	0	0	0	0	0	0	1	0	0	0	0	0	0	0	1	0	0	0	0	0	0	0	0	0	0	0	0	0	0	0	0	0	0
HIST1H2BK	0	0	0	0	0	0	0	1	0	0	0	0	0	0	0	0	0	0	0	0	0	0	0	0	0	0	0	0	0	0	0	0	0	0	0	0	0	0	0	0	0	0	0	0	0	0	0	0	0
INTS7	0	0	0	0	0	0	0	1	0	0	0	0	0	0	0	0	0	0	0	0	0	0	0	0	0	0	0	0	0	0	0	0	1	0	0	0	0	0	0	0	0	0	0	0	0	0	0	0	0
ISG20L2	0	0	0	0	0	0	0	1	0	0	0	0	0	0	0	0	0	0	0	0	0	0	0	0	0	0	0	0	0	0	0	0	0	0	0	0	0	0	0	0	0	0	0	0	0	0	0	0	0
ITPKC	0	0	0	0	0	0	0	1	0	0	0	0	0	0	0	0	0	0	0	0	0	0	0	0	0	0	0	0	0	0	0	0	0	0	0	0	0	0	0	0	0	0	0	0	0	0	0	1	0
KCTD12	0	0	0	0	0	0	0	1	0	0	0	0	0	0	0	0	0	0	0	0	0	0	0	0	0	0	0	0	0	0	0	0	0	0	0	0	0	0	0	0	0	0	0	0	0	0	0	0	0
PUM3	0	0	0	0	0	0	0	1	0	1	0	0	0	0	0	0	0	0	0	0	0	0	0	0	0	0	0	0	0	0	1	0	0	0	0	0	0	0	0	0	0	0	0	0	0	0	0	0	0
LEF1	0	0	0	0	0	0	0	1	0	0	0	0	0	0	0	0	0	0	0	0	0	0	0	0	0	0	0	0	0	0	0	0	0	0	0	0	0	0	0	0	0	0	0	0	0	0	0	0	0
MCM10	0	0	0	0	0	0	0	1	0	0	0	0	0	0	1	0	0	1	0	0	0	0	0	0	0	0	0	0	0	0	0	0	0	0	0	0	0	0	0	0	0	1	0	0	0	0	0	0	0
MCM2	0	0	0	0	0	0	0	1	1	0	0	0	0	0	1	0	0	0	0	0	0	0	1	0	0	0	0	0	0	0	1	0	0	0	0	0	0	0	0	0	0	1	0	0	0	0	0	0	0
MCM3	0	0	0	0	0	0	0	1	1	0	0	0	0	0	0	0	0	0	0	0	0	0	1	0	0	0	0	0	0	0	1	0	0	1	1	0	0	0	0	0	0	1	0	0	0	0	0	0	0
MCM4	0	0	0	0	0	0	0	1	1	0	0	0	0	0	0	0	0	0	0	0	0	0	1	0	0	0	0	0	0	0	1	0	0	0	0	0	0	0	0	0	0	1	0	0	0	0	0	0	0
MCM5	0	0	0	0	0	0	0	1	0	0	0	0	0	0	0	0	0	0	0	0	0	0	1	0	0	0	0	0	0	0	1	0	0	0	0	0	0	0	0	0	0	0	0	0	0	0	0	0	0
MCM6	0	0	0	0	0	0	0	1	0	0	0	0	0	0	0	0	0	0	0	0	0	0	1	0	0	0	0	0	0	0	1	0	0	0	0	0	0	1	0	0	0	1	0	0	0	0	0	0	0
MSH6	0	0	0	0	0	0	0	1	0	0	0	0	0	0	1	1	0	0	1	0	0	0	0	0	0	0	0	0	0	0	0	0	0	0	0	0	0	0	0	0	0	0	0	0	0	0	1	0	0
NASP	0	0	0	0	0	0	0	1	0	0	0	0	0	0	0	0	0	0	0	1	0	0	0	0	0	0	0	0	0	0	1	0	0	0	0	0	0	0	0	0	0	0	0	0	0	0	0	0	0
PAICS	0	0	0	0	0	0	0	1	0	0	0	0	0	0	0	0	0	0	0	0	0	0	0	0	0	0	0	0	0	0	0	0	0	0	0	0	0	0	0	0	0	0	0	0	0	0	0	0	0
PCNA	0	0	0	0	0	0	0	1	0	0	0	0	0	0	1	0	0	0	0	1	0	0	1	0	0	0	0	0	0	0	1	0	0	0	0	0	0	0	0	0	0	0	0	0	0	0	0	0	0
PMAIP1	0	0	0	0	0	0	0	1	0	0	0	0	0	0	0	0	0	0	0	0	0	0	0	0	0	0	0	0	0	0	1	0	0	0	0	0	0	0	0	0	0	0	0	0	0	0	0	0	0
PNO1	0	0	0	0	0	0	0	1	0	0	0	0	0	0	0	0	0	0	0	0	0	1	0	0	0	0	0	0	0	0	0	0	0	0	0	0	0	0	0	0	0	0	0	0	0	0	1	0	0
POLD3	0	0	0	0	0	0	0	1	0	0	0	0	0	0	0	0	0	0	0	0	0	0	1	0	0	0	0	0	0	0	0	0	0	0	0	0	0	0	0	0	0	0	0	0	0	0	0	0	0
POLE2	0	0	0	0	0	0	0	1	0	0	0	0	0	0	0	0	0	0	0	1	0	0	0	0	0	0	0	0	0	0	1	0	0	0	1	0	0	0	0	0	0	0	0	0	0	0	0	0	0
POLE3	0	0	0	0	0	0	0	1	0	0	0	0	0	0	0	0	0	0	0	0	0	0	0	0	0	0	0	0	0	0	0	0	0	0	0	0	0	0	0	0	0	0	0	0	0	0	0	0	0
POLR1E	0	0	0	0	0	0	0	1	0	0	0	0	0	0	0	0	0	0	0	0	0	0	0	0	0	0	0	0	0	0	0	0	0	0	0	0	0	0	0	0	0	0	0	0	0	0	0	0	0
POLR3K	0	0	0	0	0	0	0	1	0	0	0	0	0	0	0	0	0	0	0	0	0	0	1	0	0	0	0	0	0	0	1	0	0	1	0	0	0	0	0	0	0	0	0	0	0	0	0	0	0
PPAT	0	0	0	0	0	0	0	1	0	0	0	0	0	0	0	1	0	0	0	0	0	0	0	0	0	0	0	0	0	0	1	0	0	0	0	0	0	0	0	0	0	0	0	0	0	0	0	0	0
PRIM1	0	0	0	0	0	0	0	1	0	0	0	0	0	0	0	1	0	0	0	0	0	0	1	0	0	0	0	0	0	0	1	0	0	0	0	0	0	0	0	0	0	0	0	0	0	0	0	0	0
PRPF4	0	0	0	0	0	0	0	1	0	0	0	0	0	0	0	0	0	0	0	0	0	0	0	0	0	0	0	0	0	0	0	0	0	0	0	0	0	0	0	0	0	0	0	0	0	0	0	0	0
RFC3	0	0	0	0	0	0	0	1	1	0	0	0	0	0	0	0	0	0	0	0	0	0	1	0	0	0	0	0	0	0	1	0	0	0	1	0	0	0	0	0	0	0	0	0	0	0	0	0	0
RFC4	0	0	0	0	0	0	0	1	1	0	0	0	0	0	1	0	0	0	0	0	0	0	1	0	0	0	0	0	0	0	1	0	0	0	0	0	0	1	0	0	0	1	0	0	0	0	0	0	0
RIBC2	0	0	0	0	0	0	0	1	0	0	0	0	0	0	0	0	0	0	0	0	0	0	0	0	0	0	0	0	0	0	0	0	0	0	0	0	0	0	0	0	0	0	0	0	0	0	0	0	0
RMI1	0	0	0	0	0	0	0	1	0	0	0	0	0	0	0	0	0	0	0	0	0	0	0	0	0	0	0	0	0	0	0	0	0	0	0	0	0	0	0	0	0	0	0	0	0	0	0	0	0
RNF138	0	0	0	0	0	0	0	1	0	0	0	0	0	0	0	0	0	0	0	0	0	0	0	0	0	0	0	0	0	0	0	0	0	0	0	0	0	0	0	0	0	0	0	0	0	0	1	0	0
RPA2	0	0	0	0	0	0	0	1	0	0	0	0	0	0	0	0	0	0	0	0	0	0	0	0	0	0	0	0	0	0	1	0	0	0	0	0	0	0	0	0	0	0	0	0	0	0	0	0	0
RRM2	0	0	0	0	0	0	0	1	1	0	0	0	0	0	1	0	0	0	1	0	0	0	1	0	0	0	0	0	0	0	1	0	0	0	0	0	0	0	0	0	0	1	0	0	0	0	0	0	0
RRS1	0	0	0	0	0	0	0	1	0	0	0	0	0	0	0	0	0	0	0	0	0	0	1	0	0	0	0	0	0	0	0	0	0	0	0	0	0	0	0	0	0	0	0	0	0	0	0	0	0
SHQ1	0	0	0	0	0	0	0	1	0	0	0	0	0	0	0	0	0	0	0	0	0	0	0	0	0	0	0	0	0	0	0	0	0	0	0	0	0	0	0	0	0	0	0	0	0	0	0	0	0
SLBP	0	0	0	0	0	0	0	1	0	0	0	0	0	0	0	1	0	0	1	0	0	0	0	0	0	0	0	0	0	0	0	0	0	0	0	0	0	0	0	0	0	0	0	0	0	0	1	0	0
SNX5	0	0	0	0	0	0	0	1	0	0	0	0	0	0	0	0	0	0	0	0	0	0	0	0	0	0	0	0	0	0	1	0	0	0	0	0	0	0	0	0	0	0	0	0	0	0	0	0	0
TFAM	0	0	0	0	0	0	0	1	0	0	0	0	0	0	0	0	0	0	0	0	0	0	0	0	0	0	0	0	0	0	1	0	0	0	0	0	0	0	0	0	0	0	0	0	0	0	1	0	0
TIPIN	0	0	0	0	0	0	0	1	0	0	0	0	0	0	0	0	0	0	0	0	0	0	0	0	0	0	0	0	0	0	0	0	0	0	0	0	0	0	0	0	0	0	0	0	0	0	0	0	0
TSR1	0	0	0	0	0	0	0	1	0	0	0	0	0	0	0	0	0	0	0	0	0	0	0	0	0	0	0	0	0	0	0	0	0	0	0	0	0	0	0	0	0	0	0	0	0	0	0	0	0
UNG	0	0	0	0	0	0	0	1	0	0	0	0	0	0	1	0	0	0	0	0	0	0	0	0	0	0	0	0	0	0	0	0	0	0	0	0	0	0	0	0	0	0	0	0	0	0	0	0	0
USP1	0	0	0	0	0	0	0	1	0	0	0	0	0	0	0	0	0	0	0	0	0	0	0	0	0	0	0	0	0	0	0	0	0	0	0	0	0	0	0	0	0	0	0	0	0	0	0	0	0
UTP18	0	0	0	0	0	0	0	1	0	0	0	0	0	0	0	0	0	0	0	0	0	0	0	0	0	0	0	0	0	0	1	0	0	0	0	0	0	0	0	0	0	0	0	0	0	0	1	0	0
WDR12	0	0	0	0	0	0	0	1	0	0	0	0	0	0	0	0	0	0	0	0	0	0	0	0	0	0	0	0	0	0	1	0	0	0	0	0	0	0	0	0	0	0	0	0	0	1	0	0	0
ADD3	0	0	0	0	0	0	0	0	1	0	0	0	0	0	0	0	0	0	0	0	0	0	0	0	0	0	0	0	0	0	0	0	0	0	0	0	0	0	0	0	0	0	0	0	0	0	0	0	0
ARL6IP1	0	0	0	0	0	0	0	0	1	0	0	0	0	0	0	0	0	0	0	0	1	0	0	0	0	0	0	0	0	0	0	0	0	0	0	0	0	0	0	0	0	0	0	0	0	0	0	0	0
ASPM	0	0	0	0	0	0	0	0	1	0	0	0	0	0	0	1	0	0	0	0	0	0	1	0	0	0	0	0	0	0	0	0	0	0	0	0	0	0	0	0	0	1	0	0	0	0	0	0	0
B3GNT3	0	0	0	0	0	0	0	0	1	0	0	0	0	0	0	0	0	0	0	0	0	0	0	0	0	0	0	0	0	0	0	0	0	0	0	0	0	0	0	0	0	0	0	0	0	0	0	0	0
BCL2L12	0	0	0	0	0	0	0	0	1	0	0	0	0	0	0	0	0	0	0	0	0	0	0	0	0	0	0	0	0	0	0	0	0	0	0	0	0	0	0	0	0	0	0	0	0	0	0	0	0
BIK	0	0	0	0	0	0	0	0	1	0	0	0	0	0	0	0	0	0	0	0	0	0	0	0	0	0	0	0	0	0	1	0	0	0	0	0	0	0	0	0	0	0	0	0	0	0	0	0	0
BIRC5	0	0	0	0	0	0	0	0	1	0	0	0	0	0	0	0	0	0	0	0	0	0	0	0	0	0	0	0	0	0	1	0	0	0	0	0	0	0	0	0	0	1	0	0	0	0	0	0	0
BORA	0	0	0	0	0	0	0	0	1	0	0	0	0	0	0	0	0	0	0	0	0	0	0	0	0	0	0	0	0	0	0	0	0	0	0	0	0	0	0	0	0	0	0	0	0	0	0	0	0
BTN3A2	0	0	0	0	0	0	0	0	1	0	0	0	0	0	0	0	0	0	0	0	0	0	0	0	0	0	0	0	0	0	0	0	0	0	0	0	0	0	0	0	0	0	0	0	0	0	0	0	0
BUB1	0	0	0	0	0	0	0	0	1	0	0	0	0	0	0	0	0	0	0	0	0	0	1	0	0	0	0	0	0	0	1	0	0	0	0	0	0	0	0	0	0	1	0	0	0	0	0	0	0
DDIAS	0	0	0	0	0	0	0	0	1	0	0	0	0	0	0	1	0	0	0	0	0	0	0	0	0	0	0	0	0	0	0	0	0	0	0	0	0	0	0	0	0	0	0	0	0	0	0	0	0
C16orf59	0	0	0	0	0	0	0	0	1	0	0	0	0	0	0	0	0	0	0	0	0	0	0	0	0	0	0	0	0	0	0	0	0	0	0	0	0	0	0	0	0	0	0	0	0	0	0	0	0
CCNA1	0	0	0	0	0	0	0	0	1	0	0	0	0	0	0	0	0	0	0	0	0	0	0	0	0	0	0	0	0	0	0	0	0	0	0	0	0	0	0	0	0	0	0	0	0	0	0	0	0
CCNA2	0	0	0	0	0	0	0	0	1	0	0	0	0	0	0	0	0	0	0	0	0	0	1	0	0	0	0	0	0	0	1	0	0	0	0	0	0	0	0	0	0	1	0	0	0	0	0	0	0
CCNB1	0	0	0	0	0	0	0	0	1	0	0	0	0	0	1	0	0	0	0	0	0	0	1	0	0	0	0	0	0	0	1	0	0	0	0	0	0	0	0	0	0	1	0	0	0	0	0	0	0
CCNB2	0	0	0	0	0	0	0	0	1	0	0	0	0	0	1	0	0	0	0	0	0	0	0	0	0	0	0	0	0	0	1	0	0	0	0	0	0	0	0	0	0	1	0	0	0	0	0	0	0
CDC20	0	0	0	0	0	0	0	0	1	0	0	0	0	0	1	0	0	0	0	0	0	0	0	0	0	0	0	0	0	0	1	0	0	0	0	0	0	0	0	0	0	1	0	0	0	0	0	0	0
CDC25B	0	0	0	0	0	0	0	0	1	0	0	0	0	0	0	0	0	0	0	0	0	0	0	0	0	0	0	0	0	0	0	0	0	0	0	0	0	0	0	0	0	0	0	0	0	0	0	0	0
CDCA5	0	0	0	0	0	0	0	0	1	0	0	0	0	0	0	0	0	0	0	0	0	0	1	0	0	0	0	0	0	0	1	0	0	0	0	0	0	0	0	0	0	0	0	0	0	0	0	0	0
CDCA8	0	0	0	0	0	0	0	0	1	0	0	0	0	0	1	0	0	0	0	0	0	0	0	0	0	0	0	0	0	0	1	0	0	0	0	0	0	0	0	0	0	1	0	0	0	0	0	0	0
CDK1	0	0	0	0	0	0	0	0	1	0	0	0	0	0	1	0	0	0	0	0	0	0	1	0	0	0	0	0	0	0	1	0	0	0	0	0	0	0	0	0	0	0	0	0	0	0	0	0	0
CDKN2AIPNL	0	0	0	0	0	0	0	0	1	0	0	0	0	0	0	0	0	0	0	0	0	0	0	0	0	0	0	0	0	0	0	0	0	0	0	0	0	0	0	0	0	0	0	0	0	0	0	0	0
CDKN3	0	0	0	0	0	0	0	0	1	0	0	0	0	0	0	0	0	0	0	0	0	0	0	0	0	0	0	0	0	0	1	0	0	0	0	0	0	0	0	0	0	1	0	0	0	0	0	0	0
CDT1	0	0	0	0	0	0	0	0	1	0	0	0	0	0	0	0	0	0	0	0	0	0	0	0	0	0	0	0	0	0	0	0	0	0	0	0	0	0	0	0	0	0	0	0	0	0	0	0	0
CENPF	0	0	0	0	0	0	0	0	1	0	0	0	0	0	0	1	0	0	0	0	0	0	0	0	0	0	0	0	0	0	1	0	0	0	0	0	0	0	0	0	0	1	0	0	0	0	0	0	0
CENPJ	0	0	0	0	0	0	0	0	1	0	0	0	0	0	0	0	0	0	0	0	0	0	0	0	0	0	0	0	0	0	0	0	0	0	0	0	0	0	0	0	0	0	0	0	0	0	0	0	0
CENPN	0	0	0	0	0	0	0	0	1	0	0	0	0	0	0	0	0	0	0	0	0	0	0	0	0	0	0	0	0	0	1	0	0	0	0	0	0	0	0	0	0	0	0	0	0	0	0	0	0
CENPQ	0	0	0	0	0	0	0	0	1	0	0	0	0	0	0	0	0	0	0	0	0	0	0	0	0	0	0	0	0	0	0	0	0	0	0	0	0	0	0	0	0	0	0	0	0	0	0	0	0
CEP55	0	0	0	0	0	0	0	0	1	0	0	0	0	0	1	0	0	0	0	0	0	0	1	0	0	0	0	0	0	0	0	0	0	0	0	0	0	0	0	0	0	0	0	0	0	0	0	0	0
CEP72	0	0	0	0	0	0	0	0	1	0	0	0	0	0	0	0	0	0	0	0	0	0	0	0	0	0	0	0	0	0	0	0	0	0	0	0	0	0	0	0	0	0	0	0	0	0	0	0	0
CHAF1A	0	0	0	0	0	0	0	0	1	0	0	0	0	0	0	0	0	0	0	0	0	0	0	0	0	0	0	0	0	0	1	0	0	0	0	0	0	0	0	0	0	0	0	0	0	0	0	0	0
CHRD	0	0	0	0	0	0	0	0	1	0	0	0	0	0	0	0	0	0	0	0	0	0	0	0	0	0	0	0	0	0	0	0	0	0	0	0	0	0	0	0	0	0	0	0	0	0	0	0	0
CIT	0	0	0	0	0	0	0	0	1	0	0	0	0	0	0	0	0	0	0	1	0	0	1	0	0	0	0	0	0	0	0	0	0	0	0	0	0	0	0	0	0	0	0	0	0	0	0	0	0
CKS1B	0	0	0	0	0	0	0	0	1	0	0	0	0	0	0	0	0	0	0	0	0	0	1	0	0	0	0	0	0	0	1	0	0	0	0	0	0	0	0	0	0	0	0	0	0	0	0	0	0
CKS2	0	0	0	0	0	0	0	0	1	0	0	0	0	0	1	0	0	0	0	0	0	0	0	0	0	0	0	0	0	0	1	0	0	0	0	0	0	0	0	0	0	1	0	0	0	0	0	0	0
CLMN	0	0	0	0	0	0	0	0	1	0	0	0	0	0	0	1	0	0	0	0	0	0	0	0	0	0	0	0	0	0	0	0	0	0	0	0	0	0	0	0	0	0	0	0	0	0	0	0	0
DEPDC1B	0	0	0	0	0	0	0	0	1	0	0	0	0	0	0	0	0	0	0	0	0	0	0	0	0	0	0	0	0	0	0	0	0	0	0	0	0	0	0	0	0	0	0	0	0	0	0	0	0
DSCAM	0	0	0	0	0	0	0	0	1	0	0	0	0	0	0	0	0	0	0	0	0	0	0	0	0	0	0	0	0	0	0	0	0	0	0	0	0	0	0	0	0	0	0	0	0	0	0	0	0
DSN1	0	0	0	0	0	0	0	0	1	0	0	0	0	0	0	0	0	0	0	0	0	0	0	0	0	0	0	0	0	0	0	0	0	0	0	0	0	0	0	0	0	0	0	0	0	0	0	0	0
ECT2	0	0	0	0	0	0	0	0	1	0	0	0	0	0	1	0	0	0	0	0	0	0	1	0	0	0	0	0	0	0	0	0	0	0	0	0	0	1	0	0	0	1	0	0	0	0	0	0	0
EPOR	0	0	0	0	0	0	0	0	1	0	0	0	0	0	0	0	0	0	0	0	0	0	0	0	0	0	0	0	0	0	0	0	0	0	0	0	0	0	0	0	0	0	0	0	0	0	0	0	0
ESPL1	0	0	0	0	0	0	0	0	1	0	0	0	0	0	1	0	0	0	0	0	0	0	1	0	0	0	0	0	0	0	0	0	0	0	0	0	0	0	0	0	0	1	0	0	0	0	0	0	0
EXO1	0	0	0	0	0	0	0	0	1	0	0	0	0	0	0	0	0	1	0	0	0	0	1	0	0	0	0	0	0	0	1	0	0	0	0	0	0	0	0	0	0	1	0	0	0	0	0	0	0
F2R	0	0	0	0	0	0	0	0	1	0	0	0	0	0	0	0	0	0	0	0	0	0	0	0	0	0	0	0	0	0	0	0	0	0	0	0	0	0	0	0	0	0	0	0	0	0	0	0	0
FAM64A	0	0	0	0	0	0	0	0	1	0	0	0	0	0	0	0	0	0	0	0	0	0	0	0	0	0	0	0	0	0	0	0	0	0	0	0	0	0	0	0	0	0	0	0	0	0	0	0	0
FAM83D	0	0	0	0	0	0	0	0	1	0	0	0	0	0	0	0	0	0	0	0	0	0	0	0	0	0	0	0	0	0	1	0	0	0	0	0	0	0	0	0	0	0	0	0	0	0	0	0	0
FANCD2	0	0	0	0	0	0	0	0	1	0	0	0	0	0	0	0	0	0	0	0	0	0	0	0	0	0	0	0	0	0	0	0	0	0	0	0	0	0	0	0	0	0	0	0	0	0	0	0	0
FANCG	0	0	0	0	0	0	0	0	1	0	0	0	0	0	0	0	0	1	0	0	0	0	0	0	0	0	0	0	0	0	0	0	0	0	0	0	0	0	0	0	0	0	0	0	0	0	0	0	0
FBXO5	0	0	0	0	0	0	0	0	1	0	0	0	0	0	0	0	0	0	0	0	0	0	1	0	0	0	0	0	0	0	0	0	0	0	0	0	0	0	0	0	0	1	0	0	0	0	0	0	0
GGH	0	0	0	0	0	0	0	0	1	0	0	0	0	0	0	0	0	0	0	0	0	0	0	0	0	0	0	0	0	0	0	0	0	1	1	0	0	0	0	0	0	0	0	0	0	0	0	0	0
GLA	0	0	0	0	0	0	0	0	1	0	0	0	0	0	0	0	0	0	0	0	0	0	0	0	0	0	0	0	0	0	1	0	0	0	0	0	0	0	0	0	0	0	0	0	0	0	0	0	0
GSG2	0	0	0	0	0	0	0	0	1	0	0	0	0	0	0	0	0	0	0	0	0	0	0	0	0	0	0	0	0	0	0	0	0	0	0	0	0	0	0	0	0	0	0	0	0	0	0	0	0
H2AFZ	0	0	0	0	0	0	0	0	1	0	0	0	0	0	1	0	0	0	0	0	0	0	0	0	0	0	0	0	0	0	1	0	0	0	1	0	0	0	0	0	0	1	0	0	0	0	0	0	0
HMGB2	0	0	0	0	0	0	0	0	1	0	0	0	0	0	0	0	0	0	0	0	0	0	0	0	0	0	0	0	0	0	1	0	0	0	0	0	0	0	0	0	0	0	0	0	0	0	0	0	0
HMGB3	0	0	0	0	0	0	0	0	1	0	0	0	0	0	0	0	0	0	0	0	0	0	0	0	0	0	0	0	0	0	1	0	0	0	0	0	0	0	0	0	0	1	0	0	0	0	0	0	0
HMMR	0	0	0	0	0	0	0	0	1	0	0	0	0	0	0	0	0	0	0	0	0	0	1	0	0	0	0	0	0	0	1	0	0	0	0	0	0	0	0	0	0	1	0	0	0	0	0	0	0
IL27RA	0	0	0	0	0	0	0	0	1	0	0	0	0	0	0	0	0	0	0	0	0	0	0	0	0	0	0	0	0	0	0	0	0	0	0	0	0	0	0	0	0	0	0	0	0	0	0	0	0
KCNMB4	0	0	0	0	0	0	0	0	1	0	0	0	0	0	0	0	0	0	0	0	0	0	0	0	0	0	0	0	0	0	0	0	0	0	0	0	0	0	0	0	0	0	0	0	0	0	0	0	0
KIF11	0	0	0	0	0	0	0	0	1	0	0	0	0	0	0	1	0	0	0	0	0	0	1	0	0	0	0	0	0	0	1	0	0	0	0	0	0	0	0	0	0	1	0	0	0	0	0	0	0
KIF15	0	0	0	0	0	0	0	0	1	0	0	0	0	0	0	0	0	0	0	0	0	0	0	0	0	0	0	0	0	0	0	0	0	0	0	0	0	0	0	0	0	0	0	0	0	0	0	0	0
KIF18A	0	0	0	0	0	0	0	0	1	0	0	0	0	0	0	0	0	0	0	0	0	0	0	0	0	0	0	0	0	0	1	0	0	0	0	0	0	0	0	0	0	0	0	0	0	0	0	0	0
KIF20A	0	0	0	0	0	0	0	0	1	0	0	0	0	0	1	0	0	0	0	0	0	0	0	0	0	0	0	0	0	0	1	0	0	0	0	0	0	0	0	0	0	1	0	0	0	0	0	0	0
KIF20B	0	0	0	0	0	0	0	0	1	0	0	0	0	0	0	0	0	0	0	0	0	0	0	0	0	0	0	0	0	0	1	0	0	0	0	0	0	0	0	0	0	0	0	0	0	0	0	0	0
KIF23	0	0	0	0	0	0	0	0	1	0	0	0	0	0	0	0	0	0	0	0	0	0	1	0	0	0	0	0	0	0	1	0	0	0	0	0	0	0	0	0	0	0	0	0	0	0	0	0	0
KIF2C	0	0	0	0	0	0	0	0	1	0	0	0	0	0	0	1	0	0	0	0	0	0	0	0	0	0	0	0	0	0	1	0	0	0	0	0	0	0	0	0	0	1	0	0	0	0	0	0	0
KNTC1	0	0	0	0	0	0	0	0	1	0	0	0	0	0	0	0	0	0	0	0	0	0	1	0	0	0	0	0	0	0	0	0	0	0	0	0	0	0	0	0	0	0	0	0	0	0	0	0	0
LAMA3	0	0	0	0	0	0	0	0	1	0	0	0	0	0	0	0	0	0	0	0	0	0	0	0	0	0	0	0	0	0	0	0	0	0	0	0	0	0	0	0	0	0	0	0	0	0	0	0	0
LIN9	0	0	0	0	0	0	0	0	1	0	0	0	0	0	0	0	0	0	0	0	0	0	0	0	0	0	0	0	0	0	0	0	0	0	0	0	0	0	0	0	0	0	0	0	0	0	0	0	0
MAD2L1	0	0	0	0	0	0	0	0	1	0	0	0	0	0	1	0	0	0	0	0	0	0	1	0	0	0	0	0	0	0	1	0	0	0	0	0	0	0	0	0	0	1	0	0	0	0	0	0	0
MELK	0	0	0	0	0	0	0	0	1	0	0	0	0	0	1	0	0	0	0	0	0	0	0	0	0	0	0	0	0	0	0	0	0	0	0	0	0	1	0	0	0	1	0	0	0	0	0	0	0
MELTF	0	0	0	0	0	0	0	0	1	0	0	0	0	0	0	0	0	0	0	0	0	0	0	0	0	0	0	0	0	0	0	0	0	0	0	0	0	0	0	0	0	0	0	0	0	0	0	0	0
MND1	0	0	0	0	0	0	0	0	1	0	0	0	0	0	0	0	0	0	0	0	0	0	0	0	0	0	0	0	0	0	1	0	0	0	0	0	0	0	0	0	0	0	0	0	0	0	0	0	0
MYBL2	0	0	0	0	0	0	0	0	1	0	0	0	0	0	0	0	0	0	0	0	0	0	0	0	0	0	0	0	0	0	1	0	0	1	1	0	0	0	0	0	0	1	0	0	0	0	0	0	0
NCAPD2	0	0	0	0	0	0	0	0	1	0	0	0	0	0	1	0	0	0	0	0	0	0	0	0	0	0	0	0	0	0	1	0	0	0	0	0	0	0	0	0	0	0	0	0	0	0	0	0	0
NCAPG2	0	0	0	0	0	0	0	0	1	0	0	0	0	0	1	0	0	0	0	0	0	0	0	0	0	0	0	0	0	0	1	0	0	0	0	0	0	0	0	0	0	0	0	0	0	0	0	0	0
NCAPH	0	0	0	0	0	0	0	0	1	0	0	0	0	0	1	0	0	0	0	0	0	0	0	0	0	0	0	0	0	0	1	0	0	0	0	0	0	0	0	0	0	0	0	0	0	0	0	0	0
NDC80	0	0	0	0	0	0	0	0	1	0	0	0	0	0	0	0	0	0	0	0	0	0	1	0	0	0	0	0	0	0	1	0	0	0	0	0	0	1	0	0	0	0	0	0	0	0	0	0	0
NMB	0	0	0	0	0	0	0	0	1	0	0	0	0	0	0	0	0	0	0	0	0	0	0	0	0	0	0	0	0	0	1	0	0	0	0	0	0	0	0	0	0	0	0	0	0	0	0	0	0
NUDT1	0	0	0	0	0	0	0	0	1	0	0	0	0	0	0	0	0	0	0	0	0	0	0	0	0	0	0	0	0	0	1	0	0	1	1	0	0	0	0	0	0	1	0	0	0	0	0	0	0
NUSAP1	0	0	0	0	0	0	0	0	1	0	0	0	0	0	0	0	0	0	0	0	0	0	0	0	0	0	0	0	0	0	1	0	0	0	0	0	0	1	0	0	0	1	0	0	0	0	0	0	0
OAS3	0	0	0	0	0	0	0	0	1	0	0	0	0	0	0	0	0	0	0	0	0	0	0	0	0	0	0	0	0	0	0	0	0	0	0	0	0	0	0	0	0	0	0	0	0	0	0	0	0
OIP5	0	0	0	0	0	0	0	0	1	0	0	0	0	0	1	0	0	0	0	0	0	0	0	0	0	0	0	0	0	0	0	0	0	0	0	0	0	0	0	0	0	1	0	0	0	0	0	0	0
ORC6	0	0	0	0	0	0	0	0	1	0	0	0	0	0	0	0	0	0	0	0	0	0	1	0	0	0	0	0	0	0	0	0	0	0	0	0	0	1	0	0	0	0	0	0	0	0	0	0	0
PARP4	0	0	0	0	0	0	0	0	1	0	0	0	0	0	0	0	0	0	0	0	1	0	0	0	0	0	0	0	0	0	0	0	0	0	0	0	0	0	0	0	0	0	0	0	0	0	0	0	0
PARPBP	0	0	0	0	0	0	0	0	1	0	0	0	0	0	0	0	0	0	0	0	0	0	0	0	0	0	0	0	0	0	0	0	0	0	0	0	0	0	0	0	0	0	0	0	0	0	0	0	0
PASK	0	0	0	0	0	0	0	0	1	0	0	0	0	0	0	0	0	0	0	0	0	0	0	0	0	0	0	0	0	0	0	0	0	0	0	0	0	0	0	0	0	0	0	0	0	0	0	0	0
PBK	0	0	0	0	0	0	0	0	1	0	0	0	0	0	1	0	0	0	0	0	0	0	0	0	0	0	0	0	0	0	0	0	0	0	0	0	0	0	0	0	0	0	0	0	0	0	0	0	0
PBX4	0	0	0	0	0	0	0	0	1	0	0	0	0	0	0	0	0	0	0	0	0	0	0	0	0	0	0	0	0	0	0	0	0	0	0	0	0	0	0	0	0	0	0	0	0	0	0	0	0
PIGK	0	0	0	0	0	0	0	0	1	0	0	0	0	0	0	0	0	0	0	0	0	0	0	0	0	0	0	0	0	0	0	0	0	0	0	0	0	0	0	0	0	0	0	0	0	0	0	0	0
PKMYT1	0	0	0	0	0	0	0	0	1	0	0	0	0	0	0	0	0	0	0	0	0	0	1	0	0	0	0	0	0	0	0	0	0	0	0	0	0	0	0	0	0	1	0	0	0	0	0	0	0
PLK1	0	0	0	0	0	0	0	0	1	0	0	0	0	0	0	0	0	0	0	0	0	0	1	0	0	0	0	0	0	0	1	0	0	0	0	0	0	0	0	0	0	1	0	0	0	0	0	0	0
POLQ	0	0	0	0	0	0	0	0	1	0	0	0	0	0	0	0	0	0	0	0	0	0	0	0	0	0	0	0	0	0	1	0	0	0	0	0	0	0	0	0	0	1	0	0	0	0	0	0	0
PPP2R3B	0	0	0	0	0	0	0	0	1	0	0	0	0	0	0	0	0	0	0	0	0	0	0	0	0	0	0	0	0	0	0	0	0	0	0	0	0	0	0	0	0	0	0	0	0	0	0	0	0
PRC1	0	0	0	0	0	0	0	0	1	0	0	0	0	0	1	0	0	0	0	0	0	0	1	0	0	0	0	0	0	0	0	0	0	0	0	0	0	1	0	0	0	1	0	0	0	0	0	0	0
RACGAP1	0	0	0	0	0	0	0	0	1	0	0	0	0	0	0	0	0	0	0	0	0	0	0	0	0	0	0	0	0	0	1	0	0	0	0	0	0	0	0	0	0	1	0	0	0	0	0	0	0
RAD51	0	0	0	0	0	0	0	0	1	0	0	0	0	0	0	0	0	1	0	0	0	0	1	0	0	0	0	0	0	0	0	0	0	0	0	0	0	0	0	0	0	1	0	0	0	0	0	0	0
RAD51AP1	0	0	0	0	0	0	0	0	1	0	0	0	0	0	1	0	0	0	0	0	0	0	0	0	0	0	0	0	0	0	0	0	0	0	0	0	0	0	0	0	0	0	0	0	0	0	0	0	0
RECQL4	0	0	0	0	0	0	0	0	1	0	0	0	0	0	0	0	0	0	0	1	0	0	1	0	0	0	0	0	0	0	0	0	0	0	0	0	0	0	0	0	0	0	0	0	0	0	0	0	0
RPL39L	0	0	0	0	0	0	0	0	1	0	0	0	0	0	0	0	0	0	0	0	0	0	0	0	0	0	0	0	0	0	1	0	0	0	0	0	0	0	0	0	0	0	0	0	0	0	0	0	0
SEMA3B	0	0	0	0	0	0	0	0	1	0	0	0	0	0	0	0	0	0	0	0	0	0	0	0	0	0	0	0	0	0	0	0	0	0	0	0	0	0	0	0	0	0	0	0	0	0	0	0	0
SMC4	0	0	0	0	0	0	0	0	1	0	0	0	0	0	0	0	0	0	0	0	0	0	0	0	0	0	0	0	0	0	1	0	0	0	0	0	0	0	0	0	0	0	0	0	0	0	0	0	0
SPAG5	0	0	0	0	0	0	0	0	1	0	0	0	0	0	0	0	0	0	0	0	0	0	0	0	0	0	0	0	0	0	1	0	0	0	0	0	0	0	0	0	0	1	0	0	0	0	0	1	0
STMN1	0	0	0	0	0	0	0	0	1	0	0	0	0	0	0	0	0	0	0	0	0	0	1	0	0	0	0	0	0	0	0	0	0	0	0	0	0	0	0	0	0	1	0	0	0	0	0	0	0
SYBU	0	0	0	0	0	0	0	0	1	0	0	0	0	0	0	0	0	0	0	0	0	0	0	0	0	0	0	0	0	0	0	1	0	0	0	0	0	0	0	0	0	0	0	0	0	0	0	0	0
TCOF1	0	0	0	0	0	0	0	0	1	0	0	0	0	0	0	0	0	0	0	0	0	0	0	0	0	0	0	0	0	0	1	0	0	0	0	0	0	0	0	0	0	0	0	0	0	0	0	0	0
TFPI2	0	0	0	0	0	0	0	0	1	0	0	1	0	0	0	0	0	0	0	0	0	0	0	0	0	0	0	0	0	0	0	0	0	0	1	0	0	0	0	0	0	0	0	0	0	0	0	0	0
TIMELESS	0	0	0	0	0	0	0	0	1	0	0	0	0	0	0	0	0	0	0	0	0	0	0	0	0	0	0	0	0	0	0	0	0	0	0	0	0	0	0	0	0	1	0	0	0	0	0	0	0
TK1	0	0	0	0	0	0	0	0	1	0	0	0	0	0	0	0	0	0	0	0	0	0	0	0	0	0	0	0	0	0	0	0	0	0	0	0	0	0	0	0	0	0	0	0	0	0	0	0	0
TM4SF1	0	0	0	0	0	0	0	0	1	0	0	0	0	0	0	0	0	0	0	0	1	0	0	0	0	0	0	0	0	0	0	0	0	0	0	0	0	0	0	0	0	0	0	0	0	0	0	0	0
TOX2	0	0	0	0	0	0	0	0	1	0	0	0	0	0	0	0	0	0	0	0	0	0	0	0	0	0	0	0	0	0	0	0	0	0	0	0	0	0	0	0	0	0	0	0	0	0	0	0	0
TPX2	0	0	0	0	0	0	0	0	1	0	0	0	0	0	1	0	0	0	0	0	0	0	0	0	0	0	0	0	0	0	1	0	0	0	0	0	0	0	0	0	0	1	0	0	0	0	0	0	0
TRAIP	0	0	0	0	0	0	0	0	1	0	0	0	0	0	0	0	0	0	0	0	0	0	0	0	0	0	0	0	0	0	1	0	0	0	0	0	0	0	0	0	0	0	0	0	0	0	0	0	0
TRIML2	0	0	0	0	0	0	0	0	1	0	0	0	0	0	0	0	0	0	0	0	0	0	0	0	0	0	0	0	0	0	0	0	0	0	0	0	0	0	0	0	0	0	0	0	0	0	0	0	0
TROAP	0	0	0	0	0	0	0	0	1	0	0	0	1	0	0	0	0	0	0	0	0	0	0	0	0	0	0	0	0	0	0	0	0	0	0	0	0	0	0	0	0	1	0	0	0	0	0	0	0
TTK	0	0	0	0	0	0	0	0	1	0	0	0	0	0	1	0	0	0	0	0	0	0	0	0	0	0	0	0	0	0	1	0	0	0	0	0	0	0	0	0	0	1	0	0	0	0	0	0	0
UBE2C	0	0	0	0	0	0	0	0	1	0	0	0	0	0	1	0	0	0	0	0	0	0	0	0	0	0	0	0	0	0	1	0	0	0	0	0	0	0	0	0	0	1	0	0	0	0	0	0	0
UBE2T	0	0	0	0	0	0	0	0	1	0	0	0	0	0	0	0	0	0	0	0	0	0	1	0	0	0	0	0	0	0	0	0	0	0	0	0	0	0	0	0	0	0	0	0	0	0	0	0	0
VRK1	0	0	0	0	0	0	0	0	1	0	0	0	0	0	0	0	0	0	0	0	0	0	0	0	0	0	0	0	0	0	1	0	0	0	0	0	0	0	0	0	0	1	0	0	0	0	0	0	0
ZWINT	0	0	0	0	0	0	0	0	1	0	0	0	0	0	1	0	0	0	0	1	0	0	1	0	0	0	0	0	0	0	1	0	0	0	0	0	0	0	0	0	0	1	0	0	0	0	0	0	0
ART3	0	0	0	0	0	0	0	0	0	1	0	0	0	0	0	0	0	0	0	0	0	0	0	0	0	0	0	0	0	0	0	0	0	0	0	0	0	0	0	0	0	0	0	0	0	0	0	0	0
ATAD3A	0	0	0	0	0	0	0	0	0	1	0	0	0	0	0	0	0	0	0	0	0	0	0	0	0	0	0	0	0	0	0	0	0	0	0	0	0	0	0	0	0	0	0	0	1	0	0	0	0
ATF3	0	0	0	0	0	0	0	0	0	1	0	0	0	0	0	0	0	0	0	0	0	0	0	0	0	0	0	0	0	0	0	0	0	0	0	1	0	0	0	0	0	0	0	0	0	0	0	0	0
ATF4	0	0	0	0	0	0	0	0	0	1	0	0	0	0	0	0	0	0	0	0	0	0	0	0	0	0	0	0	0	0	0	0	0	0	0	0	0	0	0	0	0	0	0	0	0	0	0	0	0
ATR	0	0	0	0	0	0	0	0	0	1	0	0	0	0	0	0	0	0	0	0	0	0	0	0	0	0	0	0	0	0	0	0	0	0	0	0	0	0	0	0	0	0	0	0	0	0	1	0	0
BAIAP2L2	0	0	0	0	0	0	0	0	0	1	0	0	0	0	0	0	0	0	0	0	0	0	0	0	0	0	0	0	0	0	0	0	0	0	0	0	0	0	0	0	0	0	0	0	0	0	0	0	0
BPI	0	0	0	0	0	0	0	0	0	1	0	0	0	0	0	0	0	0	0	0	0	0	0	0	0	0	0	0	0	1	0	0	0	0	0	0	0	0	0	0	0	0	0	0	0	0	0	0	0
CALB2	0	0	0	0	0	0	0	0	0	1	0	0	0	0	0	0	0	0	0	0	0	0	0	0	0	0	0	0	0	0	0	0	0	0	0	0	0	0	0	0	0	0	0	0	0	0	0	0	0
CCL2	0	0	0	0	0	0	0	0	0	1	0	0	0	0	0	0	0	0	0	0	0	0	0	0	0	0	0	0	0	0	0	0	0	0	0	0	0	0	0	0	0	0	0	0	0	0	0	0	0
CD19	0	0	0	0	0	0	0	0	0	1	0	0	0	0	0	0	0	0	0	0	0	0	0	0	0	0	0	0	0	0	0	0	0	0	0	0	0	0	0	0	0	0	0	0	0	0	0	0	0
CEP57	0	0	0	0	0	0	0	0	0	1	0	0	0	0	0	0	0	0	0	0	0	0	0	0	0	0	0	0	0	0	0	0	0	0	0	0	0	0	0	0	0	0	0	0	0	0	0	0	0
COL4A1	0	0	0	0	0	0	0	0	0	1	0	0	0	0	0	0	0	0	0	0	0	0	0	0	0	0	0	0	0	0	0	0	0	0	0	0	0	0	0	0	0	0	0	0	0	0	0	0	0
DCAF4	0	0	0	0	0	0	0	0	0	1	0	0	0	0	0	1	0	0	0	0	0	0	0	0	0	0	0	0	0	0	0	0	0	0	0	0	0	0	0	0	0	0	0	0	0	0	0	0	0
DCUN1D5	0	0	0	0	0	0	0	0	0	1	0	0	0	0	0	1	0	0	0	0	0	0	0	0	0	0	0	0	0	0	0	0	0	0	0	0	0	0	0	0	0	0	0	0	0	0	1	0	0
DNTTIP2	0	0	0	0	0	0	0	0	0	1	0	0	0	0	0	0	0	0	0	0	0	0	0	0	0	0	0	0	0	0	0	0	0	0	0	0	0	0	0	0	0	0	0	0	0	0	0	0	0
E2F2	0	0	0	0	0	0	0	0	0	1	0	0	0	0	0	0	0	0	0	0	0	0	0	0	0	0	0	0	0	0	0	0	0	0	0	0	0	0	0	0	0	0	0	0	0	0	0	0	0
EEF1D	0	0	0	0	0	0	0	0	0	1	0	0	0	0	0	0	0	0	0	0	0	0	0	0	0	0	0	0	0	0	0	0	0	0	0	0	0	0	0	0	0	0	0	0	0	0	0	0	0
EML4	0	0	0	0	0	0	0	0	0	1	0	0	0	0	0	0	0	0	0	0	0	0	0	0	0	0	0	0	0	0	0	0	0	0	0	0	0	0	0	0	0	0	0	0	0	0	0	0	0
F8A1	0	0	0	0	0	0	0	0	0	1	0	0	0	0	0	0	0	0	0	0	0	0	0	0	0	0	0	0	0	0	0	0	0	0	0	0	0	0	0	0	0	0	0	0	0	0	0	0	0
FAM208B	0	0	0	0	0	0	0	0	0	1	0	0	0	0	0	0	0	0	0	0	0	0	0	0	0	0	0	0	0	0	0	0	0	0	0	0	0	0	0	0	0	0	0	0	0	0	0	0	0
FANCL	0	0	0	0	0	0	0	0	0	1	0	0	0	0	0	0	0	0	0	0	0	0	0	0	0	0	0	0	0	0	0	0	0	0	0	0	0	0	0	0	0	0	0	0	0	0	0	0	0
FCRL5	0	0	0	0	0	0	0	0	0	1	0	0	0	0	0	0	0	0	0	0	0	0	0	0	0	0	0	0	0	0	0	0	0	0	0	0	0	0	0	0	0	0	0	0	0	0	0	0	0
FOXN2	0	0	0	0	0	0	0	0	0	1	0	0	0	0	0	0	0	0	0	0	0	0	0	0	0	0	0	0	0	0	0	0	0	0	0	0	0	0	0	0	0	0	0	0	0	0	0	0	0
GLIPR2	0	0	0	0	0	0	0	0	0	1	0	0	0	0	0	0	0	0	0	0	0	0	0	0	0	0	0	0	0	0	0	0	0	0	0	0	0	0	0	0	0	0	0	0	0	0	0	0	0
GLMN	0	0	0	0	0	0	0	0	0	1	0	0	0	0	0	1	0	0	0	0	0	0	0	0	0	0	0	0	0	0	0	0	0	0	0	0	0	0	0	0	0	0	0	0	0	0	0	0	0
HEATR1	0	0	0	0	0	0	0	0	0	1	0	0	0	0	0	0	0	0	0	0	0	0	0	0	0	0	0	0	0	0	0	0	0	0	0	0	0	0	0	0	0	0	0	0	0	0	0	0	0
IGL	0	0	0	0	0	0	0	0	0	1	0	0	0	0	0	0	0	0	0	0	0	0	0	0	0	0	0	0	0	0	0	0	0	0	0	0	0	0	0	0	0	0	0	0	0	0	0	0	0
IRF5	0	0	0	0	0	0	0	0	0	1	0	0	0	0	0	0	0	0	0	0	0	0	0	0	0	0	0	0	0	0	0	0	0	0	0	0	0	0	0	0	0	0	0	0	0	0	0	0	0
JAGN1	0	0	0	0	0	0	0	0	0	1	0	0	0	0	0	0	0	0	0	0	0	0	0	0	0	0	0	0	0	0	0	0	0	0	0	0	0	0	0	0	0	0	0	0	0	0	0	0	0
KCNN4	0	0	0	0	0	0	0	0	0	1	0	0	0	0	0	0	0	0	0	0	0	0	0	0	0	0	0	0	0	0	0	0	0	0	0	0	0	0	0	0	0	0	0	0	0	0	0	0	0
KDM2B	0	0	0	0	0	0	0	0	0	1	0	0	0	0	0	0	0	0	0	0	0	0	0	0	0	0	0	0	0	0	1	0	0	0	0	0	0	0	0	0	0	0	0	0	0	0	0	0	0
LAMP3	0	0	0	0	0	0	0	0	0	1	0	0	0	0	0	0	0	0	0	0	0	0	0	0	0	0	0	0	0	0	0	0	0	0	0	0	0	0	0	0	0	0	0	0	0	0	0	0	0
LMO4	0	0	0	0	0	0	0	0	0	1	0	0	0	0	0	0	0	0	0	0	0	0	0	0	0	0	0	0	0	1	0	0	0	0	0	0	0	0	0	0	0	0	0	0	0	0	0	0	0
LRRC8D	0	0	0	0	0	0	0	0	0	1	0	0	0	0	0	0	0	0	0	0	0	0	0	0	0	0	0	0	0	0	0	0	0	0	0	0	0	0	0	0	0	0	0	0	0	0	0	0	0
LYAR	0	0	0	0	0	0	0	0	0	1	0	0	0	0	0	0	0	0	0	0	0	0	0	0	0	0	0	0	0	0	0	0	0	0	0	0	0	0	0	0	0	0	0	0	1	0	0	0	0
MAP7D3	0	0	0	0	0	0	0	0	0	1	0	0	0	0	0	0	0	0	0	0	0	0	0	0	0	0	0	0	0	0	0	0	0	0	0	0	0	0	0	0	0	0	0	0	0	0	0	0	0
MIS18A	0	0	0	0	0	0	0	0	0	1	0	0	0	0	0	0	0	0	0	0	0	0	0	0	0	0	0	0	0	0	1	0	0	0	0	0	0	0	0	0	0	0	0	0	0	0	0	0	0
MPZL1	0	0	0	0	0	0	0	0	0	1	0	0	0	0	0	0	0	0	0	0	0	0	0	0	0	0	0	0	0	0	0	0	0	0	0	0	0	0	0	0	0	0	0	0	0	0	0	0	0
MTF2	0	0	0	0	0	0	0	0	0	1	0	0	0	0	0	0	0	0	0	0	0	0	0	0	0	0	0	0	0	0	1	0	0	0	0	0	0	0	0	0	0	0	0	0	0	0	0	0	0
MTMR2	0	0	0	0	0	0	0	0	0	1	0	0	0	0	0	0	0	0	0	0	0	0	0	0	0	0	0	0	0	0	0	0	0	0	0	0	0	0	0	0	0	0	0	0	0	0	0	0	0
MYC	0	0	0	0	0	0	0	0	0	1	0	0	0	0	0	0	0	0	0	0	0	0	0	0	0	0	0	0	0	0	1	0	0	0	0	0	0	0	0	0	0	0	0	0	0	0	0	0	0
MZB1	0	0	0	0	0	0	0	0	0	1	0	0	0	0	0	0	0	0	0	0	0	0	0	0	0	0	0	0	0	0	0	0	0	0	0	0	0	0	0	0	0	0	0	0	0	0	0	0	0
NOLC1	0	0	0	0	0	0	0	0	0	1	0	0	0	0	0	0	0	0	0	0	0	0	0	0	0	0	0	0	0	0	0	0	0	0	0	0	0	0	0	0	0	0	0	0	0	0	1	0	0
NRBF2	0	0	0	0	0	0	0	0	0	1	0	0	0	0	0	0	0	0	0	0	0	0	0	0	0	0	0	0	0	0	0	0	0	0	0	0	0	0	0	0	0	0	0	0	0	0	0	0	0
OGG1	0	0	0	0	0	0	0	0	0	1	0	0	0	0	0	0	0	0	0	0	0	0	0	0	0	0	0	0	0	0	0	0	0	0	0	0	0	0	0	0	0	0	0	0	0	0	0	0	0
P2RX5	0	0	0	0	0	0	0	0	0	1	0	0	0	0	0	1	0	0	0	0	0	0	0	0	0	0	0	0	0	0	0	0	0	0	0	0	0	0	0	0	0	0	0	0	0	0	0	0	0
PGBD5	0	0	0	0	0	0	0	0	0	1	0	0	0	0	0	0	0	0	0	0	0	0	0	0	0	0	0	0	0	0	0	0	0	0	0	0	0	0	0	0	0	0	0	0	0	0	0	0	0
PHF20L1	0	0	0	0	0	0	0	0	0	1	0	0	0	0	0	0	0	0	0	0	0	0	0	0	0	0	0	0	0	0	0	0	0	0	0	0	0	0	0	0	0	0	0	0	0	0	0	0	0
PIM2	0	0	0	0	0	0	0	0	0	1	0	0	0	0	0	0	0	0	0	0	0	0	0	0	0	0	0	0	0	0	1	0	0	0	0	0	0	0	0	0	0	0	0	0	0	0	0	0	0
POU2AF1	0	0	0	0	0	0	0	0	0	1	0	0	0	0	0	0	0	0	0	0	0	0	0	0	0	0	0	0	0	0	0	0	0	0	0	0	0	0	0	0	0	0	0	0	0	0	0	0	0
PPP1CB	0	0	0	0	0	0	0	0	0	1	0	0	0	0	0	0	0	0	0	0	0	0	0	0	0	0	0	0	0	0	0	0	0	0	0	0	0	0	0	0	0	0	0	0	0	0	0	0	0
PPP4R1L	0	0	0	0	0	0	0	0	0	1	0	0	0	0	0	0	0	0	0	0	0	0	0	0	0	0	0	0	0	0	0	0	0	0	0	0	0	0	0	0	0	0	0	0	0	0	0	0	0
PSME4	0	0	0	0	0	0	0	0	0	1	0	0	0	0	0	0	0	0	0	0	0	0	0	0	0	0	0	0	0	0	0	0	0	0	0	0	0	0	0	0	0	0	0	0	0	0	0	0	0
REXO2	0	0	0	0	0	0	0	0	0	1	0	0	0	0	0	0	0	0	0	0	0	0	0	0	0	0	0	0	0	0	0	0	0	0	0	0	0	0	0	0	0	0	0	0	0	0	1	0	0
RPL5	0	0	0	0	0	0	0	0	0	1	0	0	0	0	0	0	0	0	0	0	0	0	0	0	0	0	0	0	0	0	1	0	0	0	0	0	0	0	0	0	0	0	0	0	0	0	0	0	0
RRP1	0	0	0	0	0	0	0	0	0	1	0	0	0	0	0	0	0	0	0	0	0	0	0	0	0	0	0	0	0	0	0	0	0	0	0	0	0	0	0	0	0	0	0	0	0	0	0	0	0
RRP1B	0	0	0	0	0	0	0	0	0	1	0	0	0	0	0	1	0	0	0	0	0	0	0	0	0	0	0	0	0	0	0	0	0	0	0	0	0	0	0	0	0	0	0	0	0	0	1	0	0
SAR1A	0	0	0	0	0	0	0	0	0	1	0	0	0	0	0	0	0	0	0	0	0	0	0	0	0	0	0	0	0	0	0	0	0	0	0	0	0	0	0	0	0	0	0	0	0	0	0	0	0
SEC13	0	0	0	0	0	0	0	0	0	1	0	0	0	0	0	0	0	0	0	0	0	0	0	0	0	0	0	1	0	0	0	0	0	0	0	0	0	0	0	0	0	0	0	0	0	0	0	0	0
SEMA4D	0	0	0	0	0	0	0	0	0	1	0	0	0	0	0	0	0	0	0	0	0	0	0	0	0	0	0	0	0	0	0	0	0	0	0	0	0	0	0	0	0	0	0	0	0	0	0	0	0
SERBP1	0	0	0	0	0	0	0	0	0	1	0	0	0	0	0	0	0	0	0	0	0	0	0	0	0	0	0	0	0	0	1	0	0	0	0	0	0	0	0	0	0	0	0	0	0	0	0	0	0
SFT2D2	0	0	0	0	0	0	0	0	0	1	0	0	0	0	0	0	0	0	0	0	0	0	0	0	0	0	0	0	0	0	0	0	0	0	0	0	0	0	0	0	0	0	0	0	0	0	0	0	0
SLC11A2	0	0	0	0	0	0	0	0	0	1	0	0	0	0	0	0	0	0	0	0	0	0	0	0	0	0	0	0	0	0	0	0	0	0	0	0	0	0	0	0	0	0	0	0	0	0	0	0	0
SLC30A7	0	0	0	0	0	0	0	0	0	1	0	0	0	0	0	0	0	0	0	0	0	0	0	0	0	0	0	0	0	0	0	0	0	0	0	0	0	0	0	0	0	0	0	0	0	0	1	0	0
SLC43A3	0	0	0	0	0	0	0	0	0	1	0	0	0	0	0	0	0	0	0	0	0	0	0	0	0	0	0	0	0	0	0	0	0	0	0	0	0	0	0	0	0	0	0	0	0	0	0	0	0
SLC5A6	0	0	0	0	0	0	0	0	0	1	0	0	0	0	0	0	0	0	0	0	0	0	0	0	0	0	0	0	0	0	0	0	0	0	0	0	0	0	0	0	0	0	0	0	0	0	0	0	0
SSR1	0	0	0	0	0	0	0	0	0	1	0	0	0	1	0	0	0	0	0	0	0	0	0	0	0	0	0	0	0	0	0	0	0	0	0	0	0	0	0	0	0	0	0	0	0	0	0	0	0
TCF7	0	0	0	0	0	0	0	0	0	1	0	0	0	0	0	0	0	0	0	0	0	0	0	0	0	0	0	0	0	0	0	0	0	0	0	0	0	0	0	0	0	0	0	0	0	0	0	0	0
TNFSF13B	0	0	0	0	0	0	0	0	0	1	0	0	0	0	0	0	0	0	0	0	0	0	0	0	0	0	0	0	0	0	0	0	0	0	0	0	0	0	0	0	0	0	0	0	0	0	0	0	0
TRAF3IP3	0	0	0	0	0	0	0	0	0	1	0	0	0	0	0	0	0	0	0	0	0	0	0	0	0	0	0	0	0	0	0	0	0	0	0	0	0	0	0	0	0	0	0	0	0	0	0	0	0
TRIP6	0	0	0	0	0	0	0	0	0	1	0	0	0	0	0	1	0	0	0	0	0	0	0	0	0	0	0	0	0	0	1	0	0	0	0	0	0	0	0	0	0	0	0	0	0	0	0	0	0
TRPM5	0	0	0	0	0	0	0	0	0	1	0	0	0	0	0	0	0	0	0	0	0	0	0	0	0	0	0	0	0	0	0	0	0	0	0	0	0	0	0	0	0	0	0	0	0	0	0	0	0
TTC7A	0	0	0	0	0	0	0	0	0	1	0	0	0	0	0	0	0	0	0	0	0	0	0	0	0	0	0	0	0	0	0	0	0	0	0	0	0	0	0	0	0	0	0	0	0	0	0	0	0
UCHL5	0	0	0	0	0	0	0	0	0	1	0	0	0	0	0	0	0	0	0	0	0	0	0	0	0	0	0	0	0	0	0	0	0	0	0	0	0	1	0	0	0	0	0	0	0	0	0	0	0
USP54	0	0	0	0	0	0	0	0	0	1	0	0	0	0	0	0	0	0	0	0	0	0	0	0	0	0	0	0	0	0	0	0	0	0	0	0	0	0	0	0	0	0	0	0	0	0	0	0	0
VGLL1	0	0	0	0	0	0	0	0	0	1	0	0	0	0	0	0	0	0	0	0	0	0	0	0	0	0	0	0	0	0	0	0	0	0	0	0	0	0	0	0	0	0	0	0	0	0	0	0	0
VPREB3	0	0	0	0	0	0	0	0	0	1	0	0	0	0	0	0	0	0	0	0	0	0	0	0	0	0	0	0	0	0	0	0	0	0	0	0	0	0	0	0	0	0	0	0	0	0	0	0	0
VRTN	0	0	0	0	0	0	0	0	0	1	0	0	0	0	0	0	0	0	0	0	0	0	0	0	0	0	0	0	0	0	1	0	0	0	0	0	0	0	0	0	0	0	0	0	0	0	0	0	0
WDR43	0	0	0	0	0	0	0	0	0	1	0	0	0	0	0	0	0	0	0	0	0	0	0	0	0	0	0	0	0	0	0	0	0	0	0	0	0	0	0	0	0	0	0	0	0	0	0	0	0
WDR74	0	0	0	0	0	0	0	0	0	1	0	0	0	0	0	0	0	0	0	0	0	0	0	0	0	0	0	0	0	0	0	0	0	0	0	0	0	0	0	0	0	0	0	0	0	0	0	0	0
ZMYM5	0	0	0	0	0	0	0	0	0	1	0	0	0	0	0	0	0	0	0	0	0	0	0	0	0	0	0	0	0	0	0	0	0	0	0	0	0	0	0	0	0	0	0	0	0	0	0	0	0
ZNF267	0	0	0	0	0	0	0	0	0	1	0	0	0	0	0	0	0	0	0	0	0	0	0	0	0	0	0	0	0	0	0	0	0	0	0	0	0	0	0	0	0	0	0	0	0	0	0	0	0
AIM2	0	0	0	0	0	0	0	0	0	0	1	0	0	0	0	0	0	0	0	0	0	0	0	0	0	0	0	0	0	0	0	0	0	0	0	0	0	0	0	0	0	0	0	0	0	0	0	0	0
ANGPT4	0	0	0	0	0	0	0	0	0	0	1	0	0	0	0	0	0	0	0	0	0	0	0	0	0	0	0	0	0	0	0	0	0	0	0	0	0	0	0	0	0	0	0	0	0	0	0	0	0
APBB1	0	0	0	0	0	0	0	0	0	0	1	0	0	0	0	0	0	0	0	0	0	0	0	0	0	0	0	0	0	0	0	0	0	0	0	0	0	0	0	0	0	0	0	0	0	0	0	0	0
APOH	0	0	0	0	0	0	0	0	0	0	1	0	0	0	0	0	0	0	0	0	0	0	0	0	0	0	0	0	0	0	1	0	0	0	0	0	0	0	0	0	0	0	0	0	0	0	0	0	0
ARHGAP15	0	0	0	0	0	0	0	0	0	0	1	0	0	0	0	0	0	0	0	0	0	0	0	0	0	0	0	0	0	0	0	0	1	0	0	0	0	0	0	0	0	0	0	0	0	0	0	0	0
ASMT	0	0	0	0	0	0	0	0	0	0	1	0	0	0	0	0	0	0	0	0	0	0	0	0	0	0	0	0	0	0	0	0	0	0	0	0	0	0	0	0	0	0	0	0	0	0	0	0	0
B3GALT2	0	0	0	0	0	0	0	0	0	0	1	0	0	0	0	0	0	0	0	0	0	0	0	0	0	0	0	0	0	0	0	0	0	0	0	0	0	0	0	0	0	0	0	0	0	0	0	0	0
BTG4	0	0	0	0	0	0	0	0	0	0	1	0	0	0	0	0	0	0	0	0	0	0	0	0	0	0	0	0	0	0	0	0	0	0	0	0	0	0	0	0	0	0	0	0	0	0	0	0	0
CFAP69	0	0	0	0	0	0	0	0	0	0	1	0	0	0	0	0	0	0	0	0	0	0	0	0	0	0	0	0	0	0	0	0	0	0	0	0	0	0	0	0	0	0	0	0	0	0	0	0	0
CCKBR	0	0	0	0	0	0	0	0	0	0	1	0	0	0	0	0	0	0	0	0	0	0	0	0	0	0	0	0	0	0	0	0	0	0	0	0	0	0	0	0	0	0	0	0	0	0	0	0	0
CCL27	0	0	0	0	0	0	0	0	0	0	1	0	0	0	0	0	0	0	0	0	0	0	0	0	0	0	0	0	0	0	0	0	0	0	0	0	0	0	0	0	0	0	0	0	0	0	0	0	0
CD160	0	0	0	0	0	0	0	0	0	0	1	0	0	0	0	0	0	0	0	0	0	0	0	0	0	0	0	0	0	0	0	0	0	0	0	0	0	0	0	0	0	0	0	0	0	0	0	0	0
CD34	0	0	0	0	0	0	0	0	0	0	1	0	0	0	0	0	0	0	0	0	0	0	0	0	0	0	0	0	0	0	0	0	0	0	0	0	0	0	0	0	0	0	0	0	0	0	0	0	0
CD3D	0	0	0	0	0	0	0	0	0	0	1	0	0	0	0	0	0	0	0	0	0	0	0	0	0	0	0	0	0	0	0	0	0	0	0	0	0	0	0	0	0	0	0	0	0	0	0	0	0
CDH13	0	0	0	0	0	0	0	0	0	0	1	0	0	0	0	0	0	0	0	0	0	0	0	0	0	0	0	0	0	0	0	0	0	0	0	0	0	0	0	0	0	0	0	0	0	0	0	0	0
CDH22	0	0	0	0	0	0	0	0	0	0	1	0	0	0	0	0	0	0	0	0	0	0	0	0	0	0	0	0	0	0	0	0	0	0	0	0	0	0	0	0	0	0	0	0	0	0	0	0	0
CDKL5	0	0	0	0	0	0	0	0	0	0	1	0	0	0	0	1	0	0	0	0	0	0	0	0	0	0	0	0	0	0	0	0	0	0	0	0	0	0	0	0	0	0	0	0	0	0	0	0	0
CDX1	0	0	0	0	0	0	0	0	0	0	1	0	0	0	0	0	0	0	0	0	0	0	0	0	0	0	0	0	0	0	0	0	0	0	0	0	0	0	0	0	0	0	0	0	0	0	0	0	0
CHAT	0	0	0	0	0	0	0	0	0	0	1	0	0	0	0	0	0	0	0	0	0	0	0	0	0	0	0	0	0	0	0	0	0	0	0	0	0	0	0	0	0	0	0	0	0	0	0	0	0
CHD5	0	0	0	0	0	0	0	0	0	0	1	0	0	0	0	0	0	0	0	0	0	0	0	0	0	0	0	0	0	0	0	0	0	0	0	0	0	0	0	0	0	0	0	0	0	0	0	0	0
CHRNA6	0	0	0	0	0	0	0	0	0	0	1	0	0	0	0	0	0	0	0	0	0	0	0	0	0	0	0	0	0	0	0	0	0	0	0	0	0	0	0	0	0	0	0	0	0	0	0	0	0
CILP	0	0	0	0	0	0	0	0	0	0	1	0	0	0	0	0	0	0	0	0	0	0	0	0	0	0	0	0	0	0	0	0	0	0	0	0	0	0	0	0	0	0	0	0	0	0	0	0	0
CLDN14	0	0	0	0	0	0	0	0	0	0	1	0	0	0	0	0	0	0	0	0	0	0	0	0	0	0	0	0	0	0	0	0	0	0	0	0	0	0	0	0	0	0	0	0	0	0	0	0	0
CLDN6	0	0	0	0	0	0	0	0	0	0	1	0	0	0	0	0	0	0	0	0	0	0	0	0	0	0	0	0	0	0	0	0	0	0	0	0	0	0	0	0	0	0	0	0	0	0	0	0	0
CLEC7A	0	0	0	0	0	0	0	0	0	0	1	0	0	0	0	0	0	0	0	0	0	0	0	0	0	0	0	0	0	0	0	0	1	0	0	0	0	0	0	0	0	0	0	0	0	0	0	0	0
CMKLR1	0	0	0	0	0	0	0	0	0	0	1	0	0	0	0	0	0	0	0	0	0	0	0	0	0	0	0	0	0	0	0	0	0	0	0	0	0	0	0	0	0	0	0	0	0	0	0	0	0
CNTN6	0	0	0	0	0	0	0	0	0	0	1	0	0	0	0	0	0	0	0	0	0	0	0	0	0	0	0	0	0	0	0	0	0	0	0	0	0	0	0	0	0	0	0	0	0	0	0	0	0
CRYGD	0	0	0	0	0	0	0	0	0	0	1	0	0	0	0	0	0	0	0	0	0	0	0	0	0	0	0	0	0	0	0	0	0	0	0	0	0	0	0	0	0	0	0	0	0	0	0	0	0
CTLA4	0	0	0	0	0	0	0	0	0	0	1	0	0	0	0	0	0	0	0	0	0	0	0	0	0	0	0	0	0	0	0	0	0	0	0	0	0	0	0	1	0	0	0	0	0	0	0	0	0
CTNNA3	0	0	0	0	0	0	0	0	0	0	1	0	0	0	0	0	0	0	0	0	0	0	0	0	0	0	0	0	0	0	0	0	0	0	0	0	0	0	0	0	0	0	0	0	0	0	0	0	0
CYP2U1	0	0	0	0	0	0	0	0	0	0	1	0	0	0	0	0	0	0	0	0	0	0	0	0	0	0	0	0	0	0	0	0	0	0	0	0	0	0	0	0	0	0	0	0	0	0	0	0	0
DAGLA	0	0	0	0	0	0	0	0	0	0	1	0	0	0	0	1	0	0	0	0	0	0	0	0	0	0	0	0	0	0	0	0	0	0	0	0	0	0	0	0	0	0	0	0	0	0	0	0	0
DAZL	0	0	0	0	0	0	0	0	0	0	1	0	0	0	0	1	0	0	0	0	0	0	0	0	0	0	0	0	0	0	0	0	0	0	0	0	0	0	0	0	0	0	0	0	0	0	0	0	0
DDX25	0	0	0	0	0	0	0	0	0	0	1	0	0	0	0	0	0	0	0	0	0	0	0	0	0	0	0	0	0	0	1	0	0	0	0	0	0	0	0	0	0	0	0	0	0	0	0	0	0
DENND1C	0	0	0	0	0	0	0	0	0	0	1	0	0	0	0	0	0	0	0	0	0	0	0	0	0	0	0	0	0	0	0	0	0	0	0	0	0	0	0	0	0	0	0	0	0	0	0	0	0
DNAAF1	0	0	0	0	0	0	0	0	0	0	1	0	0	0	0	0	0	0	0	0	0	0	0	0	0	0	0	0	0	0	0	1	0	0	0	0	0	0	0	0	0	0	0	0	0	0	0	0	0
ETNK2	0	0	0	0	0	0	0	0	0	0	1	0	0	0	0	0	0	0	0	0	0	0	0	0	0	0	0	0	0	0	0	1	0	0	0	0	0	0	0	0	0	0	0	0	0	0	0	0	0
EXTL1	0	0	0	0	0	0	0	0	0	0	1	0	0	0	0	0	0	0	0	0	0	0	0	0	0	0	0	0	0	0	0	0	0	0	0	0	0	0	0	0	0	0	0	0	0	0	0	0	0
FAM46C	0	0	0	0	0	0	0	0	0	0	1	0	0	0	0	0	0	0	0	0	0	0	0	0	0	0	0	0	0	0	0	0	0	0	0	0	0	0	0	0	0	0	0	0	0	0	0	0	0
FCGBP	0	0	0	0	0	0	0	0	0	0	1	1	0	0	0	0	0	0	0	0	0	0	0	0	0	0	0	0	0	0	0	0	0	0	0	0	0	0	0	0	0	0	0	0	0	0	0	0	0
FCGR2C	0	0	0	0	0	0	0	0	0	0	1	0	0	0	0	0	0	0	0	0	0	0	0	0	0	0	0	0	0	0	0	0	0	0	0	0	0	0	0	0	0	0	0	0	0	0	0	0	0
FLJ20712	0	0	0	0	0	0	0	0	0	0	1	0	0	0	0	0	0	0	0	0	0	0	0	0	0	0	0	0	0	0	0	0	0	0	0	0	0	0	0	0	0	0	0	0	0	0	0	0	0
GABRB1	0	0	0	0	0	0	0	0	0	0	1	0	0	0	0	0	0	0	0	0	0	0	0	0	0	0	0	0	0	0	1	0	0	0	0	0	0	0	0	0	0	0	0	0	0	0	0	0	0
GAGE3	0	0	0	0	0	0	0	0	0	0	1	0	0	0	0	0	0	0	0	0	0	0	0	0	0	0	0	0	0	0	0	0	0	0	0	0	0	0	0	0	0	0	0	0	0	0	0	0	0
GJA5	0	0	0	0	0	0	0	0	0	0	1	0	0	0	0	0	0	0	0	0	0	0	0	0	0	0	0	0	0	0	0	0	0	0	0	0	0	0	0	0	0	0	0	0	0	0	0	0	0
GML	0	0	0	0	0	0	0	0	0	0	1	0	0	0	0	0	0	0	0	0	0	0	0	0	0	0	0	0	0	0	0	0	0	0	0	0	0	0	0	0	0	0	0	0	0	0	0	0	0
GPR6	0	0	0	0	0	0	0	0	0	0	1	0	0	0	0	0	0	0	0	0	0	0	0	0	0	0	0	0	0	0	0	0	0	0	0	0	0	0	0	0	0	0	0	0	0	0	0	0	0
GRID2	0	0	0	0	0	0	0	0	0	0	1	0	0	0	0	0	0	0	0	0	0	0	0	0	0	0	0	0	0	0	0	0	0	0	0	0	0	0	0	0	0	0	0	0	0	0	0	0	0
HAAO	0	0	0	0	0	0	0	0	0	0	1	0	0	0	0	0	0	0	0	0	0	0	0	0	0	0	0	0	0	0	0	0	0	0	0	0	0	0	0	0	0	0	0	0	0	0	0	0	0
HIST1H2BJ	0	0	0	0	0	0	0	0	0	0	1	0	0	0	0	0	0	0	0	0	0	0	0	0	0	0	0	0	0	0	0	0	0	0	0	0	0	0	0	0	0	0	0	0	0	0	0	0	0
HIST1H3E	0	0	0	0	0	0	0	0	0	0	1	0	0	0	0	0	0	0	0	0	0	0	0	0	0	0	0	0	0	0	0	0	0	0	0	0	0	0	0	0	0	0	0	0	0	0	0	0	0
HMGA2	0	0	0	0	0	0	0	0	0	0	1	0	0	0	0	0	0	0	0	0	1	0	0	0	0	0	0	0	0	0	0	0	0	0	0	0	0	0	0	0	0	0	0	0	0	0	0	0	0
HOXB7	0	0	0	0	0	0	0	0	0	0	1	0	0	0	0	0	0	0	0	0	0	0	0	0	0	0	0	0	0	0	0	0	0	0	0	0	0	0	0	0	0	0	0	0	0	0	0	0	0
IFNA14	0	0	0	0	0	0	0	0	0	0	1	0	0	0	0	0	0	0	0	0	0	0	0	0	0	0	0	0	0	0	0	0	0	0	0	0	0	0	0	0	0	0	0	0	0	0	0	0	0
IGLL3P	0	0	0	0	0	0	0	0	0	0	1	0	0	0	0	0	0	0	0	0	0	0	0	0	0	0	0	0	0	0	0	0	0	0	0	0	0	0	0	0	0	0	0	0	0	0	0	0	0
IL17A	0	0	0	0	0	0	0	0	0	0	1	0	0	0	0	0	0	0	0	0	0	0	0	0	0	0	0	0	0	0	0	0	0	0	0	0	0	0	0	0	0	0	0	0	0	0	0	0	0
IL1RL2	0	0	0	0	0	0	0	0	0	0	1	0	0	0	0	0	0	0	0	0	0	0	0	0	0	0	0	0	0	0	0	0	0	0	0	0	0	0	0	0	0	0	0	0	0	0	0	0	0
IL5	0	0	0	0	0	0	0	0	0	0	1	0	0	0	0	0	0	0	0	0	0	0	0	0	0	0	0	0	0	0	0	0	0	0	0	0	0	0	0	0	0	0	0	0	0	0	0	0	0
INE1	0	0	0	0	0	0	0	0	0	0	1	0	0	0	0	0	0	0	0	0	0	0	0	0	0	0	0	0	0	0	0	0	0	0	0	0	0	0	0	0	0	0	0	0	0	0	0	0	0
IPW	0	0	0	0	0	0	0	0	0	0	1	0	0	0	0	0	0	0	0	0	0	0	0	0	0	0	0	0	0	0	0	0	0	0	0	0	0	0	0	0	0	0	0	0	0	0	0	0	0
IQCA1	0	0	0	0	0	0	0	0	0	0	1	0	0	0	0	0	0	0	0	0	0	0	0	0	0	0	0	0	0	0	0	0	0	0	0	0	0	0	0	0	0	0	0	0	0	0	0	0	0
ISYNA1	0	0	0	0	0	0	0	0	0	0	1	0	0	0	0	0	0	0	0	0	0	0	0	0	0	0	0	0	0	0	0	0	0	0	0	0	0	0	0	0	0	0	0	0	0	0	0	0	0
KCNA2	0	0	0	0	0	0	0	0	0	0	1	0	0	0	0	0	0	0	0	0	0	0	0	0	0	0	0	0	0	0	0	0	0	0	0	0	0	0	0	0	0	0	0	0	0	0	0	0	0
KCNB2	0	0	0	0	0	0	0	0	0	0	1	0	0	0	0	0	0	0	0	0	0	0	0	0	0	0	0	0	0	0	0	0	0	0	0	0	0	0	0	0	0	0	0	0	0	0	0	0	0
KCNH7	0	0	0	0	0	0	0	0	0	0	1	0	0	0	0	0	0	0	0	0	0	0	0	0	0	0	0	0	0	0	0	0	0	0	0	0	0	0	0	0	0	0	0	0	0	0	0	0	0
KCNJ16	0	0	0	0	0	0	0	0	0	0	1	0	0	0	0	0	0	0	0	0	0	0	0	0	0	0	0	0	0	0	0	0	0	0	0	0	0	0	0	0	0	0	0	0	0	0	0	0	0
KLHL35	0	0	0	0	0	0	0	0	0	0	1	0	0	0	0	0	0	0	0	0	0	0	0	0	0	0	0	0	0	0	0	0	0	0	0	0	0	0	0	0	0	0	0	0	0	0	0	0	0
KLK8	0	0	0	0	0	0	0	0	0	0	1	0	0	0	0	0	0	0	0	0	0	0	0	0	0	0	0	0	0	0	1	0	0	0	0	0	0	0	0	0	0	0	0	0	0	0	0	0	0
KRT18P51	0	0	0	0	0	0	0	0	0	0	1	0	0	0	0	0	0	0	0	0	0	0	0	0	0	0	0	0	0	0	0	0	0	0	0	0	0	0	0	0	0	0	0	0	0	0	0	0	0
LDB2	0	0	0	0	0	0	0	0	0	0	1	0	0	0	0	0	0	0	0	0	0	0	0	0	0	0	0	0	0	0	0	0	0	0	0	0	0	0	0	0	0	0	0	0	0	0	0	0	0
P3H3	0	0	0	0	0	0	0	0	0	0	1	0	0	0	0	0	0	0	0	0	0	0	0	0	0	0	0	0	0	0	1	0	0	0	0	0	0	0	0	0	0	0	0	0	0	0	0	0	0
LGALS9	0	0	0	0	0	0	0	0	0	0	1	0	0	0	0	0	0	0	0	0	0	0	0	0	0	0	0	0	0	0	0	0	0	0	0	0	0	0	0	0	0	0	0	0	0	0	0	0	0
LHX6	0	0	0	0	0	0	0	0	0	0	1	0	0	0	0	0	0	0	0	0	0	0	0	0	0	0	0	0	0	0	0	0	0	0	0	0	0	0	0	0	0	0	0	0	0	0	0	0	0
LILRP2	0	0	0	0	0	0	0	0	0	0	1	0	0	0	0	0	0	0	0	0	0	0	0	0	0	0	0	0	0	0	0	0	0	0	0	0	0	0	0	0	0	0	0	0	0	0	0	0	0
LINC00260	0	0	0	0	0	0	0	0	0	0	1	0	0	0	0	0	0	0	0	0	0	0	0	0	0	0	0	0	0	0	0	0	0	0	0	0	0	0	0	0	0	0	0	0	0	0	0	0	0
LOC79999	0	0	0	0	0	0	0	0	0	0	1	0	0	0	0	0	0	0	0	0	0	0	0	0	0	0	0	0	0	0	0	0	0	0	0	0	0	0	0	0	0	0	0	0	0	0	0	0	0
LRMP	0	0	0	0	0	0	0	0	0	0	1	0	0	0	0	0	0	0	0	0	0	0	0	0	0	0	0	0	0	0	0	0	0	0	0	0	0	0	0	0	0	0	0	0	0	0	0	0	0
LRRTM2	0	0	0	0	0	0	0	0	0	0	1	0	0	0	0	0	0	0	0	0	0	0	0	0	0	0	0	0	0	0	0	0	0	0	0	0	0	0	0	0	0	0	0	0	0	0	0	0	0
LRTM1	0	0	0	0	0	0	0	0	0	0	1	0	0	0	0	0	0	0	0	0	0	0	0	0	0	0	0	0	0	0	0	0	0	0	0	0	0	0	0	0	0	0	0	0	0	0	0	0	0
LTC4S	0	0	0	0	0	0	0	0	0	0	1	0	0	0	0	0	0	0	0	0	0	0	0	0	0	0	0	0	0	0	0	0	0	0	0	0	0	0	0	0	0	0	0	0	0	0	0	0	0
MAP2	0	0	0	0	0	0	0	0	0	0	1	0	0	0	0	0	0	0	0	0	0	0	0	0	0	0	0	0	0	0	0	0	0	0	0	0	0	0	0	0	0	0	0	0	0	0	0	0	0
MTMR8	0	0	0	0	0	0	0	0	0	0	1	0	0	0	0	0	0	0	0	0	0	0	0	0	0	0	0	0	0	0	0	0	0	0	0	0	0	0	0	0	0	0	0	0	0	0	0	0	0
MYBPC1	0	0	0	0	0	0	0	0	0	0	1	0	0	0	0	0	0	0	0	0	0	0	0	0	0	0	0	0	0	0	0	0	0	0	0	0	0	0	0	0	0	0	0	0	0	0	0	0	0
NEUROD4	0	0	0	0	0	0	0	0	0	0	1	0	0	0	0	0	0	0	0	0	0	0	0	0	0	0	0	0	0	0	0	0	0	0	0	0	0	0	0	0	0	0	0	0	0	0	0	0	0
NEUROD6	0	0	0	0	0	0	0	0	0	0	1	0	0	0	0	0	0	0	0	0	0	0	0	0	0	0	0	0	0	0	0	0	0	0	0	0	0	0	0	0	0	0	0	0	0	0	0	0	0
NKX2-2	0	0	0	0	0	0	0	0	0	0	1	0	0	0	0	0	0	0	0	0	0	0	0	0	0	0	0	0	0	0	0	0	0	0	0	0	0	0	0	0	0	0	0	0	0	0	0	0	0
NLGN4Y	0	0	0	0	0	0	0	0	0	0	1	0	0	0	0	0	0	0	0	0	0	0	0	0	0	0	0	0	0	0	0	0	0	0	0	0	0	0	0	0	0	0	0	0	0	0	0	0	0
NPHS2	0	0	0	0	0	0	0	0	0	0	1	0	0	0	0	0	0	0	0	0	0	0	0	0	0	0	0	0	0	0	0	0	0	0	0	0	0	0	0	0	0	0	0	0	0	0	0	0	0
OSR2	0	0	0	0	0	0	0	0	0	0	1	0	0	0	0	0	0	0	0	0	0	0	0	0	0	0	0	0	0	0	0	0	0	0	0	0	0	0	0	0	0	0	0	0	0	0	0	0	0
PAEP	0	0	0	0	0	0	0	0	0	0	1	0	0	0	0	0	0	0	0	0	0	0	0	0	0	0	0	0	0	0	0	0	0	0	0	0	0	0	0	0	0	0	0	0	0	0	0	0	0
PHOX2B	0	0	0	0	0	0	0	0	0	0	1	0	0	0	0	0	0	0	0	0	0	0	0	0	0	0	0	0	0	0	0	0	0	0	0	0	0	0	0	0	0	0	0	0	0	0	0	0	0
POU2F3	0	0	0	0	0	0	0	0	0	0	1	0	0	0	0	0	0	0	0	0	0	0	0	0	0	0	0	0	0	0	0	0	0	0	0	0	0	0	0	0	0	0	0	0	0	0	0	0	0
PRAMEF12	0	0	0	0	0	0	0	0	0	0	1	0	0	0	0	0	0	0	0	0	0	0	0	0	0	0	0	0	0	0	0	0	0	0	0	0	0	0	0	0	0	0	0	0	0	0	0	0	0
PRKACG	0	0	0	0	0	0	0	0	0	0	1	0	0	0	0	0	0	0	0	0	0	0	0	0	0	0	0	0	0	0	0	0	0	0	0	0	0	0	0	0	0	0	0	0	0	0	0	0	0
PRSS21	0	0	0	0	0	0	0	0	0	0	1	0	0	0	0	0	0	0	0	0	0	0	0	0	0	0	0	0	0	0	0	0	0	0	0	0	0	0	0	0	0	0	0	0	0	0	0	0	0
PTPRS	0	0	0	0	0	0	0	0	0	0	1	0	0	0	0	0	0	0	0	0	0	0	0	0	0	0	0	0	0	0	0	0	0	0	0	0	0	0	0	0	0	0	0	0	0	0	0	0	0
RAG2	0	0	0	0	0	0	0	0	0	0	1	0	0	0	0	0	0	0	0	0	0	0	0	0	0	0	0	0	0	0	0	0	0	0	0	0	0	0	0	0	0	0	0	0	0	0	0	0	0
RCN3	0	0	0	0	0	0	0	0	0	0	1	0	0	0	0	0	0	0	0	0	0	0	0	0	0	0	0	0	0	0	0	0	0	0	0	0	0	0	0	0	0	0	0	0	0	0	0	0	0
RHOH	0	0	0	0	0	0	0	0	0	0	1	0	0	0	0	0	0	0	0	0	0	0	0	0	0	0	0	0	0	0	0	0	0	0	0	0	0	0	0	0	0	0	0	0	0	0	0	0	0
RLN1	0	0	0	0	0	0	0	0	0	0	1	0	0	0	0	0	0	0	0	0	0	0	0	0	0	0	0	0	0	0	0	0	0	0	0	0	0	0	0	0	0	0	0	0	0	0	0	0	0
RNF122	0	0	0	0	0	0	0	0	0	0	1	0	0	0	0	0	0	0	0	0	0	0	0	0	0	0	0	0	0	0	0	0	0	0	0	0	0	0	0	0	0	0	0	0	0	0	0	0	0
ROPN1B	0	0	0	0	0	0	0	0	0	0	1	0	0	0	0	0	0	0	0	0	0	0	0	0	0	0	0	0	0	0	0	0	0	0	0	0	0	0	0	0	0	0	0	0	0	0	0	0	0
RPP25	0	0	0	0	0	0	0	0	0	0	1	0	0	0	0	0	0	0	0	0	0	0	0	0	0	0	0	0	0	0	1	0	0	0	0	0	0	0	0	0	0	0	0	0	0	0	0	0	0
RPS2P45	0	0	0	0	0	0	0	0	0	0	1	0	0	0	0	0	0	0	0	0	0	0	0	0	0	0	0	0	0	0	0	0	0	0	0	0	0	0	0	0	0	0	0	0	0	0	0	0	0
SGCA	0	0	0	0	0	0	0	0	0	0	1	1	0	0	0	0	0	0	0	0	0	0	0	0	0	0	0	0	0	0	0	0	0	0	0	0	0	0	0	0	0	0	0	0	0	0	0	0	0
SHANK1	0	0	0	0	0	0	0	0	0	0	1	0	0	0	0	0	0	0	0	0	0	0	0	0	0	0	0	0	0	0	0	0	0	0	0	0	0	0	0	0	0	0	0	0	0	0	0	0	0
SIX1	0	0	0	0	0	0	0	0	0	0	1	0	0	0	0	0	0	0	0	0	0	0	0	0	0	0	0	0	0	0	0	0	0	0	0	0	0	0	0	0	0	0	0	0	0	0	0	0	0
SLC16A4	0	0	0	0	0	0	0	0	0	0	1	0	0	0	0	0	0	0	0	0	0	0	0	0	0	0	0	0	0	0	0	0	0	0	0	0	0	0	0	0	0	0	0	0	0	0	0	0	0
SLC16A6	0	0	0	0	0	0	0	0	0	0	1	0	0	0	0	0	0	0	0	1	0	0	0	0	0	0	0	0	0	0	0	1	0	0	0	0	0	0	0	0	0	0	0	0	0	0	0	0	0
SLC43A1	0	0	0	0	0	0	0	0	0	0	1	0	0	0	0	0	0	0	0	0	0	0	0	0	0	0	0	0	0	0	0	0	0	0	0	0	0	0	0	0	0	0	0	0	0	0	0	0	0
SLCO1A2	0	0	0	0	0	0	0	0	0	0	1	0	0	0	0	0	0	0	0	0	0	0	0	0	0	0	0	0	0	0	0	0	0	0	0	0	0	0	0	0	0	0	0	0	0	0	0	0	0
SLURP1	0	0	0	0	0	0	0	0	0	0	1	0	0	0	0	0	0	0	0	0	0	0	0	0	0	0	0	0	0	0	0	0	0	0	0	0	0	0	0	0	0	0	0	0	0	0	0	0	0
SMA4	0	0	0	0	0	0	0	0	0	0	1	0	0	0	0	0	0	0	0	0	0	0	0	0	0	0	0	0	0	0	0	0	0	0	0	0	0	0	0	0	0	0	0	0	0	0	0	0	0
SP4	0	0	0	0	0	0	0	0	0	0	1	0	0	0	0	0	0	0	0	0	0	0	0	0	0	0	0	0	0	0	0	0	0	0	0	0	0	0	0	0	0	0	0	0	0	0	0	0	0
SPO11	0	0	0	0	0	0	0	0	0	0	1	0	0	0	0	0	0	0	0	0	0	0	0	0	0	0	0	0	0	0	0	0	0	0	0	0	0	0	0	0	0	0	0	0	0	0	0	0	0
STAR	0	0	0	0	0	0	0	0	0	0	1	0	0	0	0	0	0	0	0	0	0	0	0	0	0	0	0	0	0	0	1	0	0	0	0	0	0	0	0	0	0	0	0	0	0	0	0	0	0
TACR3	0	0	0	0	0	0	0	0	0	0	1	0	0	0	0	0	0	0	0	0	0	0	0	0	0	0	0	0	0	0	0	0	0	0	0	0	0	0	0	0	0	0	0	0	0	0	0	0	0
THBS2	0	0	0	0	0	0	0	0	0	0	1	0	0	0	0	0	0	0	0	0	0	0	0	0	0	0	0	0	0	0	0	0	0	0	0	0	0	0	0	0	0	0	0	0	0	0	0	0	0
THPO	0	0	0	0	0	0	0	0	0	0	1	0	0	0	0	0	0	0	0	0	0	0	0	0	0	0	0	0	0	0	0	0	0	0	0	0	0	0	0	0	0	0	0	0	0	0	0	0	0
TIMP4	0	0	0	0	0	0	0	0	0	0	1	0	0	0	0	0	0	0	0	0	0	0	0	0	0	0	0	0	0	0	0	0	0	0	0	0	0	0	0	0	0	0	0	0	0	0	0	0	0
TLX3	0	0	0	0	0	0	0	0	0	0	1	0	0	0	0	0	0	0	0	0	0	0	0	0	0	0	0	0	0	0	0	0	0	0	0	0	0	0	0	0	0	0	0	0	0	0	0	0	0
TNC	0	0	0	0	0	0	0	0	0	0	1	0	0	0	0	0	0	0	0	0	0	0	0	0	0	0	0	0	0	0	0	0	0	0	0	0	0	0	0	0	0	0	0	0	0	0	0	0	0
TP53TG5	0	0	0	0	0	0	0	0	0	0	1	0	0	0	0	0	0	0	0	0	0	0	0	0	0	0	0	0	0	0	0	0	0	0	0	0	0	0	0	0	0	0	0	0	0	0	0	0	0
TRGV7	0	0	0	0	0	0	0	0	0	0	1	0	0	0	0	0	0	0	0	0	0	0	0	0	0	0	0	0	0	0	0	0	0	0	0	0	0	0	0	0	0	0	0	0	0	0	0	0	0
TRPA1	0	0	0	0	0	0	0	0	0	0	1	0	0	0	0	0	0	0	0	0	0	0	0	0	0	0	0	0	0	0	0	0	0	0	0	0	0	0	0	0	0	0	0	0	0	0	0	0	0
TRPM8	0	0	0	0	0	0	0	0	0	0	1	0	0	0	0	0	0	0	0	0	0	0	0	0	0	0	0	0	0	0	0	0	0	0	0	0	0	0	0	0	0	0	0	0	0	0	0	0	0
TRPV6	0	0	0	0	0	0	0	0	0	0	1	0	0	0	0	0	0	0	0	0	0	0	0	0	0	0	0	0	0	0	0	0	0	0	0	0	0	0	0	0	0	0	0	0	0	0	0	0	0
TSSK2	0	0	0	0	0	0	0	0	0	0	1	0	0	0	0	0	0	0	0	0	0	0	0	0	0	0	0	0	0	0	0	0	0	0	0	0	0	0	0	0	0	0	0	0	0	0	0	0	0
TTLL7	0	0	0	0	0	0	0	0	0	0	1	0	0	0	0	0	0	0	0	0	0	0	0	0	0	0	0	0	0	0	0	0	0	0	0	0	0	0	0	0	0	0	0	0	0	0	0	0	0
UPK1B	0	0	0	0	0	0	0	0	0	0	1	0	0	0	0	0	0	0	0	0	0	0	0	0	0	0	0	0	0	0	0	0	0	0	0	0	0	0	0	0	0	0	0	0	0	0	0	0	0
USP9Y	0	0	0	0	0	0	0	0	0	0	1	0	0	0	0	0	0	0	0	0	0	0	0	0	0	0	0	0	0	0	0	0	0	0	0	0	0	0	0	0	0	0	0	0	0	0	0	0	0
VAV1	0	0	0	0	0	0	0	0	0	0	1	0	0	0	0	0	0	0	0	0	0	0	0	0	0	0	0	0	0	0	0	0	0	0	0	0	0	0	0	0	0	0	0	0	0	0	0	0	0
WDR25	0	0	0	0	0	0	0	0	0	0	1	0	0	0	0	0	0	0	0	0	0	0	0	0	0	0	0	0	0	0	0	1	0	0	0	0	0	0	0	0	0	0	0	0	0	0	0	0	0
ZNF423	0	0	0	0	0	0	0	0	0	0	1	0	0	0	0	0	0	0	0	0	0	0	0	0	0	0	0	0	0	0	0	0	0	0	0	0	0	0	0	0	0	0	0	0	0	0	0	0	0
ZNF529	0	0	0	0	0	0	0	0	0	0	1	0	0	0	0	0	0	0	0	0	0	0	0	0	0	0	0	0	0	0	0	0	0	0	0	0	0	0	0	0	0	0	0	0	0	0	0	0	0
ZNF682	0	0	0	0	0	0	0	0	0	0	1	0	0	0	0	0	0	0	0	0	0	0	0	0	0	0	0	0	0	0	0	0	0	0	0	0	0	0	0	0	0	0	0	0	0	0	0	0	0
ZNF780B	0	0	0	0	0	0	0	0	0	0	1	0	0	0	0	0	0	0	0	0	0	0	0	0	0	0	0	0	0	0	0	0	0	0	0	0	0	0	0	0	0	0	0	0	0	0	0	0	0
ABLIM1	0	0	0	0	0	0	0	0	0	0	0	1	1	0	0	0	0	0	0	0	0	0	0	0	0	0	0	0	0	0	0	0	0	0	0	0	0	0	0	0	0	0	0	0	0	0	0	0	0
ADRA2A	0	0	0	0	0	0	0	0	0	0	0	1	1	0	0	0	0	0	0	0	0	0	0	0	0	0	0	0	0	0	0	0	0	0	0	0	0	0	0	0	0	0	0	0	0	0	0	0	0
ADRA2B	0	0	0	0	0	0	0	0	0	0	0	1	1	0	0	0	0	0	0	0	0	0	0	0	0	0	0	0	0	0	0	0	0	0	0	0	0	0	0	0	0	0	0	0	0	0	0	0	0
ALDH3A2	0	0	0	0	0	0	0	0	0	0	0	1	1	0	0	0	0	0	0	0	0	0	0	0	0	0	0	0	0	0	0	0	0	0	0	0	0	0	0	0	0	0	0	0	0	0	0	0	0
ANPEP	0	0	0	0	0	0	0	0	0	0	0	1	0	0	0	0	0	0	0	0	0	0	0	0	0	0	0	0	0	0	0	0	0	0	0	0	0	0	0	0	0	0	0	0	0	0	0	0	0
APOA1	0	0	0	0	0	0	0	0	0	0	0	1	0	0	0	0	0	0	0	0	0	0	0	0	0	0	0	0	0	0	0	0	0	0	0	0	0	0	0	0	0	0	0	0	0	0	0	0	0
APOC4	0	0	0	0	0	0	0	0	0	0	0	1	1	0	0	0	0	0	0	0	0	0	0	0	0	0	0	0	0	0	0	0	0	0	0	0	0	0	0	0	0	0	0	0	0	0	0	0	0
ARCN1	0	0	0	0	0	0	0	0	0	0	0	1	1	0	0	0	0	0	0	0	0	0	0	0	0	0	0	0	0	0	0	0	0	0	0	0	0	0	0	0	0	0	0	0	0	0	0	0	0
ATP4A	0	0	0	0	0	0	0	0	0	0	0	1	0	0	0	0	0	0	0	0	0	0	0	0	0	0	0	0	0	0	0	0	0	0	0	0	0	0	0	0	0	0	0	0	0	0	0	0	0
AXIN1	0	0	0	0	0	0	0	0	0	0	0	1	1	0	0	0	0	0	0	0	0	0	0	0	0	0	0	0	0	0	0	0	0	0	0	0	0	0	0	0	0	0	0	0	0	0	0	0	0
BATF	0	0	0	0	0	0	0	0	0	0	0	1	1	0	0	0	0	0	0	0	0	0	0	0	0	0	0	0	0	0	0	0	0	0	0	0	0	0	0	0	0	0	0	0	0	0	0	0	0
BCL9	0	0	0	0	0	0	0	0	0	0	0	1	1	0	0	0	0	0	0	0	0	0	0	0	0	0	0	0	0	0	0	0	0	0	0	0	0	0	0	0	0	0	0	0	0	0	0	0	0
BIN1	0	0	0	0	0	0	0	0	0	0	0	1	0	0	0	0	1	0	0	0	0	0	0	0	0	0	0	0	0	0	0	0	0	0	0	0	0	0	0	0	0	0	0	0	0	0	0	0	0
BMP1	0	0	0	0	0	0	0	0	0	0	0	1	0	0	0	0	0	0	0	0	0	0	0	0	0	0	0	0	0	0	0	0	0	0	0	0	0	0	0	0	0	0	0	0	0	0	0	0	0
BMP5	0	0	0	0	0	0	0	0	0	0	0	1	0	0	0	0	0	0	0	0	0	0	0	0	0	0	0	0	0	0	0	0	0	0	0	0	0	0	0	0	0	0	0	0	0	0	0	0	0
CA4	0	0	0	0	0	0	0	0	0	0	0	1	1	0	0	0	0	0	0	0	0	0	0	0	0	0	0	0	0	0	0	0	0	0	0	0	0	0	0	0	0	0	0	0	0	0	0	0	0
CA9	0	0	0	0	0	0	0	0	0	0	0	1	0	0	0	0	0	0	0	0	0	0	0	0	0	0	0	0	0	0	0	0	0	0	0	0	0	0	0	0	0	0	0	0	0	0	0	0	0
CACNG1	0	0	0	0	0	0	0	0	0	0	0	1	0	0	0	0	0	0	0	0	0	0	0	0	0	0	0	0	0	0	0	1	0	0	0	0	0	0	0	0	0	0	0	0	0	0	0	0	0
CASP3	0	0	0	0	0	0	0	0	0	0	0	1	1	0	0	0	0	0	0	0	0	0	0	0	0	0	0	0	0	0	1	0	0	0	0	0	0	0	0	0	0	0	0	0	0	0	0	0	0
CCIN	0	0	0	0	0	0	0	0	0	0	0	1	0	0	0	0	0	0	0	0	0	0	0	0	0	0	0	0	0	0	0	0	0	0	0	0	0	0	0	0	0	0	0	0	0	0	0	0	0
CCKAR	0	0	0	0	0	0	0	0	0	0	0	1	1	0	0	0	0	0	0	0	0	0	0	0	0	0	0	0	0	0	0	0	0	0	0	0	0	0	0	0	0	0	0	0	0	0	0	0	0
CD1A	0	0	0	0	0	0	0	0	0	0	0	1	0	0	0	0	0	0	0	0	0	0	0	0	0	0	0	0	0	0	0	0	0	0	0	0	0	0	0	0	0	0	0	0	0	0	0	0	0
CD52	0	0	0	0	0	0	0	0	0	0	0	1	1	0	0	0	0	0	0	0	0	0	0	0	0	0	0	0	0	0	0	0	0	0	0	0	0	0	0	0	0	0	0	0	0	0	0	0	0
CEBPD	0	0	0	0	0	0	0	0	0	0	0	1	1	1	0	0	0	0	0	0	1	0	0	0	0	0	0	0	0	0	0	0	0	0	0	0	0	0	0	0	0	0	0	0	0	0	0	0	0
CENPB	0	0	0	0	0	0	0	0	0	0	0	1	1	0	0	0	0	0	0	0	0	0	0	0	0	0	0	0	0	0	0	0	0	0	0	0	0	0	0	0	0	0	0	0	0	0	0	0	0
CETP	0	0	0	0	0	0	0	0	0	0	0	1	0	0	0	0	0	0	0	0	0	0	0	0	0	0	0	0	0	0	0	0	0	0	0	0	0	0	0	0	0	0	0	0	0	0	0	0	0
CGREF1	0	0	0	0	0	0	0	0	0	0	0	1	1	0	0	0	0	0	0	0	0	0	0	0	0	0	0	0	0	1	0	0	0	0	0	0	0	0	0	0	0	0	0	0	0	0	0	0	0
CHGA	0	0	0	0	0	0	0	0	0	0	0	1	0	0	0	0	0	0	0	0	0	0	0	0	0	0	0	0	0	0	0	0	0	0	0	0	0	0	0	0	0	0	0	0	0	0	0	0	0
CHRNA5	0	0	0	0	0	0	0	0	0	0	0	1	1	0	0	0	0	0	0	0	0	0	0	0	0	0	0	0	0	0	0	0	0	0	0	0	0	0	0	0	0	0	0	0	0	0	0	0	0
COL4A2	0	0	0	0	0	0	0	0	0	0	0	1	0	0	0	0	0	0	0	0	0	0	0	0	0	0	0	0	0	0	0	0	0	0	0	0	0	1	0	0	0	0	0	0	0	0	0	0	0
COX17	0	0	0	0	0	0	0	0	0	0	0	1	1	0	0	0	0	0	0	0	0	0	0	0	0	0	0	0	0	0	0	0	0	1	0	0	0	0	0	0	0	0	0	0	0	0	0	0	0
CPT2	0	0	0	0	0	0	0	0	0	0	0	1	0	0	0	0	0	0	0	0	0	0	0	0	0	0	0	0	0	0	0	0	0	0	0	0	0	0	0	0	0	0	0	0	0	0	0	0	0
CTF1	0	0	0	0	0	0	0	0	0	0	0	1	0	0	0	0	0	0	0	0	0	0	0	0	0	0	0	0	0	0	0	0	0	0	0	0	0	0	0	0	0	0	0	0	0	0	0	0	0
CXCR3	0	0	0	0	0	0	0	0	0	0	0	1	0	0	0	0	0	0	0	0	0	0	0	0	0	0	0	0	0	0	0	0	0	0	0	0	0	0	0	0	0	0	0	0	0	0	0	0	0
CYP2A7	0	0	0	0	0	0	0	0	0	0	0	1	0	0	0	0	0	0	0	0	0	0	0	0	0	0	0	0	0	0	0	0	0	0	0	0	0	0	0	0	0	0	0	0	0	0	0	0	0
DCAF7	0	0	0	0	0	0	0	0	0	0	0	1	1	0	0	0	0	0	0	0	0	0	0	0	0	0	0	0	0	0	0	0	0	0	0	0	0	0	0	0	0	0	0	0	0	0	0	0	0
DEFB1	0	0	0	0	0	0	0	0	0	0	0	1	0	0	0	0	0	0	0	0	0	0	0	0	0	0	0	0	0	0	0	0	0	0	0	0	0	0	0	0	0	0	0	0	0	0	0	0	0
DMWD	0	0	0	0	0	0	0	0	0	0	0	1	1	0	0	0	0	0	0	0	0	0	0	0	0	0	0	0	0	0	0	0	0	0	0	0	0	0	0	0	0	0	0	0	0	0	0	0	0
DNASE2	0	0	0	0	0	0	0	0	0	0	0	1	1	0	0	0	0	0	0	0	0	0	0	0	0	0	0	0	0	0	0	0	0	0	0	0	0	0	0	0	0	0	0	0	0	0	0	0	0
DRD5	0	0	0	0	0	0	0	0	0	0	0	1	1	0	0	0	0	0	0	0	0	0	0	0	0	0	0	0	0	0	0	0	0	0	0	0	0	0	0	0	0	0	0	0	0	0	0	0	0
DVL1	0	0	0	0	0	0	0	0	0	0	0	1	0	0	0	0	0	0	0	0	0	0	0	0	0	0	0	0	0	0	0	0	0	0	0	0	0	0	0	0	0	0	0	0	0	0	0	0	0
DYRK4	0	0	0	0	0	0	0	0	0	0	0	1	1	0	0	0	0	0	0	0	0	0	0	0	0	0	0	0	0	0	0	0	0	0	0	0	0	0	0	0	0	0	0	0	0	0	0	0	0
EGR1	0	0	0	0	0	0	0	0	0	0	0	1	0	0	0	0	0	0	0	0	0	0	0	0	0	0	0	0	0	0	0	0	0	0	0	1	0	0	0	0	0	0	0	0	0	0	0	1	0
EIF5A	0	0	0	0	0	0	0	0	0	0	0	1	1	0	0	0	0	0	0	0	0	0	0	0	0	0	0	0	0	0	1	0	0	0	0	0	0	0	0	0	0	0	0	0	0	0	0	0	0
EPHA2	0	0	0	0	0	0	0	0	0	0	0	1	1	0	0	0	0	0	0	0	0	0	0	0	0	0	0	0	0	0	0	0	0	0	0	0	0	0	0	0	0	0	0	0	0	0	0	0	0
ETS2	0	0	0	0	0	0	0	0	0	0	0	1	1	0	0	0	0	0	0	0	0	0	0	0	0	0	0	0	0	0	0	0	0	0	0	0	0	0	0	0	0	0	0	0	0	0	0	0	0
ETV4	0	0	0	0	0	0	0	0	0	0	0	1	0	0	0	0	0	0	0	0	0	0	0	0	0	0	0	0	0	0	1	0	0	0	0	0	0	0	0	0	0	0	0	0	0	0	0	0	0
EVX1	0	0	0	0	0	0	0	0	0	0	0	1	1	0	0	0	0	0	0	0	0	0	0	0	0	0	0	0	0	0	0	0	0	0	0	0	0	0	0	0	0	0	0	0	0	0	0	0	0
FAM189A2	0	0	0	0	0	0	0	0	0	0	0	1	1	0	0	0	0	0	0	0	0	0	0	0	0	0	0	0	0	0	0	0	0	0	0	0	0	0	0	0	0	0	0	0	0	0	0	0	0
FDXR	0	0	0	0	0	0	0	0	0	0	0	1	0	0	0	0	0	0	0	0	0	0	0	0	0	0	0	0	0	0	1	1	0	0	0	0	0	0	0	0	0	0	0	0	0	0	0	0	0
FGD1	0	0	0	0	0	0	0	0	0	0	0	1	0	0	0	0	0	0	0	0	0	0	0	0	0	0	0	0	0	0	1	0	0	0	0	0	0	0	0	0	0	0	0	0	0	0	0	0	0
FHL2	0	0	0	0	0	0	0	0	0	0	0	1	1	0	0	0	0	0	0	0	0	0	1	0	0	0	0	0	0	0	0	0	0	0	0	0	0	0	0	0	0	0	0	0	0	0	0	0	0
FOXO4	0	0	0	0	0	0	0	0	0	0	0	1	0	0	0	0	0	0	0	0	0	0	0	0	0	0	0	0	0	0	0	0	0	0	0	0	0	0	0	0	0	0	0	0	0	0	0	0	0
FSHR	0	0	0	0	0	0	0	0	0	0	0	1	1	0	0	0	0	0	0	0	0	0	0	0	0	0	0	0	0	0	0	0	0	0	0	0	0	0	0	0	0	0	0	0	0	0	0	0	0
FZD5	0	0	0	0	0	0	0	0	0	0	0	1	1	0	0	1	0	0	0	0	0	0	0	0	0	0	0	0	0	0	1	0	0	0	0	0	0	0	0	0	0	0	0	0	0	0	0	0	0
GADD45A	0	0	0	0	0	0	0	0	0	0	0	1	0	0	0	0	0	0	0	0	1	0	0	0	0	0	0	0	0	0	0	0	0	0	0	0	0	0	0	0	0	0	0	0	0	0	0	0	0
GALNS	0	0	0	0	0	0	0	0	0	0	0	1	0	0	0	0	0	0	0	0	0	0	0	0	0	0	0	0	0	0	0	0	0	0	0	0	0	0	0	0	0	0	0	0	0	0	0	0	0
GCHFR	0	0	0	0	0	0	0	0	0	0	0	1	1	0	0	0	0	0	0	0	0	0	0	0	0	0	0	0	0	0	1	0	0	0	0	0	0	0	0	0	0	0	0	0	0	0	0	0	0
GGT5	0	0	0	0	0	0	0	0	0	0	0	1	1	0	0	0	0	0	0	0	0	0	0	0	0	0	0	0	0	0	1	0	0	0	0	0	0	0	0	0	0	0	0	0	0	0	0	0	0
GLB1	0	0	0	0	0	0	0	0	0	0	0	1	1	0	0	0	0	0	0	0	0	0	0	0	0	0	0	0	0	0	0	0	0	0	0	0	0	0	0	0	0	0	0	0	0	0	0	0	0
GNL1	0	0	0	0	0	0	0	0	0	0	0	1	0	0	0	0	0	0	0	0	0	0	0	0	0	0	0	0	0	0	0	0	0	0	0	0	0	0	0	0	0	0	0	0	0	0	0	0	0
GOT1	0	0	0	0	0	0	0	0	0	0	0	1	1	0	0	0	0	0	0	0	0	0	0	0	0	0	0	0	0	0	0	0	0	0	0	0	0	0	0	0	0	0	0	0	0	0	0	0	0
GP2	0	0	0	0	0	0	0	0	0	0	0	1	1	0	0	0	0	0	0	0	0	0	0	0	0	0	0	0	0	0	0	1	0	0	0	0	0	0	0	0	0	0	0	0	0	0	0	0	0
GPT	0	0	0	0	0	0	0	0	0	0	0	1	1	0	0	0	0	0	0	0	0	0	0	0	0	0	0	0	0	0	0	0	0	0	0	0	0	0	0	0	0	0	0	0	0	0	0	0	0
GTF2H4	0	0	0	0	0	0	0	0	0	0	0	1	0	0	0	0	0	0	0	0	0	0	0	0	0	0	0	0	0	0	0	0	0	0	0	0	0	0	0	0	0	0	0	0	0	0	0	0	0
GUCA2B	0	0	0	0	0	0	0	0	0	0	0	1	0	0	0	0	0	0	0	0	0	0	0	0	0	0	0	0	0	0	0	0	0	0	0	0	0	0	0	0	0	0	0	0	0	0	0	0	0
HAGH	0	0	0	0	0	0	0	0	0	0	0	1	0	0	0	0	0	0	0	0	0	0	0	0	0	0	0	0	0	0	0	0	0	0	0	0	0	0	0	0	0	0	0	0	0	0	0	0	0
HBA2	0	0	0	0	0	0	0	0	0	0	0	1	1	0	0	0	0	0	0	0	0	0	0	0	0	0	0	0	0	0	0	0	0	0	0	0	0	0	0	0	0	0	0	0	0	0	0	0	0
HIST1H3B	0	0	0	0	0	0	0	0	0	0	0	1	0	0	0	0	0	0	0	0	0	0	0	0	0	0	0	0	0	0	0	0	0	0	0	0	0	0	0	0	0	0	0	0	0	0	0	0	0
HK3	0	0	0	0	0	0	0	0	0	0	0	1	1	0	0	0	0	0	0	0	0	0	0	0	0	0	0	0	0	0	0	0	0	0	0	0	0	0	0	0	0	0	0	0	0	0	0	0	0
HNRNPA0	0	0	0	0	0	0	0	0	0	0	0	1	0	0	0	0	0	0	0	0	0	0	0	0	0	0	0	0	0	0	0	0	0	0	0	0	0	0	0	0	0	0	0	0	0	0	0	0	0
HNRNPA3P1	0	0	0	0	0	0	0	0	0	0	0	1	0	0	0	0	0	0	0	0	0	0	0	0	0	0	0	0	0	0	0	0	0	0	0	0	0	0	0	0	0	0	0	0	0	0	0	0	0
HOXB13	0	0	0	0	0	0	0	0	0	0	0	1	0	0	0	0	0	0	0	0	0	0	0	0	0	0	0	0	0	0	0	0	0	0	0	0	0	0	0	0	0	0	0	0	0	0	0	0	0
HOXC5	0	0	0	0	0	0	0	0	0	0	0	1	1	0	0	0	0	0	0	0	0	0	0	0	0	0	0	0	0	0	0	0	0	0	0	0	0	0	0	0	0	0	0	0	0	0	0	0	0
HRC	0	0	0	0	0	0	0	0	0	0	0	1	0	0	0	0	0	0	0	0	0	0	0	0	0	0	0	0	0	0	0	0	0	0	0	0	0	0	0	0	0	0	0	0	0	0	0	0	0
HSD17B10	0	0	0	0	0	0	0	0	0	0	0	1	1	0	0	0	0	0	0	0	0	0	0	0	0	0	0	0	0	0	1	0	0	0	0	0	0	0	0	0	0	0	0	0	0	0	0	0	0
HSPA1B	0	0	0	0	0	0	0	0	0	0	0	1	1	0	0	0	0	0	0	0	0	0	0	0	0	0	0	0	0	0	0	0	0	0	0	0	0	0	0	0	0	0	0	0	0	0	0	0	0
HSPG2	0	0	0	0	0	0	0	0	0	0	0	1	1	0	0	0	0	0	0	0	0	0	0	0	0	0	0	0	0	0	0	0	0	0	0	0	0	0	0	0	0	0	0	0	0	0	0	0	0
HTR6	0	0	0	0	0	0	0	0	0	0	0	1	1	0	0	0	0	0	0	0	0	0	0	0	0	0	0	0	0	0	0	0	0	0	0	0	0	0	0	0	0	0	0	0	0	0	0	0	0
ID1	0	0	0	0	0	0	0	0	0	0	0	1	1	0	0	0	0	0	0	0	1	0	0	0	0	0	0	0	0	0	1	0	0	0	0	0	0	0	0	0	0	0	0	0	0	0	0	0	0
IFITM1	0	0	0	0	0	0	0	0	0	0	0	1	1	0	0	0	0	0	0	0	0	0	0	0	0	0	0	0	0	0	1	0	0	0	0	0	0	0	0	0	0	0	0	0	0	0	0	0	0
INTS9	0	0	0	0	0	0	0	0	0	0	0	1	1	0	0	0	0	0	0	0	0	0	0	0	0	0	0	0	0	0	0	0	0	0	0	0	0	0	0	0	0	0	0	0	0	0	0	0	0
ITGB1BP1	0	0	0	0	0	0	0	0	0	0	0	1	0	0	0	0	0	0	0	0	0	0	0	0	0	0	0	0	0	0	0	0	0	0	0	0	0	0	0	0	0	0	0	0	0	0	0	0	0
KCNAB2	0	0	0	0	0	0	0	0	0	0	0	1	1	0	0	0	0	0	0	0	0	0	0	0	0	0	0	0	0	0	0	0	0	0	0	0	0	0	0	0	0	0	0	0	0	0	0	0	0
KDM5C	0	0	0	0	0	0	0	0	0	0	0	1	1	0	0	0	0	0	0	0	0	0	0	0	0	0	0	0	0	0	0	0	0	0	0	0	0	0	0	0	0	0	0	0	0	0	0	0	0
KIF22	0	0	0	0	0	0	0	0	0	0	0	1	1	0	0	0	0	0	0	0	0	0	0	0	0	0	0	0	0	0	1	0	0	0	0	0	0	0	0	0	0	0	0	0	0	0	0	0	0
KIR2DL3	0	0	0	0	0	0	0	0	0	0	0	1	0	0	0	0	0	0	0	0	0	0	0	0	0	0	0	0	0	0	0	0	0	0	0	0	0	0	0	0	0	0	0	0	0	0	0	0	0
KLF4	0	0	0	0	0	0	0	0	0	0	0	1	1	0	0	0	0	0	0	0	0	0	0	0	0	0	0	0	0	0	0	0	0	0	0	0	0	0	0	0	0	0	0	0	0	0	0	0	0
KLK6	0	0	0	0	0	0	0	0	0	0	0	1	1	0	0	0	0	0	0	0	1	0	0	0	0	0	0	0	0	0	0	0	0	0	0	0	0	0	0	0	0	0	0	0	0	0	0	0	0
KSR1	0	0	0	0	0	0	0	0	0	0	0	1	0	0	0	0	0	0	0	0	0	0	0	0	0	0	0	0	0	0	0	0	0	0	0	0	0	0	0	0	0	0	0	0	0	0	0	0	0
LTBR	0	0	0	0	0	0	0	0	0	0	0	1	1	0	0	0	0	0	0	0	0	0	0	0	0	0	0	0	0	0	0	0	0	0	0	0	0	0	0	0	0	0	0	0	0	0	0	0	0
MAD1L1	0	0	0	0	0	0	0	0	0	0	0	1	1	0	0	0	0	0	0	0	0	0	0	0	0	0	0	0	0	0	0	0	0	0	0	0	0	0	0	0	0	0	0	0	0	0	0	0	0
MALL	0	0	0	0	0	0	0	0	0	0	0	1	1	0	0	0	0	0	0	0	0	0	0	0	0	0	0	0	0	0	0	0	0	0	0	0	0	0	0	0	0	0	0	0	0	0	0	0	0
MARK3	0	0	0	0	0	0	0	0	0	0	0	1	1	0	0	0	0	0	0	0	0	0	0	0	0	0	0	0	0	0	0	0	0	0	0	0	0	0	0	0	0	0	0	0	0	0	0	0	0
MASP1	0	0	0	0	0	0	0	0	0	0	0	1	1	0	0	0	0	0	0	0	0	0	0	0	0	0	0	0	0	0	0	0	0	0	0	0	0	0	0	0	0	0	0	0	0	0	0	0	0
MAT1A	0	0	0	0	0	0	0	0	0	0	0	1	1	0	0	0	0	0	0	0	0	0	0	0	0	0	0	0	0	0	0	0	0	0	0	0	0	0	0	0	0	0	0	0	0	0	0	0	0
MC2R	0	0	0	0	0	0	0	0	0	0	0	1	0	0	0	0	0	0	0	0	0	0	0	0	0	0	0	0	0	0	0	0	0	0	0	0	0	0	0	0	0	0	0	0	0	0	0	0	0
MED12	0	0	0	0	0	0	0	0	0	0	0	1	0	0	0	0	0	0	0	0	0	0	0	0	0	0	0	0	0	0	0	0	0	0	0	0	0	0	0	0	0	0	0	0	0	0	0	0	0
MGAT5	0	0	0	0	0	0	0	0	0	0	0	1	1	0	0	0	0	0	0	0	0	0	0	0	0	0	0	0	0	0	0	0	0	0	0	0	0	0	0	0	0	0	0	0	0	0	0	0	0
MKI67	0	0	0	0	0	0	0	0	0	0	0	1	0	0	0	1	0	0	0	0	0	0	1	0	0	0	0	0	0	0	0	0	0	0	0	0	0	0	0	0	0	1	0	0	0	0	0	0	0
MMP15	0	0	0	0	0	0	0	0	0	0	0	1	1	0	0	0	0	0	0	1	0	0	0	0	0	0	0	0	0	0	0	0	0	0	0	0	0	0	0	0	0	0	0	0	0	0	0	0	0
MNX1	0	0	0	0	0	0	0	0	0	0	0	1	0	0	0	0	0	0	0	0	0	0	0	0	0	0	0	0	0	0	0	0	0	0	0	0	0	0	0	0	0	0	0	0	0	0	0	0	0
MSLN	0	0	0	0	0	0	0	0	0	0	0	1	0	0	0	0	0	0	0	0	0	0	0	0	0	0	0	0	0	0	0	0	0	0	0	0	0	0	0	0	0	0	0	0	0	0	0	0	0
MSN	0	0	0	0	0	0	0	0	0	0	0	1	0	0	0	0	0	0	0	0	0	0	0	0	0	0	0	0	0	0	0	0	0	0	1	0	0	0	0	0	0	0	0	0	0	0	0	0	0
MUC5AC	0	0	0	0	0	0	0	0	0	0	0	1	1	0	0	0	0	0	0	0	0	0	0	0	0	0	0	0	0	0	0	0	0	0	0	0	0	0	0	0	0	0	0	0	0	0	0	0	0
MYL6	0	0	0	0	0	0	0	0	0	0	0	1	0	0	0	0	0	0	0	0	0	0	0	0	0	0	0	0	0	0	0	0	0	0	0	0	0	0	0	0	0	0	0	0	0	0	0	0	0
MYT1	0	0	0	0	0	0	0	0	0	0	0	1	0	0	0	0	0	0	0	0	0	0	0	0	0	0	0	0	0	0	0	0	0	0	0	0	0	0	0	0	0	0	0	0	0	0	0	0	0
NAT6	0	0	0	0	0	0	0	0	0	0	0	1	0	0	0	0	0	0	0	0	0	0	0	0	0	0	0	0	0	0	0	0	0	0	0	0	0	0	0	0	0	0	0	0	0	0	0	0	0
NCSTN	0	0	0	0	0	0	0	0	0	0	0	1	0	0	0	0	0	0	0	0	0	0	0	0	0	0	0	0	0	0	0	0	0	0	0	0	0	0	0	0	0	0	0	0	0	0	0	0	0
NDUFB7	0	0	0	0	0	0	0	0	0	0	0	1	0	0	0	0	0	0	0	0	0	0	0	0	0	0	0	0	0	0	1	0	0	0	0	0	0	0	0	0	0	0	0	0	0	0	0	0	0
NEK3	0	0	0	0	0	0	0	0	0	0	0	1	1	0	0	0	0	0	0	0	0	0	0	0	0	0	0	0	0	0	1	0	0	0	0	0	0	0	0	0	0	0	0	0	0	0	0	0	0
NFE2	0	0	0	0	0	0	0	0	0	0	0	1	1	0	0	0	0	0	0	0	0	0	0	0	0	0	0	0	0	0	0	0	0	0	0	0	0	0	0	0	0	0	0	0	0	0	0	0	0
NKG7	0	0	0	0	0	0	0	0	0	0	0	1	0	0	0	0	0	0	0	0	0	0	0	0	0	0	0	0	0	0	0	0	0	0	0	0	0	0	0	0	0	0	0	0	0	0	0	0	0
OPRD1	0	0	0	0	0	0	0	0	0	0	0	1	0	0	0	0	0	0	0	0	0	0	0	0	0	0	0	0	0	0	0	0	0	0	0	0	0	0	0	0	0	0	0	0	0	0	0	0	0
PAX2	0	0	0	0	0	0	0	0	0	0	0	1	0	0	0	0	0	0	0	0	0	0	0	0	0	0	0	0	0	0	0	0	0	0	0	0	0	0	0	0	0	0	0	0	0	0	0	0	0
PCDHGA12	0	0	0	0	0	0	0	0	0	0	0	1	0	0	0	0	0	0	0	0	0	0	0	0	0	0	0	0	0	0	0	0	0	0	0	0	0	0	0	0	0	0	0	0	0	0	0	0	0
PCGF2	0	0	0	0	0	0	0	0	0	0	0	1	1	0	0	0	0	0	0	0	0	0	0	0	0	0	0	0	0	0	0	0	0	0	0	0	0	0	0	0	0	0	0	0	0	0	0	0	1
PCSK7	0	0	0	0	0	0	0	0	0	0	0	1	0	0	0	0	0	0	0	0	0	0	0	0	0	0	0	0	0	0	0	0	0	0	0	0	0	0	0	0	0	0	0	0	0	0	0	0	0
PDE1B	0	0	0	0	0	0	0	0	0	0	0	1	0	0	0	0	0	0	0	0	0	0	0	0	0	0	0	0	0	0	0	0	0	0	0	0	0	0	0	0	0	0	0	0	0	0	0	0	0
PDE2A	0	0	0	0	0	0	0	0	0	0	0	1	0	0	0	0	0	0	0	0	0	0	0	0	0	0	0	0	0	0	0	0	0	0	0	0	0	0	0	0	0	0	0	0	0	0	0	0	0
PKD1	0	0	0	0	0	0	0	0	0	0	0	1	1	0	0	0	0	0	0	0	0	0	0	0	0	0	0	0	0	0	0	0	0	0	0	0	0	0	0	0	0	0	0	0	0	0	0	1	0
PLK3	0	0	0	0	0	0	0	0	0	0	0	1	1	0	0	0	0	0	0	0	0	0	0	0	0	0	0	0	0	0	0	0	0	0	0	0	0	0	0	0	0	0	0	0	0	0	0	0	0
PLOD1	0	0	0	0	0	0	0	0	0	0	0	1	1	0	0	0	0	0	0	0	0	0	0	0	0	0	0	0	0	0	0	0	0	0	0	0	0	0	0	0	0	0	0	0	0	0	0	0	0
PPIB	0	0	0	0	0	0	0	0	0	0	0	1	1	0	0	0	0	0	0	0	0	0	0	0	0	0	0	0	0	0	0	0	0	0	0	0	0	0	0	0	0	0	0	0	0	0	0	0	0
PPP5C	0	0	0	0	0	0	0	0	0	0	0	1	1	0	0	0	0	0	0	0	0	0	0	0	0	0	0	0	0	0	0	0	0	0	0	0	0	0	0	0	0	0	0	0	0	0	0	0	0
PPY	0	0	0	0	0	0	0	0	0	0	0	1	0	0	0	0	0	0	0	0	0	0	0	0	0	0	0	0	0	0	0	0	0	0	0	0	0	0	0	0	0	0	0	0	0	0	0	0	0
PRRC2A	0	0	0	0	0	0	0	0	0	0	0	1	1	0	0	0	0	0	0	0	0	0	0	0	0	0	0	0	0	0	0	0	0	0	0	0	0	0	0	0	0	0	0	0	0	0	0	0	0
PTMS	0	0	0	0	0	0	0	0	0	0	0	1	0	0	0	0	0	0	0	0	0	0	0	0	0	0	0	0	0	0	1	0	0	0	0	0	0	0	0	0	0	0	0	0	0	0	0	0	0
PTPN21	0	0	0	0	0	0	0	0	0	0	0	1	0	0	0	0	0	0	0	0	0	0	0	0	0	0	0	0	0	0	0	0	0	0	0	0	0	0	0	0	0	0	0	0	0	0	0	0	0
PTPN3	0	0	0	0	0	0	0	0	0	0	0	1	1	0	0	0	0	0	0	0	0	0	0	0	0	0	0	0	0	0	0	0	0	0	0	0	0	0	0	0	0	0	0	0	0	0	0	0	0
PTS	0	0	0	0	0	0	0	0	0	0	0	1	1	0	0	0	0	0	0	0	0	1	0	0	0	0	0	0	0	0	0	0	0	0	1	0	0	0	0	0	0	0	0	0	0	0	1	0	0
RAB31	0	0	0	0	0	0	0	0	0	0	0	1	1	0	0	0	0	0	0	0	1	0	0	0	0	0	0	0	0	0	0	0	1	0	0	0	0	0	0	0	0	0	0	0	0	0	0	0	0
RABEPK	0	0	0	0	0	0	0	0	0	0	0	1	0	0	0	0	0	0	0	0	0	0	0	0	0	0	0	0	0	0	0	0	0	0	0	0	0	0	0	0	0	0	0	0	0	0	0	0	0
RASGRF1	0	0	0	0	0	0	0	0	0	0	0	1	0	0	0	0	0	0	0	0	0	0	0	0	0	0	0	0	0	0	0	0	0	0	0	0	0	0	0	0	0	0	0	0	0	0	0	0	0
RASSF7	0	0	0	0	0	0	0	0	0	0	0	1	1	0	0	0	0	0	0	0	0	0	0	0	0	0	0	0	0	0	0	0	0	0	0	0	0	0	0	0	0	0	0	0	0	0	0	0	0
RCVRN	0	0	0	0	0	0	0	0	0	0	0	1	0	0	0	0	0	0	0	0	0	0	0	0	0	0	0	0	0	0	0	0	0	0	0	0	0	0	0	0	0	0	0	0	0	0	0	0	0
REEP5	0	0	0	0	0	0	0	0	0	0	0	1	1	0	0	0	0	0	0	0	0	0	0	0	0	0	0	0	0	0	0	1	0	0	0	0	0	0	0	0	0	0	0	0	0	0	0	0	0
RGR	0	0	0	0	0	0	0	0	0	0	0	1	0	0	0	0	0	0	0	0	0	0	0	0	0	0	0	0	0	0	0	0	0	0	0	0	0	0	0	0	0	0	0	0	0	0	0	0	0
RHO	0	0	0	0	0	0	0	0	0	0	0	1	1	0	0	0	0	0	0	0	0	0	0	0	0	0	0	0	0	0	0	0	0	0	0	0	0	0	0	0	0	0	0	0	0	0	0	0	0
RPS6KA1	0	0	0	0	0	0	0	0	0	0	0	1	0	0	0	0	0	0	0	0	0	0	0	0	0	0	0	0	0	0	1	0	0	0	0	0	0	0	0	0	0	0	0	0	0	0	0	0	0
RRAS	0	0	0	0	0	0	0	0	0	0	0	1	1	0	0	0	0	0	0	0	0	0	0	0	0	0	0	0	0	0	0	0	0	0	0	0	0	0	0	0	0	0	0	0	0	0	0	0	0
RXRA	0	0	0	0	0	0	0	0	0	0	0	1	0	0	0	0	0	0	0	0	0	0	0	0	0	0	0	0	0	0	0	0	0	0	0	0	0	0	0	0	0	0	0	0	0	0	0	0	0
RXRB	0	0	0	0	0	0	0	0	0	0	0	1	0	0	0	0	0	0	0	0	0	0	0	0	0	0	0	0	0	0	0	0	0	0	0	0	0	0	0	0	0	0	0	0	0	0	0	0	0
S100B	0	0	0	0	0	0	0	0	0	0	0	1	0	0	0	0	0	0	0	0	0	0	0	0	0	0	0	0	0	0	0	0	0	0	0	0	0	0	0	0	0	0	0	0	0	0	0	0	0
SCAP	0	0	0	0	0	0	0	0	0	0	0	1	1	0	0	0	0	0	0	0	0	0	0	0	0	0	0	0	0	0	0	0	0	0	0	0	0	0	0	0	0	0	0	0	0	0	0	0	0
SELPLG	0	0	0	0	0	0	0	0	0	0	0	1	0	0	0	0	0	0	0	0	0	0	0	0	0	0	0	0	0	0	0	0	0	0	0	0	0	0	0	0	0	0	0	0	0	0	0	0	0
SERPINB10	0	0	0	0	0	0	0	0	0	0	0	1	0	0	0	0	0	0	0	0	0	0	0	0	0	0	0	0	0	0	0	0	0	0	0	0	0	0	0	0	0	0	0	0	0	0	0	0	0
SHC3	0	0	0	0	0	0	0	0	0	0	0	1	0	0	0	0	0	0	0	0	0	0	0	0	0	0	0	0	0	0	0	0	0	0	0	0	0	0	0	0	0	0	0	0	0	0	0	0	0
SLC12A4	0	0	0	0	0	0	0	0	0	0	0	1	0	0	0	0	0	0	0	0	0	0	0	0	0	0	1	0	0	0	0	0	0	0	0	0	0	0	0	0	0	0	0	0	0	0	0	0	0
SLC18A3	0	0	0	0	0	0	0	0	0	0	0	1	0	0	0	0	0	0	0	0	0	0	0	0	0	0	0	0	0	0	0	0	0	0	0	0	0	0	0	0	0	0	0	0	0	0	0	0	0
SLC19A1	0	0	0	0	0	0	0	0	0	0	0	1	0	0	0	0	0	0	0	0	0	0	0	0	0	0	0	0	0	0	0	0	0	0	0	0	0	0	0	0	0	0	0	0	0	0	0	0	0
SLC6A3	0	0	0	0	0	0	0	0	0	0	0	1	1	0	0	0	0	0	0	0	0	0	0	0	0	0	0	0	0	0	0	0	0	0	0	0	0	0	0	0	0	0	0	0	0	0	0	0	0
SLC6A9	0	0	0	0	0	0	0	0	0	0	0	1	0	0	0	0	0	0	0	0	0	0	0	0	0	0	0	0	0	0	0	0	0	0	0	0	0	0	0	0	0	0	0	0	0	0	0	0	0
SLN	0	0	0	0	0	0	0	0	0	0	0	1	1	0	0	0	0	0	0	0	0	0	0	0	0	0	0	0	0	0	0	0	0	0	0	0	0	0	0	0	0	0	0	0	0	0	0	0	0
SMOX	0	0	0	0	0	0	0	0	0	0	0	1	0	0	0	0	0	0	0	0	0	0	0	0	0	0	0	0	0	0	0	0	0	0	0	0	0	0	0	0	0	0	0	0	0	0	0	0	0
SMTN	0	0	0	0	0	0	0	0	0	0	0	1	1	0	0	0	0	0	0	0	1	0	1	0	0	0	0	0	0	0	0	0	0	0	0	0	0	0	0	0	0	0	0	0	0	0	0	0	0
SNRPC	0	0	0	0	0	0	0	0	0	0	0	1	1	0	0	0	0	0	0	0	0	0	0	0	0	0	0	0	0	0	1	0	0	1	1	0	0	0	0	0	0	1	0	0	0	0	0	0	0
SPOCK2	0	0	0	0	0	0	0	0	0	0	0	1	0	0	0	0	0	0	0	0	0	0	0	0	0	0	0	0	0	0	0	0	0	0	0	0	0	0	0	0	0	0	0	0	0	0	0	0	0
ST3GAL4	0	0	0	0	0	0	0	0	0	0	0	1	1	0	0	0	0	0	0	0	0	0	0	0	0	0	0	0	0	0	0	0	0	0	0	0	0	0	0	0	0	0	0	0	0	0	0	0	0
STAT5A	0	0	0	0	0	0	0	0	0	0	0	1	0	0	0	0	0	0	0	0	0	0	0	0	0	0	0	0	0	0	0	0	0	0	0	0	0	0	0	0	0	0	0	0	0	0	0	0	0
SUPT5H	0	0	0	0	0	0	0	0	0	0	0	1	1	0	0	0	0	0	0	0	0	0	0	0	0	0	0	0	0	0	0	0	0	0	0	0	0	0	0	0	0	0	0	0	0	0	0	0	0
SYN1	0	0	0	0	0	0	0	0	0	0	0	1	0	0	0	0	0	0	0	0	0	0	0	0	0	0	0	0	0	0	0	0	0	0	0	0	0	0	0	0	0	0	0	0	0	0	0	0	0
TAGLN	0	0	0	0	0	0	0	0	0	0	0	1	0	0	0	0	1	0	0	0	0	0	0	1	0	0	0	0	0	0	0	0	0	0	0	0	0	0	0	0	0	0	0	0	0	0	0	0	0
TAP1	0	0	0	0	0	0	0	0	0	0	0	1	0	0	0	0	0	0	0	0	0	0	0	0	0	0	0	0	0	0	0	0	0	0	0	0	0	0	0	0	0	0	0	0	0	0	0	0	0
TGFB1	0	0	0	0	0	0	0	0	0	0	0	1	0	0	0	0	0	0	0	0	0	0	0	0	0	0	0	0	0	0	0	0	0	0	0	0	0	0	0	0	1	0	0	0	0	0	0	0	0
THBD	0	0	0	0	0	0	0	0	0	0	0	1	1	0	0	0	0	0	0	0	0	0	0	0	0	0	0	0	0	0	0	0	0	0	0	0	0	0	0	0	0	0	0	0	0	0	0	0	0
THY1	0	0	0	0	0	0	0	0	0	0	0	1	1	0	0	0	1	0	0	0	0	0	0	0	0	0	0	0	0	0	1	0	0	0	0	0	0	0	0	0	0	0	0	0	0	0	0	0	0
TK2	0	0	0	0	0	0	0	0	0	0	0	1	0	0	0	0	0	0	0	0	0	0	0	0	0	0	0	0	0	0	0	0	0	0	0	0	0	0	0	0	0	0	0	0	0	0	0	0	0
TRAF1	0	0	0	0	0	0	0	0	0	0	0	1	1	0	0	0	0	0	0	0	0	0	0	0	0	0	0	0	0	0	0	0	0	0	0	0	0	0	0	0	0	0	0	0	0	0	0	0	0
TRIM25	0	0	0	0	0	0	0	0	0	0	0	1	1	0	0	0	0	0	0	0	0	0	0	0	0	0	0	0	0	0	0	0	0	0	0	0	0	0	0	0	0	0	0	0	1	0	0	0	0
TRPC3	0	0	0	0	0	0	0	0	0	0	0	1	0	0	0	0	0	0	0	0	0	0	0	0	0	0	0	0	0	0	0	0	0	0	0	0	0	0	0	0	0	0	0	0	0	0	0	0	0
TSC2	0	0	0	0	0	0	0	0	0	0	0	1	1	0	0	0	0	0	0	0	0	0	0	0	0	0	0	0	0	0	0	0	0	0	0	0	0	0	0	0	0	0	0	0	0	0	0	0	0
TTLL12	0	0	0	0	0	0	0	0	0	0	0	1	1	0	0	0	0	0	0	0	0	0	0	0	0	0	0	0	0	0	0	0	0	0	0	0	0	0	0	0	0	0	0	0	0	0	0	0	0
UBXN1	0	0	0	0	0	0	0	0	0	0	0	1	0	0	0	0	0	0	0	0	0	0	0	0	0	0	0	0	0	0	0	0	0	0	0	0	0	0	0	0	0	0	0	0	0	0	0	0	0
WNT1	0	0	0	0	0	0	0	0	0	0	0	1	0	0	0	0	0	0	0	0	0	0	0	0	0	0	0	0	0	0	0	0	0	0	0	0	0	0	0	0	0	0	0	0	0	0	0	0	0
WNT10B	0	0	0	0	0	0	0	0	0	0	0	1	0	0	0	0	0	0	0	0	0	0	0	0	0	0	0	0	0	0	0	0	0	0	0	0	0	0	0	0	0	0	0	0	0	0	0	0	0
WT1-AS	0	0	0	0	0	0	0	0	0	0	0	1	0	0	0	0	0	0	0	0	0	0	0	0	0	0	0	0	0	0	0	0	0	0	0	0	0	0	0	0	0	0	0	0	0	0	0	0	0
ZYX	0	0	0	0	0	0	0	0	0	0	0	1	1	0	0	0	0	0	0	0	0	0	0	0	0	0	0	0	0	0	0	0	1	0	0	0	0	0	0	0	0	0	0	0	0	0	0	0	0
AGXT	0	0	0	0	0	0	0	0	0	0	0	0	1	0	0	0	0	0	0	0	0	0	0	0	0	0	0	0	0	0	0	0	0	0	0	0	0	0	0	0	0	0	0	0	0	0	0	0	0
AHR	0	0	0	0	0	0	0	0	0	0	0	0	1	0	0	0	0	0	0	0	0	0	0	0	0	0	0	0	0	0	0	0	0	0	0	0	0	0	0	0	0	0	0	0	0	0	0	0	0
APOA2	0	0	0	0	0	0	0	0	0	0	0	0	1	0	0	0	0	0	0	0	0	0	0	0	0	0	0	0	0	0	0	0	0	0	0	0	0	0	0	0	0	0	0	0	0	0	0	0	0
APOC1	0	0	0	0	0	0	0	0	0	0	0	0	1	0	0	0	0	0	0	0	0	0	0	0	0	0	0	0	0	0	1	0	0	0	0	0	0	0	0	0	0	0	0	0	0	0	0	0	0
ARL3	0	0	0	0	0	0	0	0	0	0	0	0	1	0	0	0	0	0	0	0	0	0	0	0	0	0	0	0	0	0	1	0	0	0	0	0	0	0	0	0	0	0	0	0	0	0	0	0	0
ASNS	0	0	0	0	0	0	0	0	0	0	0	0	1	0	0	0	0	0	0	0	0	0	0	0	0	0	0	0	0	0	0	0	0	0	0	0	0	0	0	0	0	0	0	0	0	0	0	0	0
ATXN1	0	0	0	0	0	0	0	0	0	0	0	0	1	0	0	1	0	0	0	0	1	0	0	0	0	0	0	0	0	0	0	0	0	0	0	0	0	0	0	0	0	0	0	0	0	0	0	0	0
BRF1	0	0	0	0	0	0	0	0	0	0	0	0	1	0	0	0	0	0	0	0	0	0	0	0	0	0	0	0	0	0	0	0	0	0	0	0	0	0	0	0	0	0	0	0	0	0	0	0	0
CARS	0	0	0	0	0	0	0	0	0	0	0	0	1	0	0	0	0	0	0	0	0	0	0	0	0	0	0	0	0	0	0	0	0	0	0	0	0	0	0	0	0	0	1	0	0	0	0	0	0
CCL20	0	0	0	0	0	0	0	0	0	0	0	0	1	0	0	0	0	0	0	0	0	0	0	0	0	0	0	0	0	0	0	0	0	0	0	0	0	0	0	0	0	0	0	0	0	0	0	0	0
CDK6	0	0	0	0	0	0	0	0	0	0	0	0	1	0	0	0	0	0	0	0	0	0	0	0	0	0	0	0	0	0	1	0	0	0	0	0	0	0	0	0	0	0	0	0	0	0	0	0	0
CDKN1A	0	0	0	0	0	0	0	0	0	0	0	0	1	0	0	0	0	0	0	0	0	0	0	0	0	0	0	0	0	0	0	0	0	0	0	0	0	0	0	0	0	0	0	0	0	0	0	0	0
CDKN2A	0	0	0	0	0	0	0	0	0	0	0	0	1	0	0	0	0	0	0	0	0	0	0	0	0	0	0	0	0	0	0	0	0	0	0	0	0	0	0	0	0	0	0	0	0	0	0	0	0
CDR2	0	0	0	0	0	0	0	0	0	0	0	0	1	0	0	0	0	0	0	0	0	0	0	0	0	0	0	0	0	0	0	0	0	0	0	0	0	0	0	0	0	0	0	0	0	0	1	0	0
CDR2L	0	0	0	0	0	0	0	0	0	0	0	0	1	0	0	0	0	0	0	0	0	0	0	0	0	0	0	0	0	0	0	0	0	0	0	0	0	0	0	0	0	0	0	0	0	0	0	1	0
CDS1	0	0	0	0	0	0	0	0	0	0	0	0	1	0	0	0	0	0	0	0	0	0	0	0	0	0	0	0	0	0	0	0	0	0	0	0	0	0	0	0	0	0	0	0	0	0	0	0	0
CELA2B	0	0	0	0	0	0	0	0	0	0	0	0	1	0	0	0	0	0	0	0	0	0	0	0	0	0	0	0	0	0	0	0	0	0	0	0	0	0	0	0	0	0	0	0	0	0	0	0	0
CHKA	0	0	0	0	0	0	0	0	0	0	0	0	1	0	0	1	0	0	0	0	0	0	0	0	0	0	0	0	0	0	0	0	0	0	0	0	0	0	0	0	0	0	0	0	0	0	0	0	0
CHRNB4	0	0	0	0	0	0	0	0	0	0	0	0	1	0	0	0	0	0	0	0	0	0	0	0	0	0	0	0	0	0	0	0	0	0	0	0	0	0	0	0	0	0	0	0	0	0	0	0	0
COASY	0	0	0	0	0	0	0	0	0	0	0	0	1	0	0	0	0	0	0	0	0	0	0	0	0	0	0	0	0	0	0	1	0	0	0	0	0	0	0	0	0	0	0	0	0	0	0	0	0
COL18A1	0	0	0	0	0	0	0	0	0	0	0	0	1	0	0	0	0	0	0	0	0	0	0	0	0	0	0	0	0	0	0	0	0	0	0	0	0	0	0	0	0	0	0	0	0	0	0	0	0
COL5A2	0	0	0	0	0	0	0	0	0	0	0	0	1	0	0	0	1	0	0	0	0	0	0	1	0	0	0	0	0	0	0	0	0	0	0	0	0	0	0	0	0	0	0	0	0	0	0	0	0
COX7A1	0	0	0	0	0	0	0	0	0	0	0	0	1	0	0	0	0	0	0	0	0	0	0	0	0	0	0	0	0	0	0	0	0	0	0	0	0	0	0	0	0	0	0	0	0	0	0	0	0
CRIP1	0	0	0	0	0	0	0	0	0	0	0	0	1	0	0	0	0	0	0	0	0	0	0	0	0	0	0	0	0	0	0	0	0	0	0	0	0	0	0	0	0	0	0	0	0	0	0	0	0
CTBP1	0	0	0	0	0	0	0	0	0	0	0	0	1	0	0	0	0	0	0	0	0	0	0	0	0	0	0	0	0	0	0	0	1	0	0	0	0	0	0	0	0	0	0	0	0	0	0	0	0
CYP2E1	0	0	0	0	0	0	0	0	0	0	0	0	1	0	0	0	0	0	0	0	0	0	0	0	0	0	0	0	0	0	0	0	0	0	0	0	0	0	0	0	0	0	0	0	0	0	0	0	0
DAP	0	0	0	0	0	0	0	0	0	0	0	0	1	0	0	0	0	0	0	0	0	0	0	0	0	0	0	0	0	0	0	0	0	0	0	0	0	0	0	0	0	0	0	0	0	0	0	0	0
DGKD	0	0	0	0	0	0	0	0	0	0	0	0	1	0	0	0	0	0	0	0	0	0	0	0	0	0	0	0	0	0	0	0	0	0	0	0	0	0	0	0	0	0	0	0	0	0	0	0	0
DNASE1	0	0	0	0	0	0	0	0	0	0	0	0	1	0	0	0	0	0	0	0	0	0	0	0	0	0	0	0	0	0	0	0	0	0	0	0	0	0	0	0	0	0	0	0	0	0	0	0	0
DTNA	0	0	0	0	0	0	0	0	0	0	0	0	1	0	0	0	0	0	0	0	0	0	0	0	0	0	0	0	0	0	0	0	0	0	0	0	0	0	0	0	0	0	0	0	0	0	0	0	0
DUSP4	0	0	0	0	0	0	0	0	0	0	0	0	1	0	0	0	0	0	0	0	1	0	0	0	0	0	0	0	0	0	0	0	0	0	0	0	0	0	0	0	0	0	0	0	0	0	0	1	0
DUSP5	0	0	0	0	0	0	0	0	0	0	0	0	1	0	0	0	0	0	0	0	0	0	0	0	0	0	0	0	0	0	1	1	0	0	0	0	0	0	0	0	0	0	0	0	0	0	0	0	0
E2F4	0	0	0	0	0	0	0	0	0	0	0	0	1	0	0	0	0	0	0	0	0	0	0	0	0	0	0	0	0	0	0	0	0	0	0	0	0	0	0	0	0	0	0	0	0	0	0	0	0
EGR3	0	0	0	0	0	0	0	0	0	0	0	0	1	0	0	0	0	0	0	0	0	0	0	0	0	0	0	0	0	0	0	1	0	0	0	1	0	0	0	0	0	0	0	0	0	0	0	0	0
FAM3C	0	0	0	0	0	0	0	0	0	0	0	0	1	0	0	0	0	0	0	0	0	0	0	0	0	0	0	0	0	0	0	0	0	0	0	0	0	0	0	0	0	0	0	0	0	0	1	0	0
FOSL2	0	0	0	0	0	0	0	0	0	0	0	0	1	0	0	0	0	0	0	0	0	0	0	0	0	0	0	0	0	0	0	0	0	0	0	0	0	0	0	0	0	0	0	0	0	0	0	0	0
FOXK2	0	0	0	0	0	0	0	0	0	0	0	0	1	0	0	0	0	0	0	0	0	0	0	0	0	0	0	0	0	0	0	0	0	0	0	0	0	0	0	0	0	0	0	0	0	0	0	0	0
GLI1	0	0	0	0	0	0	0	0	0	0	0	0	1	0	0	0	0	0	0	0	0	0	0	0	0	0	0	0	0	0	0	0	0	0	0	0	0	0	0	0	0	0	0	0	0	0	0	0	0
HGFAC	0	0	0	0	0	0	0	0	0	0	0	0	1	0	0	0	0	0	0	0	0	0	0	0	0	0	0	0	0	0	0	0	0	0	0	0	0	0	0	0	0	0	0	0	0	0	0	0	0
HSF4	0	0	0	0	0	0	0	0	0	0	0	0	1	0	0	0	0	0	0	0	0	0	0	0	0	0	0	0	0	0	0	0	0	0	0	0	0	0	0	0	0	0	0	0	0	0	0	0	0
HSPH1	0	0	0	0	0	0	0	0	0	0	0	0	1	0	0	0	0	0	0	0	0	0	0	0	0	0	0	0	0	0	0	0	0	0	0	0	0	0	0	0	0	0	0	0	0	0	0	0	0
IFRD2	0	0	0	0	0	0	0	0	0	0	0	0	1	0	0	0	0	0	0	0	0	0	0	0	0	0	0	0	0	0	0	0	0	1	0	0	0	0	0	0	0	0	0	0	0	0	0	0	0
INPP5A	0	0	0	0	0	0	0	0	0	0	0	0	1	0	0	0	0	0	0	0	0	0	0	0	0	0	0	0	0	0	0	0	0	0	0	0	0	0	0	0	0	0	0	0	0	0	0	0	0
KAT5	0	0	0	0	0	0	0	0	0	0	0	0	1	0	0	0	0	0	0	0	0	0	0	0	0	0	0	0	0	0	0	0	0	0	0	0	0	0	0	0	0	0	0	0	0	0	0	0	0
KCTD2	0	0	0	0	0	0	0	0	0	0	0	0	1	0	0	0	0	0	0	0	0	0	0	0	0	0	0	0	0	0	0	0	0	0	0	0	0	0	0	0	0	0	0	0	0	0	0	0	0
KIFC1	0	0	0	0	0	0	0	0	0	0	0	0	1	0	0	0	0	0	0	0	0	0	0	0	0	0	0	0	0	0	1	0	0	0	0	0	0	0	0	0	0	1	0	0	0	0	0	0	0
KLC1	0	0	0	0	0	0	0	0	0	0	0	0	1	0	0	0	0	0	0	0	1	0	0	0	0	0	0	0	0	0	0	0	0	0	0	0	0	0	0	0	0	0	0	0	0	0	0	0	0
LCN2	0	0	0	0	0	0	0	0	0	0	0	0	1	0	0	0	0	0	0	0	0	0	0	0	0	0	0	0	0	0	0	0	0	0	0	0	0	0	0	0	0	0	0	0	0	0	0	0	0
LMF2	0	0	0	0	0	0	0	0	0	0	0	0	1	0	0	0	0	0	0	0	0	0	0	0	0	0	0	0	0	0	0	0	0	0	0	0	0	0	0	0	0	0	0	0	0	0	0	0	0
LOR	0	0	0	0	0	0	0	0	0	0	0	0	1	0	0	0	0	0	0	0	0	0	0	0	0	0	0	0	0	0	0	0	0	0	0	0	0	0	0	0	0	0	0	0	0	0	0	0	0
LPIN2	0	0	0	0	0	0	0	0	0	0	0	0	1	0	0	0	0	0	0	0	0	0	0	0	0	0	0	0	0	0	0	0	0	0	0	0	0	0	0	0	0	0	0	0	0	0	0	0	0
MAN2A2	0	0	0	0	0	0	0	0	0	0	0	0	1	0	0	0	0	0	0	0	0	0	0	0	0	0	0	0	0	0	0	0	0	0	0	0	0	0	0	0	0	0	0	0	0	0	0	0	0
MPHOSPH6	0	0	0	0	0	0	0	0	0	0	0	0	1	0	0	0	0	0	0	0	0	0	0	0	0	0	0	0	0	0	0	0	0	0	0	0	0	0	0	0	0	0	0	0	0	0	0	0	0
NPR2	0	0	0	0	0	0	0	0	0	0	0	0	1	0	0	0	0	0	0	0	0	0	0	0	0	0	0	0	0	0	0	0	0	0	0	0	0	0	0	0	0	0	0	0	0	0	0	0	0
NRG1	0	0	0	0	0	0	0	0	0	0	0	0	1	0	0	0	0	0	0	0	0	0	0	0	0	0	0	0	0	0	0	0	0	0	0	0	0	0	0	0	0	0	0	0	0	0	0	0	0
NTN3	0	0	0	0	0	0	0	0	0	0	0	0	1	0	0	0	0	0	0	0	0	0	0	0	0	0	0	0	0	0	0	0	0	0	0	0	0	0	0	0	0	0	0	0	0	0	0	0	0
PDE4C	0	0	0	0	0	0	0	0	0	0	0	0	1	0	0	0	0	0	0	0	0	0	0	0	0	0	0	0	0	0	0	0	0	0	0	0	0	0	0	0	0	0	0	0	0	0	0	0	0
PFKL	0	0	0	0	0	0	0	0	0	0	0	0	1	0	0	0	0	0	0	0	0	0	0	0	0	0	0	0	0	0	0	0	0	0	0	0	0	0	0	0	0	0	0	0	0	0	0	0	0
PHF20	0	0	0	0	0	0	0	0	0	0	0	0	1	0	0	0	0	0	0	0	0	0	0	0	0	0	0	0	0	0	1	0	0	0	0	0	0	0	0	0	0	0	0	0	0	0	0	0	0
PHKG2	0	0	0	0	0	0	0	0	0	0	0	0	1	0	0	0	0	0	0	0	0	0	0	0	0	0	0	0	0	0	0	0	0	0	0	0	0	0	0	0	0	0	0	0	0	0	0	0	0
PIGC	0	0	0	0	0	0	0	0	0	0	0	0	1	0	0	0	0	0	0	0	0	0	0	0	0	0	0	0	0	0	0	0	0	0	0	0	0	0	0	0	0	0	0	0	0	0	0	0	0
PKN1	0	0	0	0	0	0	0	0	0	0	0	0	1	0	0	0	0	0	0	0	0	0	0	0	0	0	0	0	0	0	0	0	0	0	0	0	0	0	0	0	0	0	0	0	0	0	0	0	0
PLCB2	0	0	0	0	0	0	0	0	0	0	0	0	1	0	0	0	0	0	0	0	0	0	0	0	0	0	0	0	0	0	0	0	0	0	0	0	0	0	0	0	0	0	0	0	0	0	0	0	0
PMPCA	0	0	0	0	0	0	0	0	0	0	0	0	1	0	0	0	0	0	0	0	0	0	0	0	0	0	0	0	0	0	1	0	0	0	0	0	0	0	0	0	0	0	0	0	0	0	0	0	0
POLD1	0	0	0	0	0	0	0	0	0	0	0	0	1	0	0	0	0	0	0	0	0	0	0	0	0	0	0	0	0	0	1	0	0	0	0	0	0	0	0	0	0	0	0	0	0	0	0	0	0
POLR2C	0	0	0	0	0	0	0	0	0	0	0	0	1	0	0	0	0	0	0	0	0	0	0	0	0	0	0	0	0	0	0	0	0	0	0	0	0	0	0	0	0	0	0	0	0	0	0	0	0
PPID	0	0	0	0	0	0	0	0	0	0	0	0	1	0	0	0	0	0	0	0	0	0	0	0	0	0	0	0	0	0	0	0	0	0	0	0	0	0	0	0	0	0	0	0	0	0	0	0	0
PPM1F	0	0	0	0	0	0	0	0	0	0	0	0	1	0	0	1	0	0	0	0	0	0	0	0	0	0	0	0	0	0	0	0	0	0	0	0	0	0	0	0	0	0	0	0	0	0	0	0	0
PPP3CB	0	0	0	0	0	0	0	0	0	0	0	0	1	0	0	0	0	0	0	0	0	0	0	0	0	0	0	0	0	0	0	0	0	0	0	0	0	0	0	0	0	0	0	0	0	0	0	0	0
PRPH	0	0	0	0	0	0	0	0	0	0	0	0	1	0	0	0	0	0	0	0	0	0	0	0	0	0	0	0	0	0	0	0	0	0	0	0	0	0	0	0	0	0	0	0	0	0	0	0	0
PTPRH	0	0	0	0	0	0	0	0	0	0	0	0	1	0	0	0	0	0	0	0	0	0	0	0	0	0	0	0	0	0	0	0	0	0	0	0	0	0	0	0	0	0	0	0	0	0	0	0	0
REN	0	0	0	0	0	0	0	0	0	0	0	0	1	0	0	0	0	0	0	0	0	0	0	0	0	0	0	0	0	0	0	0	0	0	0	0	0	0	0	0	0	0	0	0	0	0	0	0	0
RGS3	0	0	0	0	0	0	0	0	0	0	0	0	1	0	0	0	0	0	0	0	0	1	0	0	0	0	0	0	0	0	0	0	0	0	0	0	0	0	0	0	0	0	0	0	0	0	0	0	0
RUNX1	0	0	0	0	0	0	0	0	0	0	0	0	1	0	0	0	0	0	0	0	0	0	1	0	0	0	0	0	0	0	0	0	0	0	0	0	0	0	0	0	0	0	0	0	0	0	0	0	0
S100A2	0	0	0	0	0	0	0	0	0	0	0	0	1	0	0	0	0	0	0	0	0	0	0	0	0	0	0	0	0	0	0	0	0	0	0	0	0	0	0	0	0	0	0	0	0	0	0	0	0
SKIV2L2	0	0	0	0	0	0	0	0	0	0	0	0	1	0	0	0	0	0	0	0	0	0	0	0	0	0	0	0	0	0	0	0	0	0	0	0	0	0	0	0	0	0	0	0	0	0	0	0	0
SLC35D1	0	0	0	0	0	0	0	0	0	0	0	0	1	0	0	0	0	0	0	0	0	0	0	0	0	0	0	0	0	0	0	0	0	0	0	0	0	0	0	0	0	0	0	0	0	0	0	0	0
SLC38A3	0	0	0	0	0	0	0	0	0	0	0	0	1	0	0	0	0	0	0	0	0	0	0	0	0	0	0	0	0	0	0	0	0	0	0	0	0	0	0	0	0	0	0	0	0	0	0	0	0
SNRPB2	0	0	0	0	0	0	0	0	0	0	0	0	1	0	0	1	0	0	0	0	0	0	0	0	0	0	0	0	0	0	1	0	0	0	0	0	0	0	0	0	0	0	0	0	0	0	0	0	0
SNX17	0	0	0	0	0	0	0	0	0	0	0	0	1	0	0	0	0	0	0	0	0	0	0	0	0	0	0	0	0	0	0	0	0	0	0	0	0	0	0	0	0	0	0	0	0	0	0	0	0
STAM	0	0	0	0	0	0	0	0	0	0	0	0	1	1	0	0	0	0	0	0	1	0	0	0	0	0	0	0	0	0	0	0	0	0	0	0	0	0	0	0	0	0	0	0	0	0	0	0	0
STT3A	0	0	0	0	0	0	0	0	0	0	0	0	1	0	0	0	0	0	0	0	0	0	0	0	0	0	0	0	0	0	0	0	0	0	0	0	0	0	0	0	0	0	0	0	0	0	0	0	0
TCF12	0	0	0	0	0	0	0	0	0	0	0	0	1	0	0	0	0	0	0	0	0	0	0	0	0	0	0	0	0	0	0	0	0	0	0	0	0	0	0	0	0	0	0	0	0	0	0	0	0
TFAP2A	0	0	0	0	0	0	0	0	0	0	0	0	1	0	0	0	0	0	0	0	1	0	0	0	0	0	0	0	0	0	0	0	0	0	0	0	0	0	0	0	0	0	0	0	0	0	0	0	0
TGFBR2	0	0	0	0	0	0	0	0	0	0	0	0	1	0	0	1	0	0	0	0	0	0	0	0	0	0	0	0	0	0	0	0	0	0	0	0	0	0	0	0	1	0	0	0	0	0	0	0	0
THOC1	0	0	0	0	0	0	0	0	0	0	0	0	1	0	0	0	0	0	0	0	0	0	0	0	0	0	0	0	0	0	0	0	0	0	0	0	0	0	0	0	0	0	0	0	0	0	0	0	0
THOP1	0	0	0	0	0	0	0	0	0	0	0	0	1	0	0	0	0	0	0	0	0	0	0	0	0	0	0	0	0	0	1	0	0	0	0	0	0	0	0	0	0	0	0	0	0	0	0	0	0
TNNT2	0	0	0	0	0	0	0	0	0	0	0	0	1	0	0	0	0	0	0	0	0	0	0	0	0	0	0	0	0	0	0	0	0	0	0	0	0	0	0	0	0	0	0	0	0	0	0	0	0
TRIO	0	0	0	0	0	0	0	0	0	0	0	0	1	0	0	0	0	0	0	0	1	0	0	0	0	0	0	0	0	0	0	0	0	0	0	0	0	0	0	0	0	0	0	0	0	0	0	0	0
ZIC1	0	0	0	0	0	0	0	0	0	0	0	0	1	0	0	0	0	0	0	0	0	0	0	0	0	0	0	0	0	0	0	0	0	0	0	0	0	0	0	0	0	0	0	0	0	0	0	0	0
ZNF787	0	0	0	0	0	0	0	0	0	0	0	0	1	0	0	0	0	0	0	0	0	0	0	0	0	0	0	0	0	0	0	0	0	0	0	0	0	0	0	0	0	0	0	0	0	0	0	0	0
AGPS	0	0	0	0	0	0	0	0	0	0	0	0	0	1	0	0	0	0	0	0	0	0	0	0	0	0	0	0	0	0	0	0	0	0	0	0	0	0	0	0	0	0	0	0	0	0	0	0	0
AIM1	0	0	0	0	0	0	0	0	0	0	0	0	0	1	0	1	0	0	0	0	1	0	0	0	0	0	0	0	0	0	0	0	0	0	0	0	0	0	0	0	0	0	0	0	0	0	0	0	0
ALG2	0	0	0	0	0	0	0	0	0	0	0	0	0	1	0	0	0	0	0	0	0	0	0	0	0	0	0	0	0	0	0	0	0	0	0	0	0	0	0	0	0	0	0	0	0	0	0	0	0
AMMECR1	0	0	0	0	0	0	0	0	0	0	0	0	0	1	0	0	0	0	0	0	0	0	0	0	0	0	0	0	0	0	0	0	0	0	0	0	0	0	0	0	0	0	0	0	0	0	0	0	0
APLP2	0	0	0	0	0	0	0	0	0	0	0	0	0	1	0	1	0	0	0	0	0	0	0	0	0	0	0	0	0	0	0	0	0	0	0	0	0	0	0	0	0	0	0	0	0	0	0	0	0
ARPC5	0	0	0	0	0	0	0	0	0	0	0	0	0	1	0	0	0	0	0	0	1	0	0	0	0	0	0	0	0	0	0	0	0	0	0	0	0	0	0	0	0	0	0	0	0	0	0	0	0
ATIC	0	0	0	0	0	0	0	0	0	0	0	0	0	1	0	0	0	0	0	0	0	0	0	0	0	0	0	0	0	0	0	0	0	0	0	0	0	0	0	0	0	0	0	0	0	0	0	0	0
ATXN3	0	0	0	0	0	0	0	0	0	0	0	0	0	1	0	0	0	0	0	0	0	0	0	0	0	0	0	0	0	0	0	0	0	0	0	0	0	0	0	0	0	0	0	0	0	0	0	0	0
BCL2	0	0	0	0	0	0	0	0	0	0	0	0	0	1	0	0	0	0	0	0	0	0	0	0	0	0	0	0	0	0	0	0	0	0	0	0	0	0	0	0	0	0	0	0	0	0	0	0	0
CASP8	0	0	0	0	0	0	0	0	0	0	0	0	0	1	0	0	0	0	0	0	0	0	0	0	0	0	0	0	0	0	0	0	0	0	0	0	0	0	0	0	0	0	0	0	0	0	0	0	0
CD59	0	0	0	0	0	0	0	0	0	0	0	0	0	1	0	1	0	0	0	0	0	0	0	0	0	0	0	0	0	0	0	0	0	0	0	0	0	0	0	0	0	0	0	0	0	0	0	0	0
CHPT1	0	0	0	0	0	0	0	0	0	0	0	0	0	1	0	0	0	0	0	0	0	0	0	0	0	0	0	0	0	0	0	0	0	0	0	0	0	0	0	0	0	0	0	0	0	0	0	0	0
CIRBP	0	0	0	0	0	0	0	0	0	0	0	0	0	1	0	0	0	0	0	0	0	0	0	0	0	0	0	0	0	0	0	1	0	0	0	0	0	0	0	0	0	0	0	0	0	0	0	0	0
CITED4	0	0	0	0	0	0	0	0	0	0	0	0	0	1	0	1	0	0	0	0	0	0	0	0	0	0	0	0	0	0	0	0	0	0	0	0	0	0	0	0	0	0	0	0	0	0	0	0	0
CLTC	0	0	0	0	0	0	0	0	0	0	0	0	0	1	0	0	0	0	0	0	0	0	0	0	0	0	0	0	0	0	0	0	0	0	0	0	0	0	0	0	0	0	0	0	0	0	0	0	0
CNOT4	0	0	0	0	0	0	0	0	0	0	0	0	0	1	0	0	0	0	0	0	0	0	0	0	0	0	0	0	0	0	0	0	0	0	0	0	0	0	0	0	0	0	0	0	0	0	0	0	0
COPB2	0	0	0	0	0	0	0	0	0	0	0	0	0	1	0	0	0	0	0	0	0	0	0	0	0	0	0	0	0	0	0	0	0	1	0	0	0	0	0	0	0	0	0	0	0	0	0	0	0
CSNK2A1	0	0	0	0	0	0	0	0	0	0	0	0	0	1	0	0	0	0	0	0	0	0	0	0	0	0	0	0	0	0	1	0	0	0	0	0	0	0	0	0	0	0	0	0	0	0	0	0	0
CSTF1	0	0	0	0	0	0	0	0	0	0	0	0	0	1	0	1	0	0	0	0	0	0	0	0	0	0	0	0	0	0	0	0	0	0	0	0	0	0	0	0	0	0	0	0	0	0	0	0	0
CXCL2	0	0	0	0	0	0	0	0	0	0	0	0	0	1	0	0	0	0	0	0	0	0	0	0	0	0	0	0	0	0	0	0	0	0	0	0	0	0	0	0	0	0	0	0	0	0	0	0	0
CYP4V2	0	0	0	0	0	0	0	0	0	0	0	0	0	1	0	0	0	0	0	0	0	0	0	0	0	0	0	0	0	0	0	0	0	0	0	0	0	0	0	0	0	0	0	0	0	0	0	0	0
DBR1	0	0	0	0	0	0	0	0	0	0	0	0	0	1	0	0	0	0	0	0	0	0	0	0	0	0	0	0	0	0	0	0	0	0	0	0	0	0	0	0	0	0	0	0	0	0	0	0	0
DCBLD1	0	0	0	0	0	0	0	0	0	0	0	0	0	1	0	0	0	0	0	0	0	0	0	0	0	0	0	0	0	0	0	0	0	0	0	0	0	0	0	0	0	0	0	0	0	0	0	0	0
DNMT3A	0	0	0	0	0	0	0	0	0	0	0	0	0	1	0	0	0	0	0	0	0	0	0	0	0	0	0	0	0	0	1	0	0	0	0	0	0	0	0	0	0	0	0	0	0	0	0	0	0
DPF2	0	0	0	0	0	0	0	0	0	0	0	0	0	1	0	1	0	0	0	0	0	0	0	0	0	0	0	0	0	0	0	0	0	0	0	0	0	0	0	0	0	0	0	0	0	0	0	0	0
DUSP10	0	0	0	0	0	0	0	0	0	0	0	0	0	1	0	0	0	0	0	0	1	0	0	0	0	0	0	0	0	0	0	0	0	0	0	0	0	0	0	0	0	0	0	0	0	0	0	0	0
ECHDC2	0	0	0	0	0	0	0	0	0	0	0	0	0	1	0	0	0	0	0	0	0	0	0	0	0	0	0	0	0	0	0	0	0	0	0	0	0	0	0	0	0	0	0	0	0	0	0	0	0
ELL2	0	0	0	0	0	0	0	0	0	0	0	0	0	1	0	0	0	0	0	0	0	0	0	0	0	0	0	0	0	0	0	0	0	0	0	0	0	0	0	0	0	0	0	0	0	0	0	0	0
ELP4	0	0	0	0	0	0	0	0	0	0	0	0	0	1	0	0	0	0	0	0	0	0	0	0	0	0	0	0	0	0	0	0	0	0	0	0	0	0	0	0	0	0	0	0	0	0	0	0	0
EMP1	0	0	0	0	0	0	0	0	0	0	0	0	0	1	0	0	0	0	0	0	1	0	0	0	0	0	0	0	0	0	0	0	0	0	0	0	0	0	0	0	0	0	0	0	0	0	0	0	0
ERBB4	0	0	0	0	0	0	0	0	0	0	0	0	0	1	0	1	0	0	0	0	0	0	0	0	0	0	0	0	0	0	0	1	0	0	0	0	0	0	0	0	0	0	0	0	0	0	0	0	0
ERN1	0	0	0	0	0	0	0	0	0	0	0	0	0	1	0	0	0	0	0	0	0	0	0	0	0	0	0	0	0	0	0	0	0	0	0	0	0	0	0	0	0	0	0	0	0	0	0	0	0
ETNK1	0	0	0	0	0	0	0	0	0	0	0	0	0	1	0	0	0	0	0	0	0	0	0	0	0	0	0	0	0	0	0	0	0	0	0	0	0	0	0	0	0	0	0	0	0	0	0	0	0
FAM53C	0	0	0	0	0	0	0	0	0	0	0	0	0	1	0	0	0	0	0	0	0	0	0	0	0	0	0	0	0	0	0	0	0	0	0	0	0	0	0	0	0	0	0	0	0	0	0	0	0
FLNB	0	0	0	0	0	0	0	0	0	0	0	0	0	1	0	0	0	0	0	0	0	0	0	0	0	0	0	0	0	0	0	0	0	0	0	0	0	0	0	0	0	0	0	0	0	0	0	0	0
GABARAPL1	0	0	0	0	0	0	0	0	0	0	0	0	0	1	0	0	0	0	0	0	0	0	0	0	0	0	0	0	0	0	1	0	0	0	0	0	0	0	0	0	0	0	0	0	0	0	0	0	0
GNPDA1	0	0	0	0	0	0	0	0	0	0	0	0	0	1	0	0	0	0	0	0	0	0	0	0	0	0	0	0	0	0	1	0	0	0	0	0	0	0	0	0	0	0	0	0	0	0	0	0	0
GSK3B	0	0	0	0	0	0	0	0	0	0	0	0	0	1	0	0	0	0	0	0	0	0	0	0	0	0	0	0	0	0	0	0	0	0	0	0	0	0	0	0	0	0	0	0	0	0	0	0	0
GTF3C3	0	0	0	0	0	0	0	0	0	0	0	0	0	1	0	0	0	0	0	0	0	0	0	0	0	0	0	0	0	0	0	0	0	0	0	0	0	0	0	0	0	0	0	0	0	0	0	0	0
GTPBP1	0	0	0	0	0	0	0	0	0	0	0	0	0	1	0	0	0	0	0	0	0	0	0	0	0	0	0	0	0	0	0	0	0	0	0	0	0	0	0	0	0	0	0	0	0	0	0	0	0
HS2ST1	0	0	0	0	0	0	0	0	0	0	0	0	0	1	0	0	0	0	0	0	0	0	0	0	0	0	0	0	0	0	0	0	0	0	0	0	0	0	0	0	0	0	0	0	0	0	0	0	0
HSPA2	0	0	0	0	0	0	0	0	0	0	0	0	0	1	0	0	0	0	0	0	0	0	0	0	0	0	0	0	0	0	1	1	0	0	0	0	0	0	0	0	0	0	0	0	0	0	0	0	0
ICMT	0	0	0	0	0	0	0	0	0	0	0	0	0	1	0	0	0	0	0	0	0	0	0	0	0	0	0	0	0	0	1	0	0	0	0	0	0	0	0	0	0	0	0	0	0	0	0	0	0
IER5	0	0	0	0	0	0	0	0	0	0	0	0	0	1	0	0	0	0	0	0	1	0	0	0	0	0	0	0	0	0	0	0	0	0	0	0	0	0	0	0	0	0	0	0	0	0	0	0	0
IRX3	0	0	0	0	0	0	0	0	0	0	0	0	0	1	0	0	0	0	0	0	0	0	0	0	0	0	0	0	0	0	0	0	0	0	0	0	0	0	0	0	0	0	0	0	0	0	0	0	0
KDELR3	0	0	0	0	0	0	0	0	0	0	0	0	0	1	0	0	0	0	0	0	0	0	0	0	0	0	0	0	0	0	0	0	0	0	0	0	0	0	0	0	0	0	0	0	0	0	0	0	0
KLF10	0	0	0	0	0	0	0	0	0	0	0	0	0	1	0	0	0	0	0	0	1	0	0	0	0	0	0	0	0	0	0	0	0	0	0	0	0	0	0	0	0	0	0	0	0	0	0	0	0
LARS	0	0	0	0	0	0	0	0	0	0	0	0	0	1	0	0	0	0	0	0	0	0	0	0	0	0	0	0	0	0	1	0	0	0	0	0	0	0	0	0	0	0	0	0	0	0	0	0	0
LDHA	0	0	0	0	0	0	0	0	0	0	0	0	0	1	0	0	0	0	0	0	0	0	0	0	0	0	0	0	0	0	0	0	0	0	0	0	0	0	0	0	0	0	0	0	0	0	0	0	0
LRP2	0	0	0	0	0	0	0	0	0	0	0	0	0	1	0	0	0	0	0	0	0	0	0	0	0	0	0	0	0	0	0	1	0	0	0	0	0	0	0	0	0	0	0	0	0	0	0	0	0
LRPAP1	0	0	0	0	0	0	0	0	0	0	0	0	0	1	0	0	0	0	0	0	0	0	0	0	0	0	0	0	0	0	0	0	0	0	0	0	0	0	0	0	0	0	0	0	0	0	0	0	0
LTF	0	0	0	0	0	0	0	0	0	0	0	0	0	1	0	0	0	0	0	0	0	0	0	0	0	0	0	0	0	0	0	0	0	0	0	0	0	0	0	0	0	0	0	0	0	0	0	0	0
MAFF	0	0	0	0	0	0	0	0	0	0	0	0	0	1	0	0	0	0	0	0	1	0	0	0	0	0	0	0	0	0	0	0	0	0	0	0	0	0	0	0	0	0	0	0	0	0	0	1	0
MAPK14	0	0	0	0	0	0	0	0	0	0	0	0	0	1	0	0	0	0	0	0	0	0	0	0	0	0	0	0	0	0	1	0	0	0	0	0	0	0	0	0	0	0	0	0	0	0	0	0	0
MAPT	0	0	0	0	0	0	0	0	0	0	0	0	0	1	0	0	0	0	0	0	0	0	0	0	0	0	0	0	0	0	0	0	0	0	0	0	0	0	0	0	0	0	0	0	0	0	0	0	0
MAST4	0	0	0	0	0	0	0	0	0	0	0	0	0	1	0	0	0	0	0	0	1	0	0	0	0	0	0	0	0	0	0	0	0	0	0	0	0	0	0	0	0	0	0	0	0	0	0	0	0
METTL7A	0	0	0	0	0	0	0	0	0	0	0	0	0	1	0	0	0	0	0	0	0	0	0	0	0	0	0	0	0	0	0	0	0	0	0	0	0	0	0	0	0	0	0	0	0	0	0	0	0
MGP	0	0	0	0	0	0	0	0	0	0	0	0	0	1	0	0	0	0	0	0	0	0	0	0	0	0	0	0	0	0	0	0	0	0	0	0	0	0	0	0	0	0	0	0	0	0	0	0	0
MLF1	0	0	0	0	0	0	0	0	0	0	0	0	0	1	0	0	0	0	0	0	0	0	0	0	0	0	0	0	0	0	0	0	0	0	0	0	0	0	0	0	0	0	0	0	0	0	0	0	0
MMP7	0	0	0	0	0	0	0	0	0	0	0	0	0	1	0	0	0	0	0	0	0	0	0	0	0	0	0	0	0	0	0	0	0	0	0	0	0	0	0	0	0	0	0	0	0	0	0	0	0
NDEL1	0	0	0	0	0	0	0	0	0	0	0	0	0	1	0	0	0	0	0	0	0	0	0	0	0	0	0	0	0	0	0	0	0	0	0	0	0	0	0	0	0	0	0	0	0	0	0	0	0
NEBL	0	0	0	0	0	0	0	0	0	0	0	0	0	1	0	0	1	0	1	0	0	0	0	0	0	0	0	0	0	0	1	0	0	0	0	0	0	0	0	0	0	0	0	0	0	0	0	0	0
NOL8	0	0	0	0	0	0	0	0	0	0	0	0	0	1	0	0	0	0	0	0	0	0	0	0	0	0	0	0	0	0	0	0	0	0	0	0	0	0	0	0	0	0	0	0	0	0	0	0	0
NSF	0	0	0	0	0	0	0	0	0	0	0	0	0	1	0	0	0	0	0	0	0	0	0	0	0	0	0	0	0	0	0	0	0	0	0	0	0	0	0	0	0	0	0	0	0	0	0	0	0
NUDT5	0	0	0	0	0	0	0	0	0	0	0	0	0	1	0	0	0	0	0	0	0	0	0	0	0	0	0	0	0	0	0	0	0	0	0	0	0	0	0	0	0	0	0	0	0	0	0	0	0
NUP37	0	0	0	0	0	0	0	0	0	0	0	0	0	1	0	1	0	0	0	0	0	0	0	0	0	0	0	0	0	0	0	0	0	0	0	0	0	0	0	0	0	0	0	0	0	0	0	0	0
PAK2	0	0	0	0	0	0	0	0	0	0	0	0	0	1	0	0	0	0	0	0	0	0	0	0	0	0	0	0	0	0	0	0	0	0	0	0	0	0	0	0	0	0	0	0	0	0	0	0	0
PDE8A	0	0	0	0	0	0	0	0	0	0	0	0	0	1	0	0	0	0	0	1	0	0	0	0	0	0	0	0	0	0	0	0	0	0	0	0	0	0	0	0	0	0	0	0	0	0	0	0	0
PGK1	0	0	0	0	0	0	0	0	0	0	0	0	0	1	0	0	0	0	0	0	0	0	1	0	0	0	0	0	0	0	0	0	0	0	0	0	0	0	0	0	0	0	0	0	0	0	0	0	0
PILRB	0	0	0	0	0	0	0	0	0	0	0	0	0	1	0	0	0	0	0	0	0	0	0	0	0	0	0	0	0	0	0	0	0	0	0	0	0	0	0	0	0	0	0	0	0	0	0	0	0
PLAA	0	0	0	0	0	0	0	0	0	0	0	0	0	1	0	0	0	0	0	0	0	0	0	0	0	0	0	0	0	0	0	0	0	0	0	0	0	0	0	0	0	0	0	0	0	0	0	0	0
PLP2	0	0	0	0	0	0	0	0	0	0	0	0	0	1	0	0	0	0	0	0	0	0	0	0	0	0	0	0	0	0	0	0	0	0	0	0	0	0	0	0	0	0	0	0	0	0	0	0	0
PRSS16	0	0	0	0	0	0	0	0	0	0	0	0	0	1	0	0	0	0	0	0	0	0	0	0	0	0	0	0	0	0	0	0	0	0	0	0	0	0	0	0	0	0	0	0	0	0	0	0	0
PSMA5	0	0	0	0	0	0	0	0	0	0	0	0	0	1	0	0	0	0	0	0	0	0	0	0	0	0	0	0	0	0	1	0	0	0	0	0	0	0	0	0	0	0	0	0	0	0	0	0	0
RAB23	0	0	0	0	0	0	0	0	0	0	0	0	0	1	0	0	0	0	0	0	0	0	0	0	0	0	0	0	0	0	0	0	0	0	0	0	0	0	0	0	0	0	0	0	0	0	0	0	0
RAD23B	0	0	0	0	0	0	0	0	0	0	0	0	0	1	0	0	0	0	0	0	0	0	0	0	0	0	0	0	0	0	1	0	0	0	0	0	0	0	0	0	0	0	0	0	0	0	0	0	0
RNF8	0	0	0	0	0	0	0	0	0	0	0	0	0	1	0	0	0	0	0	0	0	0	0	0	0	0	0	0	0	0	0	0	0	0	0	0	0	0	0	0	0	0	0	0	0	0	0	0	0
SCGN	0	0	0	0	0	0	0	0	0	0	0	0	0	1	0	0	0	0	0	0	0	0	0	0	0	0	0	0	0	0	0	0	0	0	0	0	0	0	0	0	0	0	0	0	0	0	0	0	0
SCNM1	0	0	0	0	0	0	0	0	0	0	0	0	0	1	0	0	0	0	0	0	0	0	0	0	0	0	0	0	0	0	0	0	0	0	0	0	0	0	0	0	0	0	0	0	0	0	0	0	0
SERTAD1	0	0	0	0	0	0	0	0	0	0	0	0	0	1	0	0	0	0	0	0	0	0	0	0	0	0	0	0	0	0	0	0	0	0	0	0	0	0	0	0	0	0	0	0	0	0	0	0	0
SFPQ	0	0	0	0	0	0	0	0	0	0	0	0	0	1	0	0	0	0	0	0	0	0	0	0	0	0	0	0	0	0	0	0	0	0	0	0	0	0	0	0	0	0	0	0	0	0	1	0	0
SH3BGRL	0	0	0	0	0	0	0	0	0	0	0	0	0	1	0	0	0	0	0	0	0	0	0	0	0	0	0	0	0	0	0	0	0	0	0	0	0	0	0	0	0	0	0	0	0	0	0	0	0
SNRPN	0	0	0	0	0	0	0	0	0	0	0	0	0	1	0	0	0	0	0	0	0	0	0	0	0	0	0	0	0	0	0	0	0	0	0	0	0	0	0	0	0	0	0	0	0	0	0	0	0
SNX6	0	0	0	0	0	0	0	0	0	0	0	0	0	1	0	0	0	0	0	0	0	0	0	0	0	0	0	0	0	0	0	0	0	0	0	0	0	0	0	0	0	0	0	0	0	0	0	0	0
SRP54	0	0	0	0	0	0	0	0	0	0	0	0	0	1	0	0	0	0	0	0	0	0	0	0	0	0	0	0	0	0	0	0	0	0	0	0	0	0	0	0	0	0	0	0	0	0	0	0	0
STC2	0	0	0	0	0	0	0	0	0	0	0	0	0	1	0	0	0	0	0	0	0	0	0	0	0	0	0	0	0	0	1	0	0	0	0	0	0	0	0	0	0	0	0	0	0	0	0	0	0
STK39	0	0	0	0	0	0	0	0	0	0	0	0	0	1	0	0	0	0	0	0	0	0	0	0	0	0	0	0	0	0	0	0	0	0	0	0	0	0	0	0	0	0	0	0	0	0	0	0	0
SWAP70	0	0	0	0	0	0	0	0	0	0	0	0	0	1	0	1	0	0	0	0	0	0	0	0	0	0	0	0	0	0	0	0	0	0	0	0	0	0	0	0	0	0	0	0	0	0	0	0	0
THAP2	0	0	0	0	0	0	0	0	0	0	0	0	0	1	0	0	0	0	0	0	0	0	0	0	0	0	0	0	0	0	0	0	0	0	0	0	0	0	0	0	0	0	0	0	0	0	0	0	0
THUMPD3	0	0	0	0	0	0	0	0	0	0	0	0	0	1	0	0	0	0	0	0	0	0	0	0	0	0	0	0	0	0	0	0	0	0	0	0	0	0	0	0	0	0	0	0	0	0	1	0	0
TICAM2	0	0	0	0	0	0	0	0	0	0	0	0	0	1	0	0	0	0	0	0	0	0	0	0	0	0	0	0	0	0	0	0	0	0	0	0	0	0	0	0	0	0	0	0	0	0	0	0	0
TMC4	0	0	0	0	0	0	0	0	0	0	0	0	0	1	0	0	0	0	0	0	0	0	0	0	0	0	0	0	0	0	0	0	0	0	0	0	0	0	0	0	0	0	0	0	0	0	0	0	0
TOB2	0	0	0	0	0	0	0	0	0	0	0	0	0	1	0	0	0	0	0	0	0	0	0	0	0	0	0	0	0	0	0	0	0	0	0	0	0	0	0	0	0	0	0	0	0	0	0	0	0
TPD52	0	0	0	0	0	0	0	0	0	0	0	0	0	1	0	0	0	0	0	0	0	0	0	0	0	0	0	0	0	0	1	1	0	0	0	0	0	0	0	0	0	0	0	0	0	0	0	0	0
WEE1	0	0	0	0	0	0	0	0	0	0	0	0	0	1	0	1	0	0	0	0	0	0	0	0	0	0	0	0	0	0	1	0	0	0	0	0	0	0	0	0	0	0	0	0	0	0	0	0	0
WFDC2	0	0	0	0	0	0	0	0	0	0	0	0	0	1	0	0	0	0	0	0	0	0	0	0	0	0	0	0	0	0	0	1	0	0	0	0	0	0	0	0	0	0	0	0	0	0	0	0	0
XPR1	0	0	0	0	0	0	0	0	0	0	0	0	0	1	0	1	0	0	0	0	0	0	0	0	0	0	0	0	0	0	0	0	0	0	0	0	0	0	0	0	0	0	0	0	0	0	0	0	0
ZBTB20	0	0	0	0	0	0	0	0	0	0	0	0	0	1	0	0	0	0	0	0	0	0	0	0	0	0	0	0	0	0	0	0	0	0	0	0	0	0	0	0	0	0	0	0	0	0	0	0	0
ZDHHC2	0	0	0	0	0	0	0	0	0	0	0	0	0	1	0	0	0	0	0	0	0	0	0	0	0	0	0	0	0	0	0	0	0	0	0	0	0	0	0	0	0	0	0	0	0	0	0	0	0
ACTL6A	0	0	0	0	0	0	0	0	0	0	0	0	0	0	1	0	0	0	0	0	0	0	0	0	0	0	0	0	0	0	1	0	0	0	0	0	0	0	0	0	0	0	0	0	0	0	1	0	0
ASF1B	0	0	0	0	0	0	0	0	0	0	0	0	0	0	1	0	0	0	0	0	0	0	1	0	0	0	0	0	0	0	0	0	0	0	0	0	0	0	0	0	0	0	0	0	0	0	0	0	0
AURKA	0	0	0	0	0	0	0	0	0	0	0	0	0	0	1	0	0	0	0	0	0	0	0	0	0	0	0	0	0	0	1	0	0	0	0	0	0	0	0	0	0	0	0	0	0	0	0	0	0
AURKB	0	0	0	0	0	0	0	0	0	0	0	0	0	0	1	0	0	0	0	0	0	0	0	0	0	0	0	0	0	0	1	0	0	0	0	0	0	0	0	0	0	1	0	0	0	0	0	0	0
CCT5	0	0	0	0	0	0	0	0	0	0	0	0	0	0	1	1	0	0	0	0	0	0	0	0	0	0	0	0	0	0	1	0	0	1	1	0	0	0	0	0	0	1	0	0	0	0	0	0	0
CDC45	0	0	0	0	0	0	0	0	0	0	0	0	0	0	1	0	0	0	0	0	0	0	1	0	0	0	0	0	0	0	0	0	0	0	0	0	0	0	0	0	0	0	0	0	0	0	0	0	0
CDCA3	0	0	0	0	0	0	0	0	0	0	0	0	0	0	1	0	0	0	0	0	0	0	0	0	0	0	0	0	0	0	1	0	0	0	0	0	0	0	0	0	0	1	0	0	0	0	0	0	0
CKAP5	0	0	0	0	0	0	0	0	0	0	0	0	0	0	1	0	0	0	0	0	0	0	0	0	0	0	0	0	0	0	0	0	0	0	0	0	0	0	0	0	0	0	0	0	0	0	0	0	0
CMAS	0	0	0	0	0	0	0	0	0	0	0	0	0	0	1	0	0	0	1	0	0	0	0	0	0	0	0	0	0	0	1	0	0	0	0	0	0	0	0	0	0	0	0	0	0	0	0	0	0
CTPS1	0	0	0	0	0	0	0	0	0	0	0	0	0	0	1	0	0	0	0	0	0	0	0	0	0	0	0	0	0	0	0	0	0	0	0	0	0	0	0	0	0	0	0	0	0	0	0	0	0
DHCR7	0	0	0	0	0	0	0	0	0	0	0	0	0	0	1	0	0	0	0	0	0	0	0	0	0	0	0	0	0	0	1	0	0	0	0	0	0	0	0	0	0	0	0	0	0	0	0	0	0
ELAVL1	0	0	0	0	0	0	0	0	0	0	0	0	0	0	1	0	0	0	0	0	0	0	0	0	0	0	0	0	0	0	0	0	0	0	0	0	0	0	0	0	0	0	0	0	0	0	0	0	0
EZH2	0	0	0	0	0	0	0	0	0	0	0	0	0	0	1	0	0	0	1	1	0	0	0	0	0	0	0	0	0	0	0	0	0	0	0	0	0	0	0	0	0	1	0	0	0	0	0	0	0
FOXM1	0	0	0	0	0	0	0	0	0	0	0	0	0	0	1	0	0	0	0	0	0	0	0	0	0	0	0	0	0	0	1	0	0	0	0	0	0	0	0	0	0	1	0	0	0	0	0	0	0
H2AFX	0	0	0	0	0	0	0	0	0	0	0	0	0	0	1	0	0	0	0	0	0	0	1	0	0	0	0	0	0	0	0	0	0	0	0	0	0	0	0	0	0	0	0	0	0	0	0	0	0
HDGF	0	0	0	0	0	0	0	0	0	0	0	0	0	0	1	0	0	0	0	0	0	0	0	0	0	0	0	0	0	0	0	0	0	0	0	0	0	0	0	0	0	0	0	0	0	0	0	0	0
KIF4A	0	0	0	0	0	0	0	0	0	0	0	0	0	0	1	0	0	0	0	0	0	0	0	0	0	0	0	0	0	0	1	0	0	0	0	0	0	0	0	0	0	1	0	0	0	0	0	0	0
LSM4	0	0	0	0	0	0	0	0	0	0	0	0	0	0	1	0	0	0	0	0	0	0	0	0	0	0	0	0	0	0	1	0	0	0	0	0	0	0	0	0	0	0	0	0	0	0	0	0	0
MCM7	0	0	0	0	0	0	0	0	0	0	0	0	0	0	1	0	0	0	0	0	0	0	1	0	0	0	0	0	0	0	1	0	0	0	1	0	0	0	0	0	0	0	0	0	0	0	0	0	0
MTCH2	0	0	0	0	0	0	0	0	0	0	0	0	0	0	1	0	0	0	0	0	0	0	0	0	0	0	0	0	0	0	0	0	0	0	0	0	0	0	0	0	0	0	0	0	0	0	0	0	0
NDUFAB1	0	0	0	0	0	0	0	0	0	0	0	0	0	0	1	0	0	0	0	0	0	0	0	0	0	0	0	0	0	0	1	0	0	0	0	0	0	0	0	0	0	0	0	0	0	0	0	0	0
NEK2	0	0	0	0	0	0	0	0	0	0	0	0	0	0	1	0	0	0	0	0	0	0	0	0	0	0	0	0	0	0	1	0	0	0	0	0	0	0	0	0	0	1	0	0	0	0	0	0	0
NUP205	0	0	0	0	0	0	0	0	0	0	0	0	0	0	1	1	0	0	0	0	0	0	0	0	0	0	0	0	0	0	0	0	0	0	0	0	0	0	0	0	0	0	0	0	0	0	0	0	0
NXT1	0	0	0	0	0	0	0	0	0	0	0	0	0	0	1	0	0	0	0	0	0	0	0	0	0	0	0	0	0	0	0	0	0	0	0	0	0	0	0	0	0	0	0	0	0	0	0	0	0
PTTG1	0	0	0	0	0	0	0	0	0	0	0	0	0	0	1	0	0	0	0	0	0	0	0	0	0	0	0	0	0	0	1	0	0	0	0	0	0	0	0	0	0	1	0	0	0	0	0	0	0
RAD21	0	0	0	0	0	0	0	0	0	0	0	0	0	0	1	0	0	1	0	0	0	0	0	0	0	0	0	0	0	0	0	0	0	0	0	0	0	0	0	0	0	0	0	0	0	0	0	0	0
RNASEH2A	0	0	0	0	0	0	0	0	0	0	0	0	0	0	1	0	0	0	0	0	0	0	0	0	0	0	0	0	0	0	1	0	0	0	0	0	0	0	0	0	0	1	0	0	0	0	0	0	0
TGIF2	0	0	0	0	0	0	0	0	0	0	0	0	0	0	1	0	0	0	0	0	0	0	0	0	0	0	0	0	0	0	1	0	0	0	0	0	0	0	0	0	0	0	0	0	0	0	0	0	0
NEMP1	0	0	0	0	0	0	0	0	0	0	0	0	0	0	1	0	0	0	0	0	0	0	0	0	0	0	0	0	0	0	0	0	0	0	0	0	0	0	0	0	0	0	0	0	0	0	0	0	0
TRIP13	0	0	0	0	0	0	0	0	0	0	0	0	0	0	1	0	0	0	0	0	0	0	0	0	0	0	0	0	0	0	1	0	0	0	0	0	0	0	0	0	0	1	0	0	0	0	0	0	0
ZWILCH	0	0	0	0	0	0	0	0	0	0	0	0	0	0	1	0	0	0	0	0	0	0	0	0	0	0	0	0	0	0	0	0	0	0	0	0	0	0	0	0	0	0	0	0	0	0	0	0	0
AAED1	0	0	0	0	0	0	0	0	0	0	0	0	0	0	0	1	0	0	0	0	0	0	0	0	0	0	0	0	0	0	0	0	0	0	0	0	0	0	0	0	0	0	0	0	0	0	0	0	0
ABCB10	0	0	0	0	0	0	0	0	0	0	0	0	0	0	0	1	0	0	0	1	0	0	0	0	0	0	0	0	0	0	0	0	0	0	0	0	0	0	0	0	0	0	0	0	0	0	1	0	0
ABCC5	0	0	0	0	0	0	0	0	0	0	0	0	0	0	0	1	0	0	0	0	0	0	0	0	0	0	0	0	0	0	0	0	0	0	0	0	0	0	0	0	0	0	0	0	0	0	0	0	0
ABHD1	0	0	0	0	0	0	0	0	0	0	0	0	0	0	0	1	0	0	0	0	0	0	0	0	0	0	0	0	0	0	0	0	0	0	0	0	0	0	0	0	0	0	0	0	0	0	0	0	0
ABL2	0	0	0	0	0	0	0	0	0	0	0	0	0	0	0	1	0	0	0	0	0	0	0	0	0	0	0	0	0	0	0	0	0	0	0	0	0	0	0	0	0	0	0	0	0	0	0	0	0
ACAT1	0	0	0	0	0	0	0	0	0	0	0	0	0	0	0	1	0	0	0	0	0	0	0	0	0	0	0	0	0	0	1	0	0	0	0	0	0	0	0	0	0	0	0	0	0	0	0	0	0
ACOT9	0	0	0	0	0	0	0	0	0	0	0	0	0	0	0	1	0	0	0	0	0	0	0	0	0	0	0	0	0	0	0	0	0	0	0	0	0	0	0	0	0	0	0	0	0	0	0	0	0
ACP6	0	0	0	0	0	0	0	0	0	0	0	0	0	0	0	1	0	0	0	0	0	0	0	0	0	0	0	0	0	0	0	0	0	0	0	0	0	0	0	0	0	0	0	0	0	0	0	0	0
ADAM2	0	0	0	0	0	0	0	0	0	0	0	0	0	0	0	1	0	0	0	0	0	0	0	0	0	0	0	0	0	0	0	0	0	0	0	0	0	0	0	0	0	0	0	0	0	0	0	0	0
ADAMTS19	0	0	0	0	0	0	0	0	0	0	0	0	0	0	0	1	0	0	0	0	0	0	0	0	0	0	0	0	0	0	0	0	0	0	0	0	0	0	0	0	0	0	0	0	0	0	0	0	0
ADM	0	0	0	0	0	0	0	0	0	0	0	0	0	0	0	1	0	0	0	0	0	0	0	0	0	0	0	0	0	0	0	0	0	0	0	0	0	0	0	0	0	0	0	0	0	0	0	0	0
AGTR1	0	0	0	0	0	0	0	0	0	0	0	0	0	0	0	1	0	0	0	0	0	0	0	0	0	0	0	0	0	0	0	1	0	0	0	0	0	0	0	0	0	0	0	0	0	0	0	0	0
AKIP1	0	0	0	0	0	0	0	0	0	0	0	0	0	0	0	1	0	0	0	0	0	0	0	0	0	0	0	0	0	0	0	0	0	0	0	0	0	0	0	0	0	0	0	0	0	0	0	0	0
ALDH1A3	0	0	0	0	0	0	0	0	0	0	0	0	0	0	0	1	0	0	0	0	0	0	0	0	0	0	0	0	0	0	0	0	0	0	0	0	0	0	0	0	0	0	0	0	0	0	0	0	0
ALDH4A1	0	0	0	0	0	0	0	0	0	0	0	0	0	0	0	1	0	0	0	0	0	0	0	0	0	0	0	0	0	0	0	0	0	0	0	0	0	0	0	0	0	0	0	0	0	0	0	0	0
ALDH6A1	0	0	0	0	0	0	0	0	0	0	0	0	0	0	0	1	0	0	0	0	0	0	0	0	0	0	0	0	0	0	0	0	0	0	0	0	0	0	0	0	0	0	0	0	0	0	0	0	0
ALG8	0	0	0	0	0	0	0	0	0	0	0	0	0	0	0	1	0	0	0	0	0	0	0	0	0	0	0	0	0	0	0	0	0	0	0	0	0	0	0	0	0	0	0	0	0	0	0	0	0
ALG9	0	0	0	0	0	0	0	0	0	0	0	0	0	0	0	1	0	0	0	0	0	0	0	0	0	0	0	0	0	0	0	0	0	0	0	0	0	0	0	0	0	0	0	0	0	0	0	0	0
AMOTL1	0	0	0	0	0	0	0	0	0	0	0	0	0	0	0	1	0	0	0	0	0	0	0	0	0	0	0	0	0	0	0	0	0	0	0	0	0	0	0	0	0	0	0	0	0	0	0	0	0
AMZ2	0	0	0	0	0	0	0	0	0	0	0	0	0	0	0	1	0	0	0	0	0	0	0	0	0	0	0	0	0	0	0	0	0	0	0	0	0	0	0	0	0	0	0	0	0	0	0	0	0
ANKFN1	0	0	0	0	0	0	0	0	0	0	0	0	0	0	0	1	0	0	0	0	0	0	0	0	0	0	0	0	0	0	0	0	0	0	0	0	0	0	0	0	0	0	0	0	0	0	0	0	0
ANKHD1	0	0	0	0	0	0	0	0	0	0	0	0	0	0	0	1	0	0	0	0	1	0	0	0	0	0	0	0	0	0	0	0	0	0	0	0	0	0	0	0	0	0	0	0	0	0	0	0	0
ANKRD18A	0	0	0	0	0	0	0	0	0	0	0	0	0	0	0	1	0	0	0	0	0	0	0	0	0	0	0	0	0	0	0	0	0	0	0	0	0	0	0	0	0	0	0	0	0	0	0	0	0
ANKRD26	0	0	0	0	0	0	0	0	0	0	0	0	0	0	0	1	0	0	0	0	0	0	0	0	0	0	0	0	0	0	0	0	0	0	0	0	0	0	0	0	0	0	0	0	0	0	0	0	0
SLF1	0	0	0	0	0	0	0	0	0	0	0	0	0	0	0	1	0	0	0	0	0	0	0	0	0	0	0	0	0	0	0	0	0	0	0	0	0	0	0	0	0	0	0	0	0	0	0	0	0
ANP32E	0	0	0	0	0	0	0	0	0	0	0	0	0	0	0	1	0	0	0	0	0	0	0	0	0	0	0	0	0	0	1	0	0	0	0	0	0	0	0	0	0	0	0	0	0	0	0	0	0
AP3B1	0	0	0	0	0	0	0	0	0	0	0	0	0	0	0	1	0	0	0	0	0	0	0	0	0	0	0	0	0	0	0	0	0	0	0	0	0	0	0	0	0	0	0	0	0	0	0	0	0
AP4S1	0	0	0	0	0	0	0	0	0	0	0	0	0	0	0	1	0	0	0	0	0	0	0	0	0	0	0	0	0	0	0	0	0	0	0	0	0	0	0	0	0	0	0	0	0	0	0	0	0
APOO	0	0	0	0	0	0	0	0	0	0	0	0	0	0	0	1	0	0	0	0	0	0	0	0	0	0	0	0	0	0	1	0	0	0	0	0	0	0	0	0	0	0	0	0	0	0	0	0	0
ARHGAP1	0	0	0	0	0	0	0	0	0	0	0	0	0	0	0	1	0	0	0	0	0	0	0	0	0	0	0	0	0	0	0	0	0	0	0	0	0	0	0	0	0	0	0	0	0	0	0	0	0
ARHGAP22	0	0	0	0	0	0	0	0	0	0	0	0	0	0	0	1	0	0	0	0	0	0	0	0	0	0	0	0	0	0	0	0	0	0	0	0	0	0	0	0	0	0	0	0	0	0	0	0	0
ARHGAP29	0	0	0	0	0	0	0	0	0	0	0	0	0	0	0	1	0	0	0	0	1	0	0	0	0	0	0	0	0	0	0	0	0	0	0	0	0	0	0	0	0	0	0	0	0	0	0	0	0
ARHGEF12	0	0	0	0	0	0	0	0	0	0	0	0	0	0	0	1	0	0	0	0	0	0	0	0	0	0	0	0	0	0	0	0	0	0	0	0	0	0	0	0	0	0	0	0	0	0	0	0	0
ARID3B	0	0	0	0	0	0	0	0	0	0	0	0	0	0	0	1	0	0	0	0	0	0	0	0	0	0	0	0	0	0	1	0	0	0	0	0	0	0	0	0	0	0	0	0	0	0	0	0	0
ARL13B	0	0	0	0	0	0	0	0	0	0	0	0	0	0	0	1	0	0	0	0	0	0	0	0	0	0	0	0	0	0	0	0	0	0	0	0	0	0	0	0	0	0	0	0	0	0	0	0	0
ARMC9	0	0	0	0	0	0	0	0	0	0	0	0	0	0	0	1	0	0	0	0	0	0	0	0	0	0	0	0	0	0	0	0	0	0	0	0	0	0	0	0	0	0	0	0	0	0	0	0	0
ARSB	0	0	0	0	0	0	0	0	0	0	0	0	0	0	0	1	0	0	0	0	0	0	0	0	0	0	0	0	0	0	0	0	0	0	0	0	0	0	0	0	0	0	0	0	0	0	0	0	0
ASTE1	0	0	0	0	0	0	0	0	0	0	0	0	0	0	0	1	0	0	0	0	0	0	0	0	0	0	0	0	0	0	0	0	0	0	0	0	0	0	0	0	0	0	0	0	0	0	0	0	0
ASUN	0	0	0	0	0	0	0	0	0	0	0	0	0	0	0	1	0	0	0	0	0	0	0	0	0	0	0	0	0	0	1	0	0	0	0	0	0	0	0	0	0	0	0	0	0	0	0	0	0
ASXL1	0	0	0	0	0	0	0	0	0	0	0	0	0	0	0	1	0	0	0	0	0	0	0	0	0	0	0	0	0	0	0	0	0	0	0	0	0	0	0	0	0	0	0	0	0	0	0	0	0
ATL3	0	0	0	0	0	0	0	0	0	0	0	0	0	0	0	1	0	0	0	0	0	0	0	0	0	0	0	0	0	0	0	0	0	0	0	0	0	0	0	0	0	0	0	0	0	0	0	0	0
ATP5SL	0	0	0	0	0	0	0	0	0	0	0	0	0	0	0	1	0	0	0	0	0	0	0	0	0	0	0	0	0	0	0	1	0	0	0	0	0	0	0	0	0	0	0	0	0	0	0	0	0
ATP6V0A4	0	0	0	0	0	0	0	0	0	0	0	0	0	0	0	1	0	0	0	0	0	0	0	0	0	0	0	0	0	0	0	0	0	0	0	0	0	0	0	0	0	0	0	0	0	0	0	0	0
ATP8B2	0	0	0	0	0	0	0	0	0	0	0	0	0	0	0	1	0	0	0	0	0	0	0	0	0	0	0	0	0	0	0	0	0	0	0	0	0	0	0	0	0	0	0	0	0	0	0	0	0
B4GAT1	0	0	0	0	0	0	0	0	0	0	0	0	0	0	0	1	0	0	0	0	0	0	0	0	0	0	0	0	0	0	0	0	0	0	0	0	0	0	0	0	0	0	0	0	0	0	0	0	0
BACE1	0	0	0	0	0	0	0	0	0	0	0	0	0	0	0	1	0	0	0	0	0	0	0	0	0	0	0	0	0	0	0	0	0	0	0	0	0	0	0	0	0	0	0	0	0	0	0	0	0
BAG3	0	0	0	0	0	0	0	0	0	0	0	0	0	0	0	1	0	0	0	0	0	0	0	0	0	0	0	1	0	0	0	0	0	0	0	0	0	0	0	0	0	0	0	0	0	0	0	0	0
BBS9	0	0	0	0	0	0	0	0	0	0	0	0	0	0	0	1	0	0	0	0	0	0	0	0	0	0	0	0	0	0	0	0	0	0	0	0	0	0	0	0	0	0	0	0	0	0	0	0	0
BCAR3	0	0	0	0	0	0	0	0	0	0	0	0	0	0	0	1	0	0	0	0	1	0	0	0	0	0	0	0	0	0	0	0	0	0	0	0	0	0	0	0	0	0	0	0	0	0	0	0	0
BMI1	0	0	0	0	0	0	0	0	0	0	0	0	0	0	0	1	0	0	0	0	0	0	0	0	0	0	0	0	0	0	0	0	0	0	0	0	0	0	0	0	0	0	0	0	0	0	0	0	0
BMP7	0	0	0	0	0	0	0	0	0	0	0	0	0	0	0	1	0	0	0	0	0	0	0	0	0	0	0	0	0	0	1	0	0	0	0	0	0	0	0	0	0	0	0	0	0	0	0	0	0
BMPER	0	0	0	0	0	0	0	0	0	0	0	0	0	0	0	1	0	0	0	0	0	0	0	0	0	0	0	0	0	0	0	0	0	0	0	0	0	0	0	0	0	0	0	0	0	0	0	0	0
BRD8	0	0	0	0	0	0	0	0	0	0	0	0	0	0	0	1	0	0	0	0	0	0	0	0	0	0	0	0	0	0	0	0	0	0	0	0	0	0	0	0	0	0	0	0	0	0	0	0	0
BUD13	0	0	0	0	0	0	0	0	0	0	0	0	0	0	0	1	0	0	0	0	0	0	0	0	0	0	0	0	0	0	0	0	0	0	0	0	0	0	0	0	0	0	0	0	0	0	0	0	0
C11orf1	0	0	0	0	0	0	0	0	0	0	0	0	0	0	0	1	0	0	0	0	0	0	0	0	0	0	0	0	0	0	0	0	0	0	0	0	0	0	0	0	0	0	0	0	0	0	0	0	0
EMSY	0	0	0	0	0	0	0	0	0	0	0	0	0	0	0	1	0	0	0	0	0	0	0	0	0	0	0	0	0	0	0	0	0	0	0	0	0	0	0	0	0	0	0	0	0	0	0	0	0
C11orf52	0	0	0	0	0	0	0	0	0	0	0	0	0	0	0	1	0	0	0	0	0	0	0	0	0	0	0	0	0	0	0	0	0	0	0	0	0	0	0	0	0	0	0	0	0	0	0	0	0
C11orf57	0	0	0	0	0	0	0	0	0	0	0	0	0	0	0	1	0	0	0	0	0	0	0	0	0	0	0	0	0	0	0	0	0	0	0	0	0	0	0	0	0	0	0	0	0	0	0	0	0
C11orf65	0	0	0	0	0	0	0	0	0	0	0	0	0	0	0	1	0	0	0	0	0	0	0	0	0	0	0	0	0	0	0	0	0	0	0	0	0	0	0	0	0	0	0	0	0	0	0	0	0
C11orf70	0	0	0	0	0	0	0	0	0	0	0	0	0	0	0	1	0	0	0	0	0	0	0	0	0	0	0	0	0	0	0	0	0	0	0	0	0	0	0	0	0	0	0	0	0	0	0	0	0
C11orf74	0	0	0	0	0	0	0	0	0	0	0	0	0	0	0	1	0	0	0	0	0	0	0	0	0	0	0	0	0	0	0	0	0	0	0	0	0	0	0	0	0	0	0	0	0	0	0	0	0
C12orf29	0	0	0	0	0	0	0	0	0	0	0	0	0	0	0	1	0	0	0	0	0	0	0	0	0	0	0	0	0	0	0	0	0	0	0	0	0	0	0	0	0	0	0	0	0	0	0	0	0
C15orf41	0	0	0	0	0	0	0	0	0	0	0	0	0	0	0	1	0	0	0	0	0	0	0	0	0	0	0	0	0	0	0	0	0	0	0	0	0	0	0	0	0	0	0	0	0	0	0	0	0
C18orf54	0	0	0	0	0	0	0	0	0	0	0	0	0	0	0	1	0	0	0	0	0	0	0	0	0	0	0	0	0	0	0	0	0	0	0	0	0	0	0	0	0	0	0	0	0	0	0	0	0
C1orf21	0	0	0	0	0	0	0	0	0	0	0	0	0	0	0	1	0	0	0	0	0	0	0	0	0	0	0	0	0	0	0	1	0	0	0	0	0	0	0	0	0	0	0	0	0	0	0	0	0
C1orf64	0	0	0	0	0	0	0	0	0	0	0	0	0	0	0	1	0	0	0	0	0	0	0	0	0	0	0	0	0	0	0	0	0	0	0	0	0	0	0	0	0	0	0	0	0	0	0	0	0
WDCP	0	0	0	0	0	0	0	0	0	0	0	0	0	0	0	1	0	0	0	0	0	0	0	0	0	0	0	0	0	0	0	0	0	0	0	0	0	0	0	0	0	0	0	0	0	0	0	0	0
C3orf58	0	0	0	0	0	0	0	0	0	0	0	0	0	0	0	1	0	0	0	0	0	0	0	0	0	0	0	0	0	0	0	0	0	0	0	0	0	0	0	0	0	0	0	0	0	0	0	0	0
C4orf19	0	0	0	0	0	0	0	0	0	0	0	0	0	0	0	1	0	0	0	0	0	0	0	0	0	0	0	0	0	0	0	0	0	0	0	0	0	0	0	0	0	0	0	0	0	0	0	0	0
C5orf42	0	0	0	0	0	0	0	0	0	0	0	0	0	0	0	1	0	0	0	0	0	0	0	0	0	0	0	0	0	0	0	0	0	0	0	0	0	0	0	0	0	0	0	0	0	0	0	0	0
C5orf51	0	0	0	0	0	0	0	0	0	0	0	0	0	0	0	1	0	0	0	0	0	0	0	0	0	0	0	0	0	0	0	0	0	0	0	0	0	0	0	0	0	0	0	0	0	0	0	0	0
C9orf3	0	0	0	0	0	0	0	0	0	0	0	0	0	0	0	1	0	0	0	0	0	0	0	0	0	0	0	0	0	0	0	0	0	0	0	0	0	0	0	0	0	0	0	0	0	0	0	0	0
CACNA1E	0	0	0	0	0	0	0	0	0	0	0	0	0	0	0	1	0	0	0	0	0	0	0	0	0	0	0	0	0	0	0	0	0	0	0	0	0	0	0	0	0	0	0	0	0	0	0	0	0
CALCR	0	0	0	0	0	0	0	0	0	0	0	0	0	0	0	1	0	0	0	0	0	0	0	0	0	0	0	0	0	0	0	0	0	0	0	0	0	0	0	0	0	0	0	0	0	0	0	0	0
CAND1	0	0	0	0	0	0	0	0	0	0	0	0	0	0	0	1	0	0	0	0	0	0	0	0	0	0	0	0	0	0	0	0	0	0	0	0	0	0	0	0	0	0	0	0	0	0	0	0	0
CAPRIN1	0	0	0	0	0	0	0	0	0	0	0	0	0	0	0	1	0	0	0	0	0	0	0	0	0	0	0	0	0	0	0	0	0	0	0	0	0	0	0	0	0	0	0	0	0	0	0	0	0
CASP7	0	0	0	0	0	0	0	0	0	0	0	0	0	0	0	1	0	0	0	0	0	0	0	0	0	0	0	0	0	0	0	0	0	0	0	0	0	0	0	0	0	0	0	0	0	0	0	0	0
CCDC125	0	0	0	0	0	0	0	0	0	0	0	0	0	0	0	1	0	0	0	0	0	0	0	0	0	0	0	0	0	0	0	0	0	0	0	0	0	0	0	0	0	0	0	0	0	0	0	0	0
CCDC127	0	0	0	0	0	0	0	0	0	0	0	0	0	0	0	1	0	0	0	0	0	0	0	0	0	0	0	0	0	0	0	0	0	0	0	0	0	0	0	0	0	0	0	0	0	0	0	0	0
CCDC151	0	0	0	0	0	0	0	0	0	0	0	0	0	0	0	1	0	0	0	0	0	0	0	0	0	0	0	0	0	0	0	0	0	0	0	0	0	0	0	0	0	0	0	0	0	0	0	0	0
CCDC88A	0	0	0	0	0	0	0	0	0	0	0	0	0	0	0	1	0	0	0	0	0	0	0	0	0	0	0	0	0	0	0	0	0	0	0	0	0	0	0	0	0	0	0	0	0	0	0	0	0
CCR1	0	0	0	0	0	0	0	0	0	0	0	0	0	0	0	1	0	0	0	0	0	0	0	0	0	0	0	0	0	0	0	0	0	0	0	0	0	0	0	0	0	0	0	0	0	0	0	0	0
CDC14C	0	0	0	0	0	0	0	0	0	0	0	0	0	0	0	1	0	0	0	0	0	0	0	0	0	0	0	0	0	0	0	0	0	0	0	0	0	0	0	0	0	0	0	0	0	0	0	0	0
CDC42EP2	0	0	0	0	0	0	0	0	0	0	0	0	0	0	0	1	0	0	0	0	0	0	0	0	0	0	0	0	0	0	0	0	0	0	0	0	0	0	0	0	0	0	0	0	0	0	0	0	0
CDCA7	0	0	0	0	0	0	0	0	0	0	0	0	0	0	0	1	0	0	0	0	0	0	1	0	0	0	0	0	0	0	1	0	0	0	0	0	0	1	0	0	0	0	0	0	0	1	0	0	0
CDH18	0	0	0	0	0	0	0	0	0	0	0	0	0	0	0	1	0	0	0	0	0	0	0	0	0	0	0	0	0	0	0	0	0	0	0	0	0	0	0	0	0	0	0	0	0	0	0	0	0
CDH26	0	0	0	0	0	0	0	0	0	0	0	0	0	0	0	1	0	0	0	0	0	0	0	0	0	0	0	0	0	0	0	0	0	0	0	0	0	0	0	0	0	0	0	0	0	0	0	0	0
CDH3	0	0	0	0	0	0	0	0	0	0	0	0	0	0	0	1	0	0	0	0	0	0	0	0	0	0	0	0	0	0	1	0	0	0	0	0	0	0	0	0	0	0	0	0	0	0	0	0	0
CDK16	0	0	0	0	0	0	0	0	0	0	0	0	0	0	0	1	0	0	0	0	0	0	0	0	0	0	0	0	0	0	1	0	0	0	0	0	0	0	0	0	0	0	0	0	0	0	0	0	0
CDS2	0	0	0	0	0	0	0	0	0	0	0	0	0	0	0	1	0	0	0	0	0	0	0	0	0	0	0	0	0	0	0	0	0	0	0	0	0	0	0	0	0	0	0	0	0	0	0	0	0
CECR5	0	0	0	0	0	0	0	0	0	0	0	0	0	0	0	1	0	0	0	0	0	0	0	0	0	0	0	0	1	0	0	0	0	0	0	0	0	0	0	0	0	0	0	0	0	0	0	0	0
CENPK	0	0	0	0	0	0	0	0	0	0	0	0	0	0	0	1	0	0	0	0	0	0	0	0	0	0	0	0	0	0	0	0	0	0	0	0	0	0	0	0	0	0	0	0	0	0	0	0	0
CEP128	0	0	0	0	0	0	0	0	0	0	0	0	0	0	0	1	0	0	0	0	0	0	0	0	0	0	0	0	0	0	0	0	0	0	0	0	0	0	0	0	0	0	0	0	0	0	0	0	0
CEP290	0	0	0	0	0	0	0	0	0	0	0	0	0	0	0	1	0	0	0	0	0	0	0	0	0	0	0	0	0	0	0	0	0	0	0	0	0	0	0	0	0	0	0	0	0	0	0	0	0
CERK	0	0	0	0	0	0	0	0	0	0	0	0	0	0	0	1	0	0	0	0	0	0	0	0	0	0	0	0	0	0	0	0	0	0	0	0	0	0	0	0	0	0	0	0	0	0	0	0	0
CETN1	0	0	0	0	0	0	0	0	0	0	0	0	0	0	0	1	0	0	0	0	0	0	0	0	0	0	0	0	0	0	0	0	0	0	0	0	0	0	0	0	0	0	0	0	0	0	0	0	0
CFL2	0	0	0	0	0	0	0	0	0	0	0	0	0	0	0	1	0	0	0	0	0	0	0	0	0	0	0	0	0	0	0	0	0	0	0	0	0	0	0	0	0	0	0	0	0	0	0	0	0
CHEK1	0	0	0	0	0	0	0	0	0	0	0	0	0	0	0	1	0	1	0	0	0	0	0	0	0	0	0	0	0	0	1	0	0	1	1	0	0	0	0	0	0	1	0	0	0	0	0	0	0
CLEC5A	0	0	0	0	0	0	0	0	0	0	0	0	0	0	0	1	0	0	0	0	0	0	0	0	0	0	0	0	0	0	0	0	0	0	0	0	0	0	0	0	0	0	0	0	0	0	0	0	0
CLP1	0	0	0	0	0	0	0	0	0	0	0	0	0	0	0	1	0	0	0	0	0	0	0	0	0	0	0	0	0	0	0	0	0	0	0	0	0	0	0	0	0	0	0	0	0	0	0	0	0
CLU	0	0	0	0	0	0	0	0	0	0	0	0	0	0	0	1	0	0	0	0	0	0	0	0	0	0	0	0	0	0	0	0	0	0	0	0	0	0	0	0	0	0	0	0	0	0	0	0	0
CMAHP	0	0	0	0	0	0	0	0	0	0	0	0	0	0	0	1	0	0	0	0	0	0	0	0	0	0	0	0	0	0	0	0	0	0	0	0	0	0	0	0	0	0	0	0	0	0	0	0	0
CMBL	0	0	0	0	0	0	0	0	0	0	0	0	0	0	0	1	0	0	0	0	0	0	0	0	0	0	0	0	0	0	0	0	0	0	0	0	0	0	0	0	0	0	0	0	0	0	0	0	0
COL12A1	0	0	0	0	0	0	0	0	0	0	0	0	0	0	0	1	0	0	0	0	0	0	0	0	0	0	0	0	0	0	0	0	0	0	0	0	0	0	0	0	0	0	0	0	0	0	0	0	0
COL4A5	0	0	0	0	0	0	0	0	0	0	0	0	0	0	0	1	0	0	0	0	0	0	0	0	0	0	0	0	0	0	0	0	0	0	0	0	0	0	0	0	0	0	0	0	0	0	0	0	0
COL4A6	0	0	0	0	0	0	0	0	0	0	0	0	0	0	0	1	0	0	0	0	0	0	0	0	0	0	0	0	0	0	0	0	0	0	0	0	0	0	0	0	0	0	0	0	0	0	0	0	0
COL9A2	0	0	0	0	0	0	0	0	0	0	0	0	0	0	0	1	0	0	0	0	0	0	0	0	0	0	0	0	0	0	0	0	0	0	0	0	0	0	0	0	0	0	0	0	0	0	0	1	0
COMMD9	0	0	0	0	0	0	0	0	0	0	0	0	0	0	0	1	0	0	0	0	0	0	0	0	0	0	0	0	0	0	0	0	0	0	0	0	0	0	0	0	0	0	0	0	0	0	0	0	0
COMT	0	0	0	0	0	0	0	0	0	0	0	0	0	0	0	1	0	0	0	0	0	0	0	0	0	0	0	0	0	1	0	0	0	0	0	0	0	0	0	0	0	0	0	0	0	0	0	0	0
CPOX	0	0	0	0	0	0	0	0	0	0	0	0	0	0	0	1	0	0	0	0	0	0	0	0	0	0	0	0	0	0	0	0	0	0	0	0	0	0	0	0	0	0	0	0	0	0	0	0	0
CREB3L2	0	0	0	0	0	0	0	0	0	0	0	0	0	0	0	1	0	0	0	0	1	0	0	0	0	0	0	0	0	0	0	0	0	0	0	0	0	0	0	0	0	0	0	0	0	0	0	0	0
CSRP2	0	0	0	0	0	0	0	0	0	0	0	0	0	0	0	1	0	0	0	0	0	0	0	0	0	0	0	0	0	0	1	0	0	0	0	0	0	0	0	0	0	0	0	0	0	0	0	0	0
CTNND2	0	0	0	0	0	0	0	0	0	0	0	0	0	0	0	1	0	0	0	0	0	0	0	0	0	0	0	0	0	0	0	1	0	0	0	0	0	0	0	0	0	0	0	0	0	0	0	0	0
CTSC	0	0	0	0	0	0	0	0	0	0	0	0	0	0	0	1	0	0	0	0	0	0	0	0	0	0	0	0	0	0	1	0	0	0	0	0	0	0	0	0	0	0	0	0	0	0	0	0	0
CUTC	0	0	0	0	0	0	0	0	0	0	0	0	0	0	0	1	0	0	0	0	0	0	0	0	0	0	0	0	0	0	0	0	0	0	0	0	0	0	0	0	0	0	0	0	0	0	0	0	0
CWC15	0	0	0	0	0	0	0	0	0	0	0	0	0	0	0	1	0	0	0	0	0	0	0	0	0	0	0	0	0	0	0	0	0	0	0	0	0	0	0	0	0	0	0	0	0	0	0	0	0
CWF19L2	0	0	0	0	0	0	0	0	0	0	0	0	0	0	0	1	0	0	0	0	0	0	0	0	0	0	0	0	0	0	0	0	0	0	0	0	0	0	0	0	0	0	0	0	0	0	0	0	0
CXCL14	0	0	0	0	0	0	0	0	0	0	0	0	0	0	0	1	0	0	0	0	0	0	0	0	0	0	0	0	0	0	0	0	0	0	0	0	0	0	0	0	0	0	0	0	0	0	0	0	0
CXXC4	0	0	0	0	0	0	0	0	0	0	0	0	0	0	0	1	0	0	0	0	0	0	0	0	0	0	0	0	0	0	0	0	0	0	0	0	0	0	0	0	0	0	0	0	0	0	0	0	0
CYP26A1	0	0	0	0	0	0	0	0	0	0	0	0	0	0	0	1	0	0	0	0	0	0	0	0	0	0	0	0	0	0	1	0	0	0	0	0	0	0	0	0	0	0	0	0	0	0	0	0	0
CYP2R1	0	0	0	0	0	0	0	0	0	0	0	0	0	0	0	1	0	0	0	0	0	0	0	0	0	0	0	0	0	0	0	0	0	0	0	0	0	0	0	0	0	0	0	0	0	0	0	0	0
CYR61	0	0	0	0	0	0	0	0	0	0	0	0	0	0	0	1	0	0	0	0	0	0	0	0	0	0	0	0	0	0	0	0	0	0	0	1	0	0	0	0	0	0	0	0	0	0	0	0	0
DAG1	0	0	0	0	0	0	0	0	0	0	0	0	0	0	0	1	0	0	0	0	0	0	0	0	0	0	0	0	0	0	0	0	0	0	0	0	0	0	0	0	0	0	0	0	0	0	0	0	0
DCDC2	0	0	0	0	0	0	0	0	0	0	0	0	0	0	0	1	0	0	0	0	0	0	0	0	0	0	0	0	0	0	0	0	0	0	0	0	0	0	0	0	0	0	0	0	0	0	0	0	0
DCP1A	0	0	0	0	0	0	0	0	0	0	0	0	0	0	0	1	0	0	0	0	0	0	0	0	0	0	0	0	0	0	0	0	0	0	0	0	0	0	0	0	0	0	0	0	0	0	0	0	0
DDAH1	0	0	0	0	0	0	0	0	0	0	0	0	0	0	0	1	0	0	1	1	0	0	0	0	0	0	0	0	0	0	0	0	0	0	0	0	0	0	0	0	0	0	0	0	0	0	0	0	0
DDB1	0	0	0	0	0	0	0	0	0	0	0	0	0	0	0	1	0	0	0	0	0	0	0	0	0	0	0	0	0	0	0	0	0	0	0	0	0	0	0	0	0	0	0	0	0	0	0	0	0
DDX10	0	0	0	0	0	0	0	0	0	0	0	0	0	0	0	1	0	0	0	0	0	0	0	0	0	0	0	0	0	0	0	0	0	0	0	0	0	0	0	0	0	0	0	0	0	0	0	0	0
DEK	0	0	0	0	0	0	0	0	0	0	0	0	0	0	0	1	0	0	0	0	0	0	0	0	0	0	0	0	0	0	1	0	0	0	0	0	0	0	0	0	0	0	0	0	0	0	0	0	0
DENND5A	0	0	0	0	0	0	0	0	0	0	0	0	0	0	0	1	0	0	0	0	0	0	0	0	0	0	0	0	0	0	0	0	0	0	0	0	0	0	0	0	0	0	0	0	0	0	0	0	0
DGCR6	0	0	0	0	0	0	0	0	0	0	0	0	0	0	0	1	0	0	0	0	0	0	0	0	0	0	0	0	0	0	0	0	0	0	0	0	0	0	0	0	0	0	0	0	0	0	0	0	0
DGKH	0	0	0	0	0	0	0	0	0	0	0	0	0	0	0	1	0	0	0	0	0	0	0	0	0	0	0	0	0	0	0	0	0	0	0	0	0	0	0	0	0	0	0	0	0	0	0	0	0
DHTKD1	0	0	0	0	0	0	0	0	0	0	0	0	0	0	0	1	0	0	0	0	0	0	0	0	0	0	0	0	0	0	0	0	0	0	0	0	0	0	0	0	0	0	0	0	0	0	0	0	0
DHX35	0	0	0	0	0	0	0	0	0	0	0	0	0	0	0	1	0	0	0	0	0	0	0	0	0	0	0	0	0	0	0	0	0	0	0	0	0	0	0	0	0	0	0	0	0	0	0	0	0
DMD	0	0	0	0	0	0	0	0	0	0	0	0	0	0	0	1	0	0	0	0	0	0	0	0	0	0	0	0	0	0	0	0	0	0	0	0	0	0	0	0	0	0	0	0	0	0	0	0	0
DNAJC1	0	0	0	0	0	0	0	0	0	0	0	0	0	0	0	1	0	0	0	0	0	0	0	0	0	0	0	0	0	0	0	1	0	0	0	0	0	0	0	0	0	0	0	0	0	0	0	0	0
DPP4	0	0	0	0	0	0	0	0	0	0	0	0	0	0	0	1	0	0	0	0	0	0	0	0	0	0	0	0	0	0	0	0	0	0	0	0	0	0	0	0	0	0	0	0	0	0	0	0	0
DRAM1	0	0	0	0	0	0	0	0	0	0	0	0	0	0	0	1	0	0	0	0	0	0	0	0	0	0	0	0	0	0	0	0	0	0	0	0	0	0	0	0	0	0	0	0	0	0	0	0	0
DROSHA	0	0	0	0	0	0	0	0	0	0	0	0	0	0	0	1	0	0	0	0	0	0	0	0	0	0	0	0	0	0	0	0	0	0	0	0	0	0	0	0	0	0	0	0	0	0	0	0	0
DSG2	0	0	0	0	0	0	0	0	0	0	0	0	0	0	0	1	0	0	0	0	0	0	0	0	0	0	0	0	0	0	1	0	0	0	0	0	0	0	0	0	0	0	0	0	0	0	0	0	0
DSG4	0	0	0	0	0	0	0	0	0	0	0	0	0	0	0	1	0	0	0	0	0	0	0	0	0	0	0	0	0	0	0	0	0	0	0	0	0	0	0	0	0	0	0	0	0	0	0	0	0
DUSP19	0	0	0	0	0	0	0	0	0	0	0	0	0	0	0	1	0	0	0	0	0	0	0	0	0	0	0	0	0	0	0	0	0	0	0	0	0	0	0	0	0	0	0	0	0	0	0	0	0
DYNC2H1	0	0	0	0	0	0	0	0	0	0	0	0	0	0	0	1	0	0	0	0	0	0	0	0	0	0	0	0	0	0	0	0	0	0	0	0	0	0	0	0	0	0	0	0	0	0	0	0	0
E2F3	0	0	0	0	0	0	0	0	0	0	0	0	0	0	0	1	0	0	0	0	0	0	0	0	0	0	0	0	0	0	1	0	0	0	0	0	0	0	0	0	0	0	0	0	0	0	0	0	0
EDA	0	0	0	0	0	0	0	0	0	0	0	0	0	0	0	1	0	0	0	0	0	0	0	0	0	0	0	0	0	0	0	0	0	0	0	0	0	0	0	0	0	0	0	0	0	0	0	0	0
EDN1	0	0	0	0	0	0	0	0	0	0	0	0	0	0	0	1	0	0	0	0	1	0	0	0	0	0	0	0	0	0	0	0	0	0	0	0	0	0	0	0	0	0	0	0	0	0	0	0	0
EHHADH	0	0	0	0	0	0	0	0	0	0	0	0	0	0	0	1	0	0	0	0	0	0	0	0	0	0	0	0	0	0	0	0	0	0	0	0	0	0	0	0	0	0	0	0	0	0	0	0	0
EI24	0	0	0	0	0	0	0	0	0	0	0	0	0	0	0	1	0	0	0	0	0	0	0	0	0	0	0	0	0	0	0	0	0	0	0	0	0	0	0	0	0	0	0	0	0	0	0	0	0
EID1	0	0	0	0	0	0	0	0	0	0	0	0	0	0	0	1	0	0	0	0	0	0	0	0	0	0	0	0	0	0	0	0	0	0	0	0	0	0	0	0	0	0	0	0	0	0	0	0	0
EID2B	0	0	0	0	0	0	0	0	0	0	0	0	0	0	0	1	0	0	0	0	0	0	0	0	0	0	0	0	0	0	0	0	0	0	0	0	0	0	0	0	0	0	0	0	0	0	0	0	0
EPS8L2	0	0	0	0	0	0	0	0	0	0	0	0	0	0	0	1	0	0	0	0	0	0	0	0	0	0	0	0	0	0	0	0	0	0	0	0	0	0	0	0	0	0	0	0	0	0	0	0	0
ERC2	0	0	0	0	0	0	0	0	0	0	0	0	0	0	0	1	0	0	0	0	0	0	0	0	0	0	0	0	0	0	0	0	0	0	0	0	0	0	0	0	0	0	0	0	0	0	0	0	0
ERVMER34-1	0	0	0	0	0	0	0	0	0	0	0	0	0	0	0	1	0	0	0	0	0	0	0	0	0	0	0	0	0	0	0	0	0	0	0	0	0	0	0	0	0	0	0	0	0	0	0	0	0
ESPNL	0	0	0	0	0	0	0	0	0	0	0	0	0	0	0	1	0	0	0	0	0	0	0	0	0	0	0	0	0	0	0	0	0	0	0	0	0	0	0	0	0	0	0	0	0	0	0	0	0
ETAA1	0	0	0	0	0	0	0	0	0	0	0	0	0	0	0	1	0	0	0	0	0	0	0	0	0	0	0	0	0	0	0	0	0	0	0	0	0	0	0	0	0	0	0	0	0	0	0	0	0
EVL	0	0	0	0	0	0	0	0	0	0	0	0	0	0	0	1	0	0	0	0	0	0	0	0	0	0	0	0	0	0	0	1	0	0	0	0	0	0	0	0	0	0	0	0	0	0	0	0	0
EXOC6	0	0	0	0	0	0	0	0	0	0	0	0	0	0	0	1	0	0	0	0	0	0	0	0	0	0	0	0	0	0	0	0	0	0	0	0	0	0	0	0	0	0	0	0	0	0	0	0	0
FADS2	0	0	0	0	0	0	0	0	0	0	0	0	0	0	0	1	1	0	0	0	0	0	0	0	0	0	0	0	0	0	1	0	0	1	0	0	0	0	0	0	0	0	0	0	0	0	0	0	0
RFLNB	0	0	0	0	0	0	0	0	0	0	0	0	0	0	0	1	0	0	0	0	0	0	0	0	0	0	0	0	0	0	0	0	0	0	0	0	0	0	0	0	0	0	0	0	0	0	0	0	0
FAM111A	0	0	0	0	0	0	0	0	0	0	0	0	0	0	0	1	0	0	0	0	0	0	0	0	0	0	0	0	0	0	0	0	0	0	0	0	0	0	0	0	0	0	0	0	0	0	0	0	0
TCAF2	0	0	0	0	0	0	0	0	0	0	0	0	0	0	0	1	0	0	0	0	0	0	0	0	0	0	0	0	0	0	0	0	0	0	0	0	0	0	0	0	0	0	0	0	0	0	0	0	0
FAM122B	0	0	0	0	0	0	0	0	0	0	0	0	0	0	0	1	0	0	0	0	0	0	0	0	0	0	0	0	0	0	0	0	0	0	0	0	0	0	0	0	0	0	0	0	0	0	0	0	0
FAM134B	0	0	0	0	0	0	0	0	0	0	0	0	0	0	0	1	0	0	0	0	0	0	0	0	0	0	0	1	0	0	0	1	0	0	0	0	0	0	0	0	0	0	0	0	0	0	0	0	0
FAM161A	0	0	0	0	0	0	0	0	0	0	0	0	0	0	0	1	0	0	0	0	0	0	0	0	0	0	0	0	0	0	0	0	0	0	0	0	0	0	0	0	0	0	0	0	0	0	0	0	0
FAM175A	0	0	0	0	0	0	0	0	0	0	0	0	0	0	0	1	0	0	0	0	0	0	0	0	0	0	0	0	0	0	0	0	0	0	0	0	0	0	0	0	0	0	0	0	0	0	0	0	0
FAM189B	0	0	0	0	0	0	0	0	0	0	0	0	0	0	0	1	0	0	0	0	0	0	0	0	0	0	0	0	0	0	0	0	0	0	0	0	0	0	0	0	0	0	0	0	0	0	0	0	0
FAM20C	0	0	0	0	0	0	0	0	0	0	0	0	0	0	0	1	0	0	0	0	0	0	0	0	0	0	0	0	0	0	0	0	0	0	0	0	0	0	0	0	0	0	0	0	0	0	0	0	0
FAM43B	0	0	0	0	0	0	0	0	0	0	0	0	0	0	0	1	0	0	0	0	0	0	0	0	0	0	0	0	0	0	0	0	0	0	0	0	0	0	0	0	0	0	0	0	0	0	0	0	0
FAM78A	0	0	0	0	0	0	0	0	0	0	0	0	0	0	0	1	0	0	0	0	0	0	0	0	0	0	0	0	0	0	0	0	0	0	0	0	0	0	0	0	0	0	0	0	0	0	0	0	0
FAM83B	0	0	0	0	0	0	0	0	0	0	0	0	0	0	0	1	0	0	0	0	0	0	0	0	0	0	0	0	0	0	0	0	0	0	0	0	0	0	0	0	0	0	0	0	0	0	0	0	0
FAM84A	0	0	0	0	0	0	0	0	0	0	0	0	0	0	0	1	0	0	0	0	0	0	0	0	0	0	0	0	0	0	0	0	0	0	0	0	0	0	0	0	0	0	0	0	0	0	0	0	0
FAR2	0	0	0	0	0	0	0	0	0	0	0	0	0	0	0	1	0	0	0	0	0	0	0	0	0	0	0	0	0	0	0	0	0	0	0	0	0	0	0	0	0	0	0	0	0	0	0	0	0
FAT1	0	0	0	0	0	0	0	0	0	0	0	0	0	0	0	1	0	0	0	0	0	0	0	0	0	0	0	0	0	0	0	0	0	0	0	0	0	0	0	0	0	0	0	0	0	0	0	0	0
FBLN1	0	0	0	0	0	0	0	0	0	0	0	0	0	0	0	1	1	0	0	0	0	0	0	0	0	0	0	0	0	0	0	0	0	0	0	0	0	0	0	0	0	0	0	0	0	0	0	0	0
FBP1	0	0	0	0	0	0	0	0	0	0	0	0	0	0	0	1	0	0	0	0	0	0	0	0	1	0	0	0	0	0	0	1	0	0	0	0	0	0	0	0	0	0	0	0	0	0	0	0	0
FBXL16	0	0	0	0	0	0	0	0	0	0	0	0	0	0	0	1	0	0	0	0	0	0	0	0	0	0	0	0	0	0	0	0	0	0	0	0	0	0	0	0	0	0	0	0	0	0	0	0	0
FBXL4	0	0	0	0	0	0	0	0	0	0	0	0	0	0	0	1	0	0	0	0	0	0	0	0	0	0	0	0	0	0	0	0	0	0	0	0	0	0	0	0	0	0	0	0	0	0	0	0	0
FBXW2	0	0	0	0	0	0	0	0	0	0	0	0	0	0	0	1	0	0	0	0	0	0	0	0	0	0	0	0	0	0	0	0	0	0	0	0	0	0	0	0	0	0	0	0	0	0	0	0	0
FCHO2	0	0	0	0	0	0	0	0	0	0	0	0	0	0	0	1	0	0	0	0	0	0	0	0	0	0	0	0	0	0	0	0	0	0	0	0	0	0	0	0	0	0	0	0	0	0	0	0	0
FCHSD2	0	0	0	0	0	0	0	0	0	0	0	0	0	0	0	1	0	0	0	0	0	0	0	0	0	0	0	0	0	0	0	0	0	0	0	0	0	0	0	0	0	0	0	0	0	0	0	0	0
FDX1	0	0	0	0	0	0	0	0	0	0	0	0	0	0	0	1	0	0	0	0	0	0	0	0	0	0	0	0	0	0	0	0	0	0	0	0	0	0	0	0	0	0	0	0	0	0	0	0	0
FERMT2	0	0	0	0	0	0	0	0	0	0	0	0	0	0	0	1	0	0	0	0	0	0	0	0	0	0	0	0	0	0	0	0	0	0	0	0	0	0	0	0	0	0	0	0	0	0	0	0	0
FGD3	0	0	0	0	0	0	0	0	0	0	0	0	0	0	0	1	0	0	0	0	0	0	0	0	0	0	0	0	0	0	0	0	0	0	0	0	0	0	0	0	0	0	0	0	0	0	0	0	0
FGF13	0	0	0	0	0	0	0	0	0	0	0	0	0	0	0	1	0	0	1	0	0	0	0	0	0	0	0	0	0	0	1	0	0	0	0	0	0	0	0	0	0	0	0	0	0	0	0	0	0
FGFR2	0	0	0	0	0	0	0	0	0	0	0	0	0	0	0	1	0	0	0	0	0	0	0	0	0	0	0	0	0	0	1	0	0	0	0	0	0	0	0	0	0	0	0	0	0	0	0	0	0
FGFR3	0	0	0	0	0	0	0	0	0	0	0	0	0	0	0	1	0	0	0	1	0	0	0	0	0	0	0	0	0	0	0	0	0	0	0	0	0	0	0	0	0	0	0	0	0	0	0	0	0
FH	0	0	0	0	0	0	0	0	0	0	0	0	0	0	0	1	0	0	0	0	0	0	0	0	0	0	0	0	0	0	1	0	0	0	0	0	0	0	0	0	0	0	0	0	0	0	0	0	0
FIGNL1	0	0	0	0	0	0	0	0	0	0	0	0	0	0	0	1	0	0	0	0	0	0	0	0	0	0	0	0	0	0	0	0	0	0	0	0	0	0	0	0	0	0	0	0	0	0	0	0	0
FLNA	0	0	0	0	0	0	0	0	0	0	0	0	0	0	0	1	0	0	0	0	0	0	0	0	0	0	0	0	0	0	0	0	0	0	0	0	0	0	0	0	0	0	0	0	0	0	0	0	0
FLT3	0	0	0	0	0	0	0	0	0	0	0	0	0	0	0	1	0	0	0	0	0	0	0	0	0	0	0	0	0	0	0	0	0	0	0	0	0	0	0	0	0	0	0	0	0	0	0	0	0
FOXI1	0	0	0	0	0	0	0	0	0	0	0	0	0	0	0	1	0	0	0	0	0	0	0	0	0	0	0	0	0	0	0	0	0	0	0	0	0	0	0	0	0	0	0	0	0	0	0	0	0
FOXRED1	0	0	0	0	0	0	0	0	0	0	0	0	0	0	0	1	0	0	0	0	0	0	0	0	0	0	0	0	0	0	0	0	0	0	0	0	0	0	0	0	0	0	0	0	0	0	0	0	0
FSD1L	0	0	0	0	0	0	0	0	0	0	0	0	0	0	0	1	0	0	0	0	0	0	0	0	0	0	0	0	0	0	0	0	0	0	0	0	0	0	0	0	0	0	0	0	0	0	0	0	0
FSTL4	0	0	0	0	0	0	0	0	0	0	0	0	0	0	0	1	0	0	0	0	0	0	0	0	0	0	0	0	0	0	0	0	0	0	0	0	0	0	0	0	0	0	0	0	0	0	0	0	0
FUT11	0	0	0	0	0	0	0	0	0	0	0	0	0	0	0	1	0	0	0	1	0	0	0	0	0	0	0	0	0	0	0	0	0	0	0	0	0	0	0	0	0	0	0	0	0	0	0	0	0
FXR1	0	0	0	0	0	0	0	0	0	0	0	0	0	0	0	1	0	0	0	0	0	0	0	0	0	0	0	0	0	0	0	0	0	0	0	0	0	0	0	0	0	0	0	0	0	0	0	0	0
FXYD6	0	0	0	0	0	0	0	0	0	0	0	0	0	0	0	1	0	0	0	0	0	0	0	0	0	0	0	0	0	0	0	0	0	0	0	0	0	0	0	0	0	0	0	0	0	0	0	0	0
FZD2	0	0	0	0	0	0	0	0	0	0	0	0	0	0	0	1	0	0	0	0	0	0	0	0	0	0	0	0	0	0	0	0	0	0	0	0	0	0	0	0	0	0	0	0	0	0	0	0	0
GAB1	0	0	0	0	0	0	0	0	0	0	0	0	0	0	0	1	0	0	0	0	0	0	0	0	0	0	0	0	0	0	0	0	0	0	0	0	0	0	0	0	0	0	0	0	0	0	0	0	0
GALC	0	0	0	0	0	0	0	0	0	0	0	0	0	0	0	1	0	0	0	0	0	0	0	0	0	0	0	0	0	0	0	0	0	0	0	0	0	0	0	0	0	0	0	0	0	0	0	0	0
GALM	0	0	0	0	0	0	0	0	0	0	0	0	0	0	0	1	0	0	0	0	0	0	0	0	0	0	0	0	0	0	0	0	0	0	0	0	0	0	0	0	0	0	0	0	0	0	0	0	0
GANAB	0	0	0	0	0	0	0	0	0	0	0	0	0	0	0	1	0	0	0	0	0	0	0	0	0	0	0	0	0	0	0	0	0	0	0	0	0	0	0	0	0	0	0	0	0	0	0	0	0
GAPVD1	0	0	0	0	0	0	0	0	0	0	0	0	0	0	0	1	0	0	0	0	0	0	0	0	0	0	0	0	0	0	0	0	0	0	0	0	0	0	0	0	0	0	0	0	0	0	0	0	0
GAS2	0	0	0	0	0	0	0	0	0	0	0	0	0	0	0	1	0	0	0	0	0	0	0	0	0	0	0	0	0	0	0	0	0	0	0	0	0	0	0	0	0	0	0	0	0	0	0	0	0
GATA6	0	0	0	0	0	0	0	0	0	0	0	0	0	0	0	1	0	0	0	0	0	0	0	0	0	0	0	0	0	0	0	0	0	0	0	0	0	0	0	0	0	0	0	0	0	0	0	0	0
GFRA1	0	0	0	0	0	0	0	0	0	0	0	0	0	0	0	1	0	0	0	0	0	0	0	0	0	0	0	0	0	0	0	1	0	0	0	0	0	0	0	0	0	0	0	0	0	0	0	0	0
GHR	0	0	0	0	0	0	0	0	0	0	0	0	0	0	0	1	0	0	0	0	0	0	0	0	0	0	0	0	0	0	0	0	0	0	0	0	0	0	0	0	0	0	0	0	0	0	0	0	0
GLCCI1	0	0	0	0	0	0	0	0	0	0	0	0	0	0	0	1	0	0	0	0	0	0	0	0	0	0	0	0	0	0	0	0	0	0	0	0	0	0	0	0	0	0	0	0	0	0	0	0	0
GMCL1	0	0	0	0	0	0	0	0	0	0	0	0	0	0	0	1	0	0	0	0	0	0	0	0	0	0	0	0	0	0	0	0	0	0	0	0	0	0	0	0	0	0	0	0	0	0	0	0	0
GMPS	0	0	0	0	0	0	0	0	0	0	0	0	0	0	0	1	0	0	0	0	0	0	0	0	0	0	0	0	0	0	0	0	0	0	0	0	0	1	0	0	0	1	0	0	0	0	0	0	0
GNE	0	0	0	0	0	0	0	0	0	0	0	0	0	0	0	1	0	0	0	0	0	0	0	0	0	0	0	0	0	0	0	0	0	0	0	0	0	0	0	0	0	0	0	0	0	0	0	0	0
GPC6	0	0	0	0	0	0	0	0	0	0	0	0	0	0	0	1	0	0	0	0	0	0	0	0	0	0	0	0	0	0	0	0	0	0	0	0	0	0	0	0	0	0	0	0	0	0	0	0	0
GPR19	0	0	0	0	0	0	0	0	0	0	0	0	0	0	0	1	0	0	0	0	0	0	0	0	0	0	0	0	0	0	1	0	0	0	0	0	0	0	0	0	0	0	0	0	0	0	0	0	0
ADGRV1	0	0	0	0	0	0	0	0	0	0	0	0	0	0	0	1	0	0	0	0	0	0	0	0	0	0	0	0	0	0	0	0	0	0	0	0	0	0	0	0	0	0	0	0	0	0	0	0	0
GRAMD3	0	0	0	0	0	0	0	0	0	0	0	0	0	0	0	1	0	0	0	0	0	0	0	0	0	0	0	0	0	0	0	0	0	0	0	0	0	0	0	0	0	0	0	0	0	0	0	0	0
GRB14	0	0	0	0	0	0	0	0	0	0	0	0	0	0	0	1	0	0	0	0	0	0	0	0	0	0	0	0	0	0	0	0	0	0	0	0	0	0	0	0	0	0	0	0	0	0	0	0	0
GRHL3	0	0	0	0	0	0	0	0	0	0	0	0	0	0	0	1	0	0	0	0	0	0	0	0	0	0	0	0	0	0	0	0	0	0	0	0	0	0	0	0	0	0	0	0	0	0	0	0	0
GULP1	0	0	0	0	0	0	0	0	0	0	0	0	0	0	0	1	0	0	0	0	0	0	0	0	0	0	0	0	0	0	0	0	0	0	0	0	0	0	0	0	0	0	0	0	0	0	0	0	0
HAT1	0	0	0	0	0	0	0	0	0	0	0	0	0	0	0	1	0	0	0	0	0	0	0	0	0	0	0	0	0	0	1	0	0	0	0	0	0	0	0	0	0	0	0	0	0	0	0	0	0
HAUS2	0	0	0	0	0	0	0	0	0	0	0	0	0	0	0	1	0	0	0	0	0	0	0	0	0	0	0	0	0	0	0	0	0	0	0	0	0	0	0	0	0	0	0	0	0	0	0	0	0
HAUS5	0	0	0	0	0	0	0	0	0	0	0	0	0	0	0	1	0	0	0	0	0	0	0	0	0	0	0	1	0	0	0	0	0	0	0	0	0	0	0	0	0	0	0	0	0	0	0	0	0
PUDP	0	0	0	0	0	0	0	0	0	0	0	0	0	0	0	1	0	0	0	0	0	0	0	0	0	0	0	0	0	0	0	0	0	0	0	0	0	0	0	0	0	0	0	0	0	0	0	0	0
HEY2	0	0	0	0	0	0	0	0	0	0	0	0	0	0	0	1	0	0	0	0	0	0	0	0	0	0	0	0	0	0	1	0	0	0	0	0	0	0	0	0	0	0	0	0	0	0	0	0	0
HIBCH	0	0	0	0	0	0	0	0	0	0	0	0	0	0	0	1	0	0	0	0	0	0	0	0	0	0	0	0	0	0	0	0	0	0	0	0	0	0	0	0	0	0	0	0	0	0	0	0	0
HINFP	0	0	0	0	0	0	0	0	0	0	0	0	0	0	0	1	0	0	0	0	0	0	0	0	0	0	0	0	0	0	0	0	0	0	0	0	0	0	0	0	0	0	0	0	0	0	0	0	0
HIP1	0	0	0	0	0	0	0	0	0	0	0	0	0	0	0	1	0	0	0	0	0	0	0	0	0	0	0	0	1	0	0	0	0	0	0	0	0	0	0	0	0	0	0	0	0	0	0	0	0
HMBS	0	0	0	0	0	0	0	0	0	0	0	0	0	0	0	1	0	0	0	0	0	0	0	0	0	0	0	0	0	0	0	0	0	0	0	0	0	0	0	0	0	0	0	0	0	0	0	0	0
HMCN1	0	0	0	0	0	0	0	0	0	0	0	0	0	0	0	1	0	0	0	0	0	0	0	0	0	0	0	0	0	0	0	0	0	0	0	0	0	0	0	0	0	0	0	0	0	0	0	0	0
HOXA6	0	0	0	0	0	0	0	0	0	0	0	0	0	0	0	1	0	0	0	0	0	0	0	0	0	0	0	0	0	0	0	0	0	0	0	0	0	0	0	0	0	0	0	0	0	0	0	0	0
HP1BP3	0	0	0	0	0	0	0	0	0	0	0	0	0	0	0	1	0	0	0	0	0	0	0	0	0	0	0	0	0	0	0	0	0	0	0	0	0	0	0	0	0	0	0	0	0	0	0	0	0
HPDL	0	0	0	0	0	0	0	0	0	0	0	0	0	0	0	1	0	0	0	0	0	0	0	0	0	0	0	0	0	0	0	0	0	0	0	0	0	0	0	0	0	0	0	0	0	0	0	0	0
HPS5	0	0	0	0	0	0	0	0	0	0	0	0	0	0	0	1	0	0	0	0	0	0	0	0	0	0	0	1	0	0	0	0	0	0	0	0	0	0	0	0	0	0	0	0	0	0	0	0	0
HS6ST3	0	0	0	0	0	0	0	0	0	0	0	0	0	0	0	1	0	0	0	0	0	0	0	0	0	0	0	0	0	0	0	0	0	0	0	0	0	0	0	0	0	0	0	0	0	0	0	0	0
HSDL2	0	0	0	0	0	0	0	0	0	0	0	0	0	0	0	1	0	0	0	0	0	0	0	0	0	0	0	0	0	0	0	0	0	0	0	0	0	0	0	0	0	0	0	0	0	0	0	0	0
HSPB11	0	0	0	0	0	0	0	0	0	0	0	0	0	0	0	1	0	0	0	0	0	0	0	0	0	0	0	0	0	0	0	0	0	0	0	0	0	0	0	0	0	0	0	0	0	0	0	0	0
HTATSF1	0	0	0	0	0	0	0	0	0	0	0	0	0	0	0	1	0	0	0	0	0	0	0	0	0	0	0	0	0	0	0	0	0	0	0	0	0	0	0	0	0	0	0	0	0	0	0	0	0
HYLS1	0	0	0	0	0	0	0	0	0	0	0	0	0	0	0	1	0	0	0	0	0	0	0	0	0	0	0	0	0	0	0	0	0	0	0	0	0	0	0	0	0	0	0	0	0	0	0	0	0
IARS2	0	0	0	0	0	0	0	0	0	0	0	0	0	0	0	1	0	0	0	0	0	0	0	0	0	0	0	0	0	0	1	1	0	0	0	0	0	0	0	0	0	0	0	0	0	0	0	0	0
IGF2BP2	0	0	0	0	0	0	0	0	0	0	0	0	0	0	0	1	0	0	0	0	0	0	0	0	0	0	0	0	0	0	0	0	0	0	0	0	0	0	0	0	0	0	0	0	0	0	0	0	0
IGFBP2	0	0	0	0	0	0	0	0	0	0	0	0	0	0	0	1	0	0	0	0	0	0	0	0	0	0	0	0	0	0	0	0	0	0	0	0	0	0	0	0	0	0	0	0	0	0	0	0	0
IGFBP5	0	0	0	0	0	0	0	0	0	0	0	0	0	0	0	1	0	0	0	0	0	0	0	0	0	0	0	0	0	0	0	0	0	0	0	0	0	1	0	0	0	0	0	0	0	0	0	0	0
IGFBPL1	0	0	0	0	0	0	0	0	0	0	0	0	0	0	0	1	0	0	0	0	0	0	0	0	0	0	0	0	0	0	0	0	0	0	0	0	0	0	0	0	0	0	0	0	0	0	0	0	0
IGHA1	0	0	0	0	0	0	0	0	0	0	0	0	0	0	0	1	0	0	0	0	0	0	0	0	0	0	0	0	0	0	0	0	0	0	0	0	0	0	0	0	0	0	0	0	0	0	0	0	0
IKBIP	0	0	0	0	0	0	0	0	0	0	0	0	0	0	0	1	0	0	0	0	0	0	0	0	0	0	0	0	0	0	0	0	0	0	0	0	0	0	0	0	0	0	0	0	0	0	0	0	0
IKBKAP	0	0	0	0	0	0	0	0	0	0	0	0	0	0	0	1	0	0	0	0	0	0	0	0	0	0	0	0	0	0	0	0	0	0	0	0	0	0	0	0	0	0	0	0	0	0	0	0	0
IL23A	0	0	0	0	0	0	0	0	0	0	0	0	0	0	0	1	0	0	0	0	0	0	0	0	0	0	0	0	0	0	0	0	0	0	0	0	0	0	0	0	0	0	0	0	0	0	0	0	0
ILK	0	0	0	0	0	0	0	0	0	0	0	0	0	0	0	1	0	0	0	0	0	0	0	0	0	0	0	0	0	0	0	0	0	0	0	0	0	0	0	0	0	0	0	0	0	0	0	0	0
INHBB	0	0	0	0	0	0	0	0	0	0	0	0	0	0	0	1	0	0	0	1	0	0	0	0	0	0	0	0	0	0	0	0	0	0	0	0	0	0	0	0	0	0	0	0	0	0	0	0	0
INPP4A	0	0	0	0	0	0	0	0	0	0	0	0	0	0	0	1	0	0	0	0	0	0	0	0	0	0	0	0	0	0	0	0	0	0	0	0	0	0	0	0	0	0	0	0	0	0	0	0	0
INTS4	0	0	0	0	0	0	0	0	0	0	0	0	0	0	0	1	0	0	0	0	0	0	0	0	0	0	0	0	0	0	0	0	0	0	0	0	0	0	0	0	0	0	0	0	0	0	0	0	0
INTS5	0	0	0	0	0	0	0	0	0	0	0	0	0	0	0	1	0	0	0	0	0	0	0	0	0	0	0	0	0	0	0	0	0	0	0	0	0	0	0	0	0	0	0	0	0	0	0	0	0
INVS	0	0	0	0	0	0	0	0	0	0	0	0	0	0	0	1	0	0	0	0	0	0	0	0	0	0	0	0	0	0	0	0	0	0	0	0	0	0	0	0	0	0	0	0	0	0	0	0	0
IPO7	0	0	0	0	0	0	0	0	0	0	0	0	0	0	0	1	0	0	0	0	0	0	0	0	0	0	0	0	0	0	0	0	0	0	0	0	0	0	0	0	0	0	0	0	0	0	0	0	0
IRX1	0	0	0	0	0	0	0	0	0	0	0	0	0	0	0	1	0	0	0	0	0	0	0	0	0	0	0	0	0	0	0	0	0	0	0	0	0	0	0	0	0	0	0	0	0	0	0	0	0
ISOC1	0	0	0	0	0	0	0	0	0	0	0	0	0	0	0	1	0	0	0	0	0	0	0	0	0	0	0	0	0	0	0	0	0	0	0	0	0	0	0	0	0	0	0	0	0	0	0	0	0
ITGA2B	0	0	0	0	0	0	0	0	0	0	0	0	0	0	0	1	0	0	0	0	0	0	0	0	0	0	0	0	0	0	0	0	0	0	0	0	0	0	0	0	0	0	0	0	0	0	0	0	0
ITGA6	0	0	0	0	0	0	0	0	0	0	0	0	0	0	0	1	0	0	0	0	0	0	0	0	0	0	0	1	0	0	0	0	0	0	1	0	0	0	0	0	0	0	0	0	0	0	0	0	0
ITGB3BP	0	0	0	0	0	0	0	0	0	0	0	0	0	0	0	1	0	0	0	0	0	0	0	0	0	0	0	0	0	0	0	0	0	0	0	0	0	0	0	0	0	0	0	0	0	0	0	0	0
ANOS1	0	0	0	0	0	0	0	0	0	0	0	0	0	0	0	1	0	0	0	0	0	0	0	0	0	0	0	0	0	0	0	0	0	0	0	0	0	0	0	0	0	0	0	0	0	0	0	0	0
KBTBD3	0	0	0	0	0	0	0	0	0	0	0	0	0	0	0	1	0	0	0	0	0	0	0	0	0	0	0	0	0	0	0	0	0	0	0	0	0	0	0	0	0	0	0	0	0	0	0	0	0
KCNMA1	0	0	0	0	0	0	0	0	0	0	0	0	0	0	0	1	0	0	0	0	0	0	0	0	0	0	0	0	0	0	0	0	0	0	0	0	0	0	0	0	0	0	0	0	0	0	0	0	0
KCTD20	0	0	0	0	0	0	0	0	0	0	0	0	0	0	0	1	0	0	0	0	0	0	0	0	0	0	0	0	0	0	0	0	0	0	0	0	0	0	0	0	0	0	0	0	0	0	0	0	0
KCTD3	0	0	0	0	0	0	0	0	0	0	0	0	0	0	0	1	0	0	0	0	0	0	0	0	0	0	0	0	0	0	0	0	0	0	0	0	0	0	0	0	0	0	0	0	0	0	0	0	0
KDM4D	0	0	0	0	0	0	0	0	0	0	0	0	0	0	0	1	0	0	0	0	0	0	0	0	0	0	0	0	0	0	0	0	0	0	0	0	0	0	0	0	0	0	0	0	0	0	0	0	0
KHDRBS3	0	0	0	0	0	0	0	0	0	0	0	0	0	0	0	1	0	0	0	1	0	0	0	0	0	0	0	0	0	0	0	0	0	0	0	0	0	0	0	0	0	0	0	0	0	0	0	0	0
KIAA0895L	0	0	0	0	0	0	0	0	0	0	0	0	0	0	0	1	0	0	0	0	0	0	0	0	0	0	0	0	0	0	0	0	0	0	0	0	0	0	0	0	0	0	0	0	0	0	0	0	0
ICE1	0	0	0	0	0	0	0	0	0	0	0	0	0	0	0	1	0	0	0	0	0	0	0	0	0	0	0	0	0	0	0	0	0	0	0	0	0	0	0	0	0	0	0	0	0	0	0	0	0
CEP126	0	0	0	0	0	0	0	0	0	0	0	0	0	0	0	1	0	0	0	0	0	0	0	0	0	0	0	0	0	0	0	0	0	0	0	0	0	0	0	0	0	0	0	0	0	0	0	0	0
KIAA1429	0	0	0	0	0	0	0	0	0	0	0	0	0	0	0	1	0	0	0	0	0	0	0	0	0	0	0	0	0	0	0	0	0	0	0	0	0	0	0	0	0	0	0	0	0	0	0	0	0
KIAA1586	0	0	0	0	0	0	0	0	0	0	0	0	0	0	0	1	0	0	0	0	0	0	0	0	0	0	0	0	0	0	0	0	0	0	0	0	0	0	0	0	0	0	0	0	0	0	0	0	0
CEP295	0	0	0	0	0	0	0	0	0	0	0	0	0	0	0	1	0	0	0	0	0	0	0	0	0	0	0	0	0	0	0	0	0	0	0	0	0	0	0	0	0	0	0	0	0	0	0	0	0
MLK4	0	0	0	0	0	0	0	0	0	0	0	0	0	0	0	1	0	0	0	1	0	0	0	0	0	0	0	0	0	0	0	0	0	0	0	0	0	0	0	0	0	0	0	0	0	0	0	0	0
KIFC3	0	0	0	0	0	0	0	0	0	0	0	0	0	0	0	1	0	0	0	0	0	0	0	0	0	0	0	0	0	0	0	0	0	0	0	0	0	0	0	0	0	0	0	0	0	0	0	0	0
KITLG	0	0	0	0	0	0	0	0	0	0	0	0	0	0	0	1	0	0	0	0	0	0	0	0	0	0	0	0	0	0	0	0	0	0	0	0	0	0	0	0	0	0	0	0	0	0	0	0	0
KLHL22	0	0	0	0	0	0	0	0	0	0	0	0	0	0	0	1	0	0	0	0	0	0	0	0	0	0	0	0	0	0	0	0	0	0	0	0	0	0	0	0	0	0	0	0	0	0	0	0	0
KLHL7	0	0	0	0	0	0	0	0	0	0	0	0	0	0	0	1	0	0	0	0	0	0	0	0	0	0	0	0	0	0	0	0	0	0	0	0	0	0	0	0	0	0	0	0	0	1	0	0	0
KLK10	0	0	0	0	0	0	0	0	0	0	0	0	0	0	0	1	0	0	0	0	0	0	0	0	0	0	0	0	0	0	0	0	0	0	0	0	0	0	0	0	0	0	0	0	0	0	0	0	0
KLK11	0	0	0	0	0	0	0	0	0	0	0	0	0	0	0	1	0	0	0	0	0	0	0	0	0	0	0	0	0	0	0	0	0	0	0	0	0	0	0	0	0	0	0	0	0	0	0	0	0
KPNA5	0	0	0	0	0	0	0	0	0	0	0	0	0	0	0	1	0	0	0	0	0	0	0	0	0	0	0	0	0	0	0	0	0	0	0	0	0	0	0	0	0	0	0	0	0	0	0	0	0
KRTCAP2	0	0	0	0	0	0	0	0	0	0	0	0	0	0	0	1	0	0	0	0	0	0	0	0	0	0	0	0	0	0	0	0	0	0	0	0	0	0	0	0	0	0	0	0	0	0	0	0	0
LAMB2	0	0	0	0	0	0	0	0	0	0	0	0	0	0	0	1	0	0	0	0	0	0	0	0	0	0	0	0	0	0	0	0	0	0	0	0	0	0	0	0	0	0	0	0	0	0	0	0	0
LAMC1	0	0	0	0	0	0	0	0	0	0	0	0	0	0	0	1	0	0	0	0	0	0	0	0	0	0	0	0	0	0	0	0	0	0	0	0	0	0	0	0	0	0	0	0	0	0	0	0	0
LARGE1	0	0	0	0	0	0	0	0	0	0	0	0	0	0	0	1	0	0	0	0	0	0	0	0	0	0	0	0	0	0	0	0	0	0	0	0	0	0	0	0	0	0	0	0	0	0	0	0	0
LBR	0	0	0	0	0	0	0	0	0	0	0	0	0	0	0	1	0	0	0	0	0	0	0	0	0	0	0	0	0	0	0	0	0	0	0	0	0	0	0	0	0	0	0	0	0	0	0	0	0
LDOC1	0	0	0	0	0	0	0	0	0	0	0	0	0	0	0	1	0	0	0	0	0	0	0	0	0	0	0	0	0	0	0	0	0	0	0	0	0	0	0	0	0	0	0	0	0	0	0	0	0
CYTOR	0	0	0	0	0	0	0	0	0	0	0	0	0	0	0	1	0	0	0	0	0	0	0	0	0	0	0	0	0	0	0	0	0	0	0	0	0	0	0	0	0	0	0	0	0	0	0	0	0
LOC441052	0	0	0	0	0	0	0	0	0	0	0	0	0	0	0	1	0	0	0	0	0	0	0	0	0	0	0	0	0	0	0	0	0	0	0	0	0	0	0	0	0	0	0	0	0	0	0	0	0
LPCAT1	0	0	0	0	0	0	0	0	0	0	0	0	0	0	0	1	0	0	0	0	0	0	0	0	0	0	0	0	0	1	1	0	0	0	0	0	0	1	0	0	0	0	0	0	0	0	0	0	0
ADGRL2	0	0	0	0	0	0	0	0	0	0	0	0	0	0	0	1	0	0	0	0	0	0	0	0	0	0	0	0	0	0	1	0	0	0	0	0	0	0	0	0	0	0	0	0	0	0	0	0	0
LRRC28	0	0	0	0	0	0	0	0	0	0	0	0	0	0	0	1	0	0	0	0	0	0	0	0	0	0	0	0	0	0	0	0	0	0	0	0	0	0	0	0	0	0	0	0	0	0	0	0	0
LRRC42	0	0	0	0	0	0	0	0	0	0	0	0	0	0	0	1	0	0	0	0	0	0	0	0	0	0	0	0	0	0	0	0	0	0	0	0	0	0	0	0	0	0	0	0	0	0	0	0	0
LYPD1	0	0	0	0	0	0	0	0	0	0	0	0	0	0	0	1	0	0	0	0	0	0	0	0	0	0	0	0	0	0	0	0	0	0	0	0	0	0	0	0	0	0	0	0	0	0	0	0	0
LZTR1	0	0	0	0	0	0	0	0	0	0	0	0	0	0	0	1	0	0	0	0	0	0	0	0	0	0	0	0	0	0	0	0	0	0	0	0	0	0	0	0	0	0	0	0	0	0	0	0	0
MACC1	0	0	0	0	0	0	0	0	0	0	0	0	0	0	0	1	0	0	0	0	0	0	0	0	0	0	0	0	0	0	0	0	0	0	0	0	0	0	0	0	0	0	0	0	0	0	0	0	0
MAN1A1	0	0	0	0	0	0	0	0	0	0	0	0	0	0	0	1	0	0	0	0	0	0	0	0	0	0	0	0	0	0	0	0	0	0	0	0	0	0	0	0	0	0	0	0	0	0	0	0	0
MAP4K2	0	0	0	0	0	0	0	0	0	0	0	0	0	0	0	1	0	0	0	0	0	0	0	0	0	0	0	0	0	0	0	0	0	0	0	0	0	0	0	0	0	0	0	0	0	0	0	0	0
MAP4K3	0	0	0	0	0	0	0	0	0	0	0	0	0	0	0	1	0	0	0	0	0	0	0	0	0	0	0	0	0	0	0	0	0	0	0	0	0	0	0	0	0	0	0	0	0	0	0	0	0
MAPK1	0	0	0	0	0	0	0	0	0	0	0	0	0	0	0	1	0	0	0	0	0	0	0	0	0	0	0	0	1	0	1	0	0	0	0	0	0	0	0	0	0	0	0	0	0	0	0	0	0
MAPRE2	0	0	0	0	0	0	0	0	0	0	0	0	0	0	0	1	0	0	0	0	0	0	0	0	0	0	0	0	0	0	0	0	0	0	0	0	0	0	0	0	0	0	0	0	0	0	0	0	0
MBOAT1	0	0	0	0	0	0	0	0	0	0	0	0	0	0	0	1	0	0	0	0	0	0	0	0	0	0	0	0	0	0	0	0	0	0	0	0	0	0	0	0	0	0	0	0	0	0	0	0	0
MDN1	0	0	0	0	0	0	0	0	0	0	0	0	0	0	0	1	0	0	0	0	0	0	0	0	0	0	0	0	0	0	0	0	0	0	0	0	0	0	0	0	0	0	0	0	0	0	0	0	0
MEAF6	0	0	0	0	0	0	0	0	0	0	0	0	0	0	0	1	0	0	0	0	0	0	0	0	0	0	0	0	0	0	0	0	0	0	0	0	0	0	0	0	0	0	0	0	0	0	0	0	0
MEIS1	0	0	0	0	0	0	0	0	0	0	0	0	0	0	0	1	0	0	0	0	0	0	0	0	0	0	0	0	0	0	1	0	0	0	0	0	0	0	0	0	0	0	0	0	0	0	0	0	0
METAP1	0	0	0	0	0	0	0	0	0	0	0	0	0	0	0	1	0	0	0	0	0	0	0	0	0	0	0	0	0	0	0	0	0	0	0	0	0	0	0	0	0	0	0	0	0	0	0	0	0
METTL15	0	0	0	0	0	0	0	0	0	0	0	0	0	0	0	1	0	0	0	0	0	0	0	0	0	0	0	0	0	0	0	0	0	0	0	0	0	0	0	0	0	0	0	0	0	0	0	0	0
METTL8	0	0	0	0	0	0	0	0	0	0	0	0	0	0	0	1	0	0	0	0	0	0	0	0	0	0	0	0	0	0	0	0	0	0	0	0	0	0	0	0	0	0	0	0	0	0	0	0	0
MNS1	0	0	0	0	0	0	0	0	0	0	0	0	0	0	0	1	0	0	0	0	0	0	0	0	0	0	0	0	0	0	0	0	0	0	0	0	0	0	0	0	0	0	0	0	0	0	0	0	0
MPP6	0	0	0	0	0	0	0	0	0	0	0	0	0	0	0	1	0	0	0	0	0	0	0	0	0	0	0	0	0	0	1	0	0	0	0	0	0	0	0	0	0	0	0	0	0	0	0	0	0
MPZL2	0	0	0	0	0	0	0	0	0	0	0	0	0	0	0	1	0	0	0	0	0	0	0	0	0	0	0	0	0	0	0	0	0	0	0	0	0	0	0	0	0	0	0	0	0	0	0	0	0
MRE11A	0	0	0	0	0	0	0	0	0	0	0	0	0	0	0	1	0	0	0	0	0	0	0	0	0	0	0	0	0	0	0	0	0	0	0	0	0	0	0	0	0	0	0	0	0	0	0	0	0
MRPL16	0	0	0	0	0	0	0	0	0	0	0	0	0	0	0	1	0	0	0	0	0	0	0	0	0	0	0	0	0	0	1	0	0	0	0	0	0	0	0	0	0	0	0	0	0	0	0	0	0
MRPL40	0	0	0	0	0	0	0	0	0	0	0	0	0	0	0	1	0	0	0	0	0	0	0	0	0	0	0	0	0	0	0	0	0	0	0	0	0	0	0	0	0	0	0	0	0	0	0	0	0
MRPS27	0	0	0	0	0	0	0	0	0	0	0	0	0	0	0	1	0	0	0	0	0	0	0	0	0	0	0	0	0	0	1	1	0	0	0	0	0	0	0	0	0	0	0	0	0	0	0	0	0
MRPS36	0	0	0	0	0	0	0	0	0	0	0	0	0	0	0	1	0	0	0	0	0	0	0	0	0	0	0	0	0	0	1	0	0	0	0	0	0	0	0	0	0	0	0	0	0	0	0	0	0
MSH5	0	0	0	0	0	0	0	0	0	0	0	0	0	0	0	1	0	0	0	0	0	0	0	0	0	0	0	0	0	0	0	0	0	0	0	0	0	0	0	0	0	0	0	0	0	0	0	0	0
MT1F	0	0	0	0	0	0	0	0	0	0	0	0	0	0	0	1	0	0	0	0	0	0	0	0	0	0	0	0	0	0	1	0	0	0	0	0	0	0	0	0	0	0	0	0	0	0	0	0	0
MTMR11	0	0	0	0	0	0	0	0	0	0	0	0	0	0	0	1	0	0	0	0	0	0	0	0	0	0	0	0	0	0	0	0	0	0	0	0	0	0	0	0	0	0	0	0	0	0	0	0	0
MTMR3	0	0	0	0	0	0	0	0	0	0	0	0	0	0	0	1	0	0	0	0	0	0	0	0	0	0	0	0	0	0	0	0	0	0	0	0	0	0	0	0	0	0	0	0	0	0	0	0	0
MTMR4	0	0	0	0	0	0	0	0	0	0	0	0	0	0	0	1	0	0	0	0	0	0	0	0	0	0	0	0	0	0	0	0	0	0	0	0	0	0	0	0	0	0	0	0	0	0	0	0	0
MTNR1B	0	0	0	0	0	0	0	0	0	0	0	0	0	0	0	1	0	0	0	0	0	0	0	0	0	0	0	0	0	0	0	0	0	0	0	0	0	0	0	0	0	0	0	0	0	0	0	0	0
MTSS1	0	0	0	0	0	0	0	0	0	0	0	0	0	0	0	1	0	0	0	0	1	0	0	0	0	0	0	0	0	0	0	0	0	0	0	0	0	0	0	0	0	0	0	0	0	0	0	0	0
MUM1L1	0	0	0	0	0	0	0	0	0	0	0	0	0	0	0	1	0	0	0	0	0	0	0	0	0	0	0	0	0	0	0	0	0	0	0	0	0	0	0	0	0	0	0	0	0	0	0	0	0
MYO1B	0	0	0	0	0	0	0	0	0	0	0	0	0	0	0	1	0	0	0	0	0	0	0	0	0	0	0	0	0	0	0	0	0	0	0	0	0	0	0	0	0	0	0	0	0	0	0	0	0
NAA16	0	0	0	0	0	0	0	0	0	0	0	0	0	0	0	1	0	0	0	0	0	0	0	0	0	0	0	0	0	0	0	0	0	0	0	0	0	0	0	0	0	0	0	0	0	0	0	0	0
NAE1	0	0	0	0	0	0	0	0	0	0	0	0	0	0	0	1	0	0	0	0	0	0	0	0	0	0	0	0	0	0	0	0	0	0	0	0	0	0	0	0	0	0	0	0	0	0	1	0	0
NAT1	0	0	0	0	0	0	0	0	0	0	0	0	0	0	0	1	0	0	0	0	0	0	0	0	0	0	0	0	0	0	0	1	0	0	0	0	0	0	0	0	0	0	0	0	0	0	0	0	0
NAT2	0	0	0	0	0	0	0	0	0	0	0	0	0	0	0	1	0	0	0	0	0	0	0	0	0	0	0	0	0	0	0	0	0	0	0	0	0	0	0	0	0	0	0	0	0	0	0	0	0
NBEA	0	0	0	0	0	0	0	0	0	0	0	0	0	0	0	1	0	0	0	0	0	0	0	0	0	0	0	1	0	0	0	0	0	0	0	0	0	0	0	0	0	0	0	0	0	0	0	0	0
NCAPD3	0	0	0	0	0	0	0	0	0	0	0	0	0	0	0	1	0	0	0	0	0	0	0	0	0	0	0	0	0	0	0	0	0	0	0	0	0	0	0	0	0	0	0	0	0	0	0	0	0
NCOA1	0	0	0	0	0	0	0	0	0	0	0	0	0	0	0	1	0	0	0	0	0	0	0	0	0	0	0	0	0	0	0	0	0	0	0	0	0	0	0	0	0	0	0	0	0	0	0	0	0
NDRG3	0	0	0	0	0	0	0	0	0	0	0	0	0	0	0	1	0	0	0	0	0	0	0	0	0	0	0	0	0	0	0	0	0	0	0	0	0	0	0	0	0	0	0	0	0	0	0	0	0
NECAB1	0	0	0	0	0	0	0	0	0	0	0	0	0	0	0	1	0	0	0	0	0	0	0	0	0	0	0	0	0	0	0	0	0	0	0	0	0	0	0	0	0	0	0	0	0	0	0	0	0
NELL2	0	0	0	0	0	0	0	0	0	0	0	0	0	0	0	1	0	0	0	0	0	0	0	0	0	0	0	0	0	0	0	0	0	0	0	0	0	0	0	0	0	0	0	0	0	0	0	0	0
NKRF	0	0	0	0	0	0	0	0	0	0	0	0	0	0	0	1	0	0	0	0	0	0	0	0	0	0	0	0	0	0	0	0	0	0	0	0	0	0	0	0	0	0	0	0	0	0	0	0	0
NLRX1	0	0	0	0	0	0	0	0	0	0	0	0	0	0	0	1	0	0	0	0	0	0	0	0	0	0	0	0	0	0	0	0	0	0	0	0	0	0	0	0	0	0	0	0	0	0	0	0	0
NMI	0	0	0	0	0	0	0	0	0	0	0	0	0	0	0	1	0	0	0	0	0	0	0	0	0	0	0	0	0	0	0	0	0	0	0	0	0	0	0	0	0	0	0	0	0	0	0	0	0
NMT2	0	0	0	0	0	0	0	0	0	0	0	0	0	0	0	1	0	0	0	0	0	0	0	0	0	0	0	0	0	0	0	0	0	0	0	0	0	0	0	0	0	0	0	0	0	0	0	0	0
NNT	0	0	0	0	0	0	0	0	0	0	0	0	0	0	0	1	0	0	0	0	0	0	0	0	0	0	0	0	0	0	0	0	0	0	0	0	0	0	0	0	0	0	0	0	0	0	0	0	0
NPAS3	0	0	0	0	0	0	0	0	0	0	0	0	0	0	0	1	0	0	0	0	0	0	0	0	0	0	0	0	0	0	0	0	0	0	0	0	0	0	0	0	0	0	0	0	0	0	0	0	0
NPAT	0	0	0	0	0	0	0	0	0	0	0	0	0	0	0	1	0	0	0	0	0	0	0	0	0	0	0	0	0	0	0	0	0	0	0	0	0	0	0	0	0	0	0	0	0	0	0	0	0
NPY1R	0	0	0	0	0	0	0	0	0	0	0	0	0	0	0	1	0	0	0	0	0	0	0	0	0	0	0	0	0	0	0	0	0	0	0	0	0	0	0	0	0	0	0	0	0	0	0	0	0
NR2F2	0	0	0	0	0	0	0	0	0	0	0	0	0	0	0	1	0	0	0	0	0	0	0	0	0	0	0	0	0	0	0	0	0	0	0	0	0	0	0	0	0	0	0	0	0	0	0	0	0
NR4A1	0	0	0	0	0	0	0	0	0	0	0	0	0	0	0	1	0	0	0	0	0	0	0	0	0	0	0	0	0	0	0	0	0	0	0	1	0	0	0	0	0	0	0	0	0	0	0	0	0
NRGN	0	0	0	0	0	0	0	0	0	0	0	0	0	0	0	1	0	0	0	0	0	0	0	0	0	0	0	0	0	0	0	0	0	0	0	0	0	0	0	0	0	0	0	0	0	0	0	0	0
NRM	0	0	0	0	0	0	0	0	0	0	0	0	0	0	0	1	0	0	0	0	0	0	0	0	0	0	0	0	0	0	0	0	0	0	0	0	0	0	0	0	0	0	0	0	0	0	0	0	0
NRP1	0	0	0	0	0	0	0	0	0	0	0	0	0	0	0	1	1	0	0	0	0	0	0	0	0	0	0	0	0	0	0	0	0	0	0	0	0	0	0	0	0	0	0	0	0	0	0	0	0
NT5E	0	0	0	0	0	0	0	0	0	0	0	0	0	0	0	1	0	0	0	0	0	0	1	0	0	0	0	0	0	0	0	0	0	0	0	0	0	0	0	0	0	0	0	0	0	0	0	0	0
NTM	0	0	0	0	0	0	0	0	0	0	0	0	0	0	0	1	0	0	0	0	0	0	0	0	0	0	0	0	0	0	0	0	0	0	0	0	0	0	0	0	0	0	0	0	0	0	0	0	0
NUDT4	0	0	0	0	0	0	0	0	0	0	0	0	0	0	0	1	0	0	0	0	0	0	0	0	0	0	0	0	0	0	0	0	0	0	0	0	0	0	0	0	0	0	0	0	0	0	0	0	0
NUP133	0	0	0	0	0	0	0	0	0	0	0	0	0	0	0	1	0	0	0	0	0	0	0	0	0	0	0	0	0	0	0	0	0	0	0	0	0	0	0	0	0	0	0	0	0	0	0	0	0
NUP98	0	0	0	0	0	0	0	0	0	0	0	0	0	0	0	1	0	0	0	0	0	0	0	0	0	0	0	0	0	0	0	0	0	0	0	0	0	0	0	0	0	0	0	0	0	0	0	0	0
NYNRIN	0	0	0	0	0	0	0	0	0	0	0	0	0	0	0	1	0	0	0	0	0	0	0	0	0	0	0	0	0	0	0	0	0	0	0	0	0	0	0	0	0	0	0	0	0	0	0	0	0
OAF	0	0	0	0	0	0	0	0	0	0	0	0	0	0	0	1	0	0	0	0	0	0	0	0	0	0	0	0	0	0	0	0	0	0	0	0	0	0	0	0	0	0	0	0	0	0	0	0	0
OGFRL1	0	0	0	0	0	0	0	0	0	0	0	0	0	0	0	1	0	0	0	0	0	0	0	0	0	0	0	0	0	0	0	0	0	0	0	0	0	0	0	0	0	0	0	0	0	0	0	0	0
OLFML2A	0	0	0	0	0	0	0	0	0	0	0	0	0	0	0	1	0	0	0	0	0	0	0	0	0	0	0	0	0	0	0	0	0	0	0	0	0	0	0	0	0	0	0	0	0	0	0	0	0
OR51G2	0	0	0	0	0	0	0	0	0	0	0	0	0	0	0	1	0	0	0	0	0	0	0	0	0	0	0	0	0	0	0	0	0	0	0	0	0	0	0	0	0	0	0	0	0	0	0	0	0
OR5V1	0	0	0	0	0	0	0	0	0	0	0	0	0	0	0	1	0	0	0	0	0	0	0	0	0	0	0	0	0	0	0	0	0	0	0	0	0	0	0	0	0	0	0	0	0	0	0	0	0
OR6K3	0	0	0	0	0	0	0	0	0	0	0	0	0	0	0	1	0	0	0	0	0	0	0	0	0	0	0	0	0	0	0	0	0	0	0	0	0	0	0	0	0	0	0	0	0	0	0	0	0
OSBP2	0	0	0	0	0	0	0	0	0	0	0	0	0	0	0	1	0	0	0	0	0	0	0	0	0	0	0	0	0	0	0	0	0	0	0	0	0	0	0	0	0	0	0	0	0	0	0	0	0
OSBPL10	0	0	0	0	0	0	0	0	0	0	0	0	0	0	0	1	0	0	0	0	0	1	0	0	0	0	0	0	0	0	0	0	0	0	0	0	0	0	0	0	0	0	0	0	0	0	0	0	0
OSMR	0	0	0	0	0	0	0	0	0	0	0	0	0	0	0	1	0	0	0	0	0	0	0	0	0	0	0	0	0	0	0	0	0	0	0	0	0	0	0	0	0	0	0	0	0	0	0	0	0
OXCT1	0	0	0	0	0	0	0	0	0	0	0	0	0	0	0	1	0	0	0	0	0	0	0	0	0	0	0	0	0	0	0	0	0	0	0	0	0	1	0	0	0	0	0	0	0	0	0	0	0
P2RY6	0	0	0	0	0	0	0	0	0	0	0	0	0	0	0	1	0	0	0	0	0	0	0	0	0	0	0	0	0	0	0	0	0	0	0	0	0	0	0	0	0	0	0	0	0	0	0	0	0
PAAF1	0	0	0	0	0	0	0	0	0	0	0	0	0	0	0	1	0	0	0	0	0	0	0	0	0	0	0	0	0	0	0	0	0	0	0	0	0	0	0	0	0	0	0	0	0	0	0	0	0
PALLD	0	0	0	0	0	0	0	0	0	0	0	0	0	0	0	1	0	0	0	0	0	0	0	0	0	0	0	0	0	0	0	0	0	0	0	0	0	0	0	0	0	0	0	0	0	0	0	0	0
PAQR8	0	0	0	0	0	0	0	0	0	0	0	0	0	0	0	1	0	0	0	0	0	0	0	0	0	0	0	0	0	0	0	0	0	0	0	0	0	0	0	0	0	0	0	0	0	0	0	0	0
PARD6A	0	0	0	0	0	0	0	0	0	0	0	0	0	0	0	1	0	0	0	0	0	0	0	0	0	0	0	0	0	0	0	0	0	0	0	0	0	0	0	0	0	0	0	0	0	0	0	0	0
PARP2	0	0	0	0	0	0	0	0	0	0	0	0	0	0	0	1	0	0	0	0	0	0	0	0	0	0	0	0	0	0	0	0	0	0	0	0	0	0	0	0	0	0	0	0	0	0	0	0	0
PATL1	0	0	0	0	0	0	0	0	0	0	0	0	0	0	0	1	0	0	0	0	0	0	0	0	0	0	0	0	0	0	0	0	0	0	0	0	0	0	0	0	0	0	0	0	0	0	0	0	0
PATZ1	0	0	0	0	0	0	0	0	0	0	0	0	0	0	0	1	0	0	0	0	0	0	0	0	0	0	0	0	0	0	0	0	0	0	0	0	0	0	0	0	0	0	0	0	0	0	0	0	0
PBX1	0	0	0	0	0	0	0	0	0	0	0	0	0	0	0	1	0	0	0	0	0	0	0	0	0	0	0	0	0	0	1	0	0	0	0	0	0	0	0	0	0	0	0	0	0	0	0	0	0
PCCA	0	0	0	0	0	0	0	0	0	0	0	0	0	0	0	1	0	0	0	0	0	0	0	0	0	0	0	0	0	0	0	0	0	0	0	0	0	0	0	0	0	0	0	0	0	0	0	0	0
PCDH10	0	0	0	0	0	0	0	0	0	0	0	0	0	0	0	1	0	0	0	0	0	0	0	0	0	0	0	0	0	0	0	0	0	0	0	0	0	0	0	0	0	0	0	0	0	0	0	0	0
PCDH19	0	0	0	0	0	0	0	0	0	0	0	0	0	0	0	1	0	0	0	0	0	0	0	0	0	0	0	0	0	0	0	0	0	0	0	0	0	0	0	0	0	0	0	0	0	0	0	0	0
PCDH9	0	0	0	0	0	0	0	0	0	0	0	0	0	0	0	1	0	0	0	0	0	0	0	0	0	0	0	0	0	0	0	0	0	0	0	0	0	0	0	0	0	0	0	0	0	0	0	0	0
PCSK1	0	0	0	0	0	0	0	0	0	0	0	0	0	0	0	1	0	0	0	0	0	0	0	0	0	0	0	0	0	0	0	0	0	0	0	0	0	0	0	0	0	0	0	0	0	0	0	0	0
PDLIM1	0	0	0	0	0	0	0	0	0	0	0	0	0	0	0	1	0	0	0	0	0	0	0	0	0	0	0	0	0	0	0	0	0	0	0	0	0	0	0	0	0	0	0	0	0	0	0	0	0
PDS5B	0	0	0	0	0	0	0	0	0	0	0	0	0	0	0	1	0	0	1	0	0	0	0	0	0	0	0	0	0	0	0	0	0	0	0	0	0	0	0	0	0	0	0	0	0	0	0	0	0
PDZRN3	0	0	0	0	0	0	0	0	0	0	0	0	0	0	0	1	0	0	0	0	0	0	0	0	0	0	0	0	0	0	0	0	0	0	0	0	0	0	0	0	0	0	0	0	0	0	0	0	0
GATB	0	0	0	0	0	0	0	0	0	0	0	0	0	0	0	1	0	0	0	0	0	0	0	0	0	0	0	0	0	0	0	0	0	0	0	0	0	0	0	0	0	0	0	0	0	0	0	0	0
PFDN1	0	0	0	0	0	0	0	0	0	0	0	0	0	0	0	1	0	0	0	0	0	0	0	0	0	0	0	0	0	0	0	0	0	0	0	0	0	0	0	0	0	0	0	0	0	0	0	0	0
PGAP1	0	0	0	0	0	0	0	0	0	0	0	0	0	0	0	1	0	0	0	0	0	0	0	0	0	0	0	0	0	0	0	0	0	0	0	0	0	0	0	0	0	0	0	0	0	0	0	0	0
PGM5	0	0	0	0	0	0	0	0	0	0	0	0	0	0	0	1	0	0	0	0	0	0	0	0	0	0	0	0	0	0	0	0	0	0	0	0	0	0	0	0	0	0	0	0	0	0	0	0	0
PHF3	0	0	0	0	0	0	0	0	0	0	0	0	0	0	0	1	0	0	0	0	0	0	0	0	0	0	0	0	0	0	0	0	0	0	0	0	0	0	0	0	0	0	0	0	0	0	0	0	0
PHLPP1	0	0	0	0	0	0	0	0	0	0	0	0	0	0	0	1	0	0	0	0	0	0	0	0	0	0	0	0	0	0	1	0	0	0	0	0	0	0	0	0	0	0	0	0	0	0	0	0	0
PI4KA	0	0	0	0	0	0	0	0	0	0	0	0	0	0	0	1	0	0	0	0	0	0	0	0	0	0	0	0	0	1	0	0	0	0	0	0	0	0	0	0	0	0	0	0	0	0	0	0	0
PIGM	0	0	0	0	0	0	0	0	0	0	0	0	0	0	0	1	0	0	0	0	0	0	0	0	0	0	0	0	0	0	0	0	0	0	0	0	0	0	0	0	0	0	0	0	0	0	0	0	0
PIGZ	0	0	0	0	0	0	0	0	0	0	0	0	0	0	0	1	0	0	0	0	0	0	0	0	0	0	0	0	0	0	0	0	0	0	0	0	0	0	0	0	0	0	0	0	0	0	0	0	0
PIH1D2	0	0	0	0	0	0	0	0	0	0	0	0	0	0	0	1	0	0	0	0	0	0	0	0	0	0	0	0	0	0	0	0	0	0	0	0	0	0	0	0	0	0	0	0	0	0	0	0	0
PIK3CB	0	0	0	0	0	0	0	0	0	0	0	0	0	0	0	1	0	0	0	0	0	0	0	0	0	0	0	0	0	0	1	0	0	0	0	0	0	0	0	0	0	0	0	0	0	0	0	0	0
PIK3CD	0	0	0	0	0	0	0	0	0	0	0	0	0	0	0	1	0	0	0	0	0	0	0	0	0	0	0	0	0	0	0	0	0	0	0	0	0	0	0	0	0	0	0	0	0	0	0	0	0
PITPNC1	0	0	0	0	0	0	0	0	0	0	0	0	0	0	0	1	0	0	0	0	0	0	0	0	0	0	0	0	0	0	0	0	0	0	0	0	0	0	0	0	0	0	0	0	0	0	0	0	0
PKD2	0	0	0	0	0	0	0	0	0	0	0	0	0	0	0	1	0	0	0	0	0	0	0	0	0	0	0	0	0	0	0	0	0	0	0	0	0	0	0	0	0	0	0	0	0	0	0	0	0
PKIA	0	0	0	0	0	0	0	0	0	0	0	0	0	0	0	1	0	0	0	0	0	0	0	0	0	0	0	0	0	0	0	0	0	0	0	0	0	0	0	0	0	0	0	0	0	0	0	0	0
PLCH1	0	0	0	0	0	0	0	0	0	0	0	0	0	0	0	1	0	0	0	0	0	0	0	0	0	0	0	0	0	0	0	0	0	0	0	0	0	0	0	0	0	0	0	0	0	0	0	0	0
PLEKHA7	0	0	0	0	0	0	0	0	0	0	0	0	0	0	0	1	0	0	0	0	0	0	0	0	0	0	0	0	0	0	0	0	0	0	0	0	0	0	0	0	0	0	0	0	0	0	0	0	0
PLEKHB1	0	0	0	0	0	0	0	0	0	0	0	0	0	0	0	1	0	0	0	0	0	0	0	0	0	0	0	0	0	0	0	0	0	0	0	0	0	0	0	0	0	0	0	0	0	0	0	0	0
PLEKHF1	0	0	0	0	0	0	0	0	0	0	0	0	0	0	0	1	0	0	0	0	0	0	0	0	0	0	0	0	0	0	0	0	0	0	0	0	0	0	0	0	0	0	0	0	0	0	0	0	0
PLIN2	0	0	0	0	0	0	0	0	0	0	0	0	0	0	0	1	0	0	0	0	0	0	0	0	0	0	0	0	0	0	1	0	0	0	0	0	0	0	0	0	0	0	0	0	0	0	0	0	0
PLOD2	0	0	0	0	0	0	0	0	0	0	0	0	0	0	0	1	0	0	0	0	0	0	0	0	0	0	0	0	0	0	0	0	0	0	1	0	0	0	0	0	0	0	0	0	0	0	0	0	0
PLXNA1	0	0	0	0	0	0	0	0	0	0	0	0	0	0	0	1	0	0	0	0	0	0	0	0	0	0	0	0	0	0	0	0	0	0	0	0	0	0	0	0	0	0	0	0	0	0	0	0	0
PMP22	0	0	0	0	0	0	0	0	0	0	0	0	0	0	0	1	1	0	0	0	0	0	0	0	0	0	0	0	0	0	0	0	0	0	0	0	0	0	0	0	0	0	0	0	0	0	0	0	0
PMS1	0	0	0	0	0	0	0	0	0	0	0	0	0	0	0	1	0	0	0	0	0	0	0	0	0	0	0	0	0	0	1	0	0	0	0	0	0	0	0	0	0	0	0	0	0	0	0	0	0
POLK	0	0	0	0	0	0	0	0	0	0	0	0	0	0	0	1	0	0	0	0	0	0	0	0	0	0	0	0	0	0	0	0	0	0	0	0	0	0	0	0	0	0	0	0	0	0	0	0	0
POLR1B	0	0	0	0	0	0	0	0	0	0	0	0	0	0	0	1	0	0	0	0	0	0	0	0	0	0	0	0	0	0	0	0	0	0	0	0	0	0	0	0	0	0	0	0	0	0	0	0	0
POT1	0	0	0	0	0	0	0	0	0	0	0	0	0	0	0	1	0	0	0	0	0	0	0	0	0	0	0	0	0	0	0	0	0	0	0	0	0	0	0	0	0	0	0	0	0	0	0	0	0
POU2F1	0	0	0	0	0	0	0	0	0	0	0	0	0	0	0	1	0	0	0	0	0	0	0	0	0	0	0	0	0	0	0	0	0	0	0	0	0	0	0	0	0	0	0	0	0	0	0	0	0
POU4F1	0	0	0	0	0	0	0	0	0	0	0	0	0	0	0	1	0	0	0	0	0	0	0	0	0	0	0	0	0	0	0	0	0	0	0	0	0	0	0	0	0	0	0	0	0	0	0	0	0
PP14571	0	0	0	0	0	0	0	0	0	0	0	0	0	0	0	1	0	0	0	0	0	0	0	0	0	0	0	0	0	0	0	0	0	0	0	0	0	0	0	0	0	0	0	0	0	0	0	0	0
PPARGC1B	0	0	0	0	0	0	0	0	0	0	0	0	0	0	0	1	0	0	0	0	0	0	0	0	0	0	0	0	0	0	0	0	0	0	0	0	0	0	0	0	0	0	0	0	0	0	0	0	0
PPOX	0	0	0	0	0	0	0	0	0	0	0	0	0	0	0	1	0	0	0	0	0	0	0	0	0	0	0	0	0	0	0	0	0	0	0	0	0	0	0	0	0	0	0	0	0	0	0	0	0
PPP1R18	0	0	0	0	0	0	0	0	0	0	0	0	0	0	0	1	0	0	0	0	0	0	0	0	0	0	0	0	0	0	0	0	0	0	0	0	0	0	0	0	0	0	0	0	0	0	0	0	0
PPP1R1C	0	0	0	0	0	0	0	0	0	0	0	0	0	0	0	1	0	0	0	0	0	0	0	0	0	0	0	0	0	0	0	0	0	0	0	0	0	0	0	0	0	0	0	0	0	0	0	0	0
PPP3CA	0	0	0	0	0	0	0	0	0	0	0	0	0	0	0	1	0	0	0	0	0	0	0	0	0	0	0	0	0	0	0	0	0	0	0	0	0	0	0	0	0	0	0	0	0	0	0	0	0
PPP3R2	0	0	0	0	0	0	0	0	0	0	0	0	0	0	0	1	0	0	0	0	0	0	0	0	0	0	0	0	0	0	0	0	0	0	0	0	0	0	0	0	0	0	0	0	0	0	0	0	0
PPT1	0	0	0	0	0	0	0	0	0	0	0	0	0	0	0	1	0	0	0	0	0	0	0	0	0	0	0	0	0	0	0	0	0	0	0	0	0	0	0	0	0	0	0	0	0	0	0	0	0
PRCP	0	0	0	0	0	0	0	0	0	0	0	0	0	0	0	1	0	0	0	0	0	0	0	0	0	0	0	0	0	0	0	0	0	0	0	0	0	0	0	0	0	0	0	0	0	0	0	0	0
PRICKLE2	0	0	0	0	0	0	0	0	0	0	0	0	0	0	0	1	0	0	0	0	0	0	0	0	0	0	0	0	0	0	0	0	0	0	0	0	0	0	0	0	0	0	0	0	0	0	0	0	0
PRKAB2	0	0	0	0	0	0	0	0	0	0	0	0	0	0	0	1	0	0	0	0	0	0	0	0	0	0	0	0	0	0	0	0	0	0	0	0	0	0	0	0	0	0	0	0	0	0	0	0	0
PRKACB	0	0	0	0	0	0	0	0	0	0	0	0	0	0	0	1	0	0	1	0	0	0	0	0	0	0	0	0	0	0	0	0	0	0	0	0	0	0	0	0	0	0	0	0	0	0	0	1	0
PRKCI	0	0	0	0	0	0	0	0	0	0	0	0	0	0	0	1	0	0	0	0	0	0	0	0	0	0	0	0	0	0	1	0	0	0	0	0	0	0	0	0	0	0	0	0	0	0	0	0	0
THAP12	0	0	0	0	0	0	0	0	0	0	0	0	0	0	0	1	0	0	0	0	0	0	0	0	0	0	0	0	0	0	0	0	0	0	0	0	0	0	0	0	0	0	0	0	0	0	0	0	0
PRPS1	0	0	0	0	0	0	0	0	0	0	0	0	0	0	0	1	0	0	0	0	0	0	0	0	0	0	0	0	0	0	1	0	0	0	0	0	0	0	0	0	0	0	0	0	0	0	0	0	0
PRPS1L1	0	0	0	0	0	0	0	0	0	0	0	0	0	0	0	1	0	0	0	0	0	0	0	0	0	0	0	0	0	0	0	0	0	0	0	0	0	0	0	0	0	0	0	0	0	0	0	0	0
PRR12	0	0	0	0	0	0	0	0	0	0	0	0	0	0	0	1	0	0	0	0	0	0	0	0	0	0	0	0	0	0	0	0	0	0	0	0	0	0	0	0	0	0	0	0	0	0	0	0	0
PRR5	0	0	0	0	0	0	0	0	0	0	0	0	0	0	0	1	0	0	0	0	0	0	0	0	0	0	0	0	0	1	0	0	0	0	0	0	0	0	0	0	0	0	0	0	0	0	0	0	0
PRUNE1	0	0	0	0	0	0	0	0	0	0	0	0	0	0	0	1	0	0	0	0	0	0	0	0	0	0	0	0	0	0	0	0	0	0	0	0	0	0	0	0	0	0	0	0	0	0	0	0	0
PSD3	0	0	0	0	0	0	0	0	0	0	0	0	0	0	0	1	0	0	0	0	0	0	0	0	0	0	0	0	0	0	0	0	0	0	0	0	0	0	0	0	0	0	0	0	0	0	0	0	0
PSD4	0	0	0	0	0	0	0	0	0	0	0	0	0	0	0	1	0	0	0	0	0	0	0	0	0	0	0	0	0	0	0	0	0	0	0	0	0	0	0	0	0	0	0	0	0	0	0	0	0
PSG3	0	0	0	0	0	0	0	0	0	0	0	0	0	0	0	1	0	0	0	0	0	0	0	0	0	0	0	0	0	0	0	0	0	0	0	0	0	0	0	0	0	0	0	0	0	0	0	0	0
PSG9	0	0	0	0	0	0	0	0	0	0	0	0	0	0	0	1	0	0	0	0	0	0	0	0	0	0	0	0	0	0	0	0	0	0	0	0	0	0	0	0	0	0	0	0	0	0	0	0	0
PSMG1	0	0	0	0	0	0	0	0	0	0	0	0	0	0	0	1	0	0	0	0	0	0	0	0	0	0	0	0	0	0	0	0	0	0	0	0	0	0	0	0	0	0	0	0	0	0	1	0	0
PTBP2	0	0	0	0	0	0	0	0	0	0	0	0	0	0	0	1	0	0	0	0	0	0	0	0	0	0	0	0	0	0	0	0	0	0	0	0	0	0	0	0	0	0	0	0	0	0	0	0	0
PTPMT1	0	0	0	0	0	0	0	0	0	0	0	0	0	0	0	1	0	0	0	0	0	0	0	0	0	0	0	0	0	0	0	0	0	0	0	0	0	0	0	0	0	0	0	0	0	0	0	0	0
PTPN4	0	0	0	0	0	0	0	0	0	0	0	0	0	0	0	1	0	0	0	0	0	0	0	0	0	0	0	0	0	0	0	0	0	0	0	0	0	0	0	0	0	0	0	0	0	0	0	0	0
PTPRG	0	0	0	0	0	0	0	0	0	0	0	0	0	0	0	1	0	0	0	0	0	0	0	0	0	0	0	0	0	0	0	0	0	0	0	0	0	0	0	0	0	0	0	0	0	0	0	0	0
PTPRK	0	0	0	0	0	0	0	0	0	0	0	0	0	0	0	1	0	0	0	0	0	0	0	0	0	0	0	1	0	0	0	0	0	0	0	0	0	0	0	0	0	0	0	0	0	0	0	0	0
PTRF	0	0	0	0	0	0	0	0	0	0	0	0	0	0	0	1	0	0	0	0	0	0	0	0	0	0	0	0	0	0	0	0	0	0	0	0	0	0	0	0	0	0	0	0	0	0	0	0	0
PURB	0	0	0	0	0	0	0	0	0	0	0	0	0	0	0	1	0	0	0	0	0	0	0	0	0	0	0	0	0	0	0	0	0	0	1	0	0	0	0	0	0	0	0	0	0	0	0	0	0
PWP1	0	0	0	0	0	0	0	0	0	0	0	0	0	0	0	1	0	0	0	0	0	0	0	0	0	0	0	0	0	0	0	0	0	0	0	0	0	0	0	0	0	0	0	0	0	0	0	0	0
PXMP2	0	0	0	0	0	0	0	0	0	0	0	0	0	0	0	1	0	0	0	1	0	0	0	0	0	0	0	0	0	0	0	0	0	0	0	0	0	0	0	0	0	0	0	0	0	0	0	0	0
QDPR	0	0	0	0	0	0	0	0	0	0	0	0	0	0	0	1	0	0	0	0	0	0	0	0	0	0	0	0	0	0	0	1	0	0	0	0	0	0	0	0	0	0	0	0	0	0	0	0	0
QSER1	0	0	0	0	0	0	0	0	0	0	0	0	0	0	0	1	0	0	0	0	0	0	0	0	0	0	0	0	0	0	0	0	0	0	0	0	0	0	0	0	0	0	0	0	0	0	0	0	0
RAB30	0	0	0	0	0	0	0	0	0	0	0	0	0	0	0	1	0	0	0	0	0	0	0	0	0	0	0	0	0	0	0	0	0	0	0	0	0	0	0	0	0	0	0	0	0	0	0	0	0
RAB42	0	0	0	0	0	0	0	0	0	0	0	0	0	0	0	1	0	0	0	0	0	0	0	0	0	0	0	0	0	0	0	0	0	0	0	0	0	0	0	0	0	0	0	0	0	0	0	0	0
RABEP1	0	0	0	0	0	0	0	0	0	0	0	0	0	0	0	1	0	0	0	0	0	0	0	0	0	0	0	0	0	0	0	0	0	0	0	0	0	0	0	0	0	0	0	0	0	0	0	0	0
RBL2	0	0	0	0	0	0	0	0	0	0	0	0	0	0	0	1	0	0	0	0	0	0	0	0	0	0	0	0	0	0	0	0	0	0	0	0	0	0	0	0	0	0	0	0	0	0	0	0	0
RBM7	0	0	0	0	0	0	0	0	0	0	0	0	0	0	0	1	0	0	0	0	0	0	0	0	0	0	0	0	0	0	0	0	0	0	0	0	0	0	0	0	0	0	0	0	0	0	0	0	0
RBMS1	0	0	0	0	0	0	0	0	0	0	0	0	0	0	0	1	0	0	0	0	1	0	0	0	0	0	0	0	0	0	0	0	1	0	0	0	0	0	0	0	0	0	0	0	0	0	0	0	0
RBMX	0	0	0	0	0	0	0	0	0	0	0	0	0	0	0	1	0	0	0	0	0	0	0	0	0	0	0	0	0	0	1	0	0	0	0	0	0	0	0	0	0	0	0	0	0	0	0	0	0
RDX	0	0	0	0	0	0	0	0	0	0	0	0	0	0	0	1	0	0	0	0	0	0	0	0	0	0	0	0	0	0	0	0	0	0	0	0	0	0	0	0	0	0	0	0	0	0	0	0	0
RHBG	0	0	0	0	0	0	0	0	0	0	0	0	0	0	0	1	0	0	0	0	0	0	0	0	0	0	0	0	0	0	0	0	0	0	0	0	0	0	0	0	0	0	0	0	0	0	0	0	0
RHOBTB2	0	0	0	0	0	0	0	0	0	0	0	0	0	0	0	1	0	0	0	0	0	0	0	0	0	0	0	0	0	0	0	0	0	0	0	0	0	0	0	0	0	0	0	0	0	0	0	0	0
RIC8A	0	0	0	0	0	0	0	0	0	0	0	0	0	0	0	1	0	0	0	0	0	0	0	0	0	0	0	0	0	0	0	0	0	0	0	0	0	0	0	0	0	0	0	0	0	0	0	0	0
RIMS3	0	0	0	0	0	0	0	0	0	0	0	0	0	0	0	1	0	0	0	0	0	0	0	0	0	0	0	0	0	0	0	0	0	0	0	0	0	0	0	0	0	0	0	0	0	0	0	0	0
RND3	0	0	0	0	0	0	0	0	0	0	0	0	0	0	0	1	0	0	0	0	0	0	0	0	0	0	0	0	0	0	0	0	0	0	0	0	0	0	0	0	0	0	0	0	0	0	0	0	0
RNF141	0	0	0	0	0	0	0	0	0	0	0	0	0	0	0	1	0	0	0	0	0	0	0	0	0	0	0	0	0	0	0	0	0	0	0	0	0	0	0	0	0	0	0	0	0	0	0	0	0
RNF168	0	0	0	0	0	0	0	0	0	0	0	0	0	0	0	1	0	0	0	0	0	0	0	0	0	0	0	0	0	0	0	0	0	0	0	0	0	0	0	0	0	0	0	0	0	0	0	0	0
RNF32	0	0	0	0	0	0	0	0	0	0	0	0	0	0	0	1	0	0	0	0	0	0	0	0	0	0	0	0	0	0	0	0	0	0	0	0	0	0	0	0	0	0	0	0	0	0	0	0	0
RNF34	0	0	0	0	0	0	0	0	0	0	0	0	0	0	0	1	0	0	0	0	0	0	0	0	0	0	0	0	0	0	0	0	0	0	0	0	0	0	0	0	0	0	0	0	0	0	0	0	0
RNFT2	0	0	0	0	0	0	0	0	0	0	0	0	0	0	0	1	0	0	0	0	0	0	0	0	0	0	0	0	0	0	0	0	0	0	0	0	0	0	0	0	0	0	0	0	0	0	0	0	0
RNPC3	0	0	0	0	0	0	0	0	0	0	0	0	0	0	0	1	0	0	0	0	0	0	0	0	0	0	0	0	0	0	0	0	0	0	0	0	0	0	0	0	0	0	0	0	0	0	0	0	0
RPRM	0	0	0	0	0	0	0	0	0	0	0	0	0	0	0	1	0	0	0	0	0	0	0	0	0	0	0	0	0	0	0	0	0	0	0	0	0	0	0	0	0	0	0	0	0	0	0	0	0
RPUSD4	0	0	0	0	0	0	0	0	0	0	0	0	0	0	0	1	0	0	0	0	0	0	0	0	0	0	0	0	0	0	0	0	0	0	0	0	0	0	0	0	0	0	0	0	0	0	0	0	0
RRAS2	0	0	0	0	0	0	0	0	0	0	0	0	0	0	0	1	0	0	0	0	0	0	0	0	0	0	0	0	0	0	1	0	0	0	0	0	0	0	0	0	0	0	0	0	0	0	0	0	0
RRP8	0	0	0	0	0	0	0	0	0	0	0	0	0	0	0	1	0	0	0	0	0	0	0	0	0	0	0	0	0	0	0	0	0	0	0	0	0	0	0	0	0	0	0	0	0	0	0	0	0
RSPH14	0	0	0	0	0	0	0	0	0	0	0	0	0	0	0	1	0	0	0	0	0	0	0	0	0	0	0	0	0	0	0	0	0	0	0	0	0	0	0	0	0	0	0	0	0	0	0	0	0
RWDD2A	0	0	0	0	0	0	0	0	0	0	0	0	0	0	0	1	0	0	0	0	0	0	0	0	0	0	0	0	0	0	0	0	0	0	0	0	0	0	0	0	0	0	0	0	0	0	0	0	0
SAAL1	0	0	0	0	0	0	0	0	0	0	0	0	0	0	0	1	0	0	0	0	0	0	0	0	0	0	0	0	0	0	0	0	0	0	0	0	0	0	0	0	0	0	0	0	0	0	0	0	0
SACS	0	0	0	0	0	0	0	0	0	0	0	0	0	0	0	1	0	0	0	0	0	0	0	0	0	0	0	0	0	0	0	0	0	0	0	0	0	0	0	0	0	0	0	0	0	0	0	0	0
SASH1	0	0	0	0	0	0	0	0	0	0	0	0	0	0	0	1	0	0	0	0	0	0	0	0	0	0	0	0	0	0	0	0	0	0	0	0	0	0	0	0	0	0	0	0	0	0	0	0	0
SBF2	0	0	0	0	0	0	0	0	0	0	0	0	0	0	0	1	0	0	0	0	0	0	0	0	0	0	0	0	0	0	0	0	0	0	0	0	0	0	0	0	0	0	0	0	0	0	0	0	0
SCIN	0	0	0	0	0	0	0	0	0	0	0	0	0	0	0	1	0	0	0	0	0	0	0	0	0	0	0	0	0	0	0	0	0	0	0	0	0	0	0	0	0	0	0	0	0	0	0	0	0
SCN4B	0	0	0	0	0	0	0	0	0	0	0	0	0	0	0	1	0	0	0	0	0	0	0	0	0	0	0	0	0	0	0	0	0	0	0	0	0	0	0	0	0	0	0	0	0	0	0	0	0
SCUBE2	0	0	0	0	0	0	0	0	0	0	0	0	0	0	0	1	0	0	0	0	0	0	0	0	0	0	0	0	0	0	0	1	0	0	0	0	0	0	0	0	0	0	0	0	0	0	0	0	0
SDC1	0	0	0	0	0	0	0	0	0	0	0	0	0	0	0	1	0	0	0	0	0	0	0	0	0	0	0	0	0	0	0	0	0	0	1	0	0	0	0	0	0	0	0	0	0	0	0	0	0
SDHA	0	0	0	0	0	0	0	0	0	0	0	0	0	0	0	1	0	0	0	0	0	0	0	0	0	0	0	0	0	0	0	0	0	0	0	0	0	0	0	0	0	0	0	0	0	0	0	0	0
SDHD	0	0	0	0	0	0	0	0	0	0	0	0	0	0	0	1	0	0	0	0	0	0	0	0	0	0	0	0	0	0	1	0	0	0	0	0	0	0	0	0	0	0	0	0	0	0	0	0	0
SESTD1	0	0	0	0	0	0	0	0	0	0	0	0	0	0	0	1	0	0	0	0	0	0	0	0	0	0	0	0	0	0	0	0	0	0	0	0	0	0	0	0	0	0	0	0	0	0	0	0	0
SF3A1	0	0	0	0	0	0	0	0	0	0	0	0	0	0	0	1	0	0	0	0	0	0	0	0	0	0	0	0	0	0	0	0	0	0	0	0	0	0	0	0	0	0	0	0	0	0	0	0	0
SGPP1	0	0	0	0	0	0	0	0	0	0	0	0	0	0	0	1	0	0	0	0	0	0	0	0	0	0	0	0	0	0	0	0	0	0	0	0	0	0	0	0	0	0	0	0	0	0	0	0	0
SH2D5	0	0	0	0	0	0	0	0	0	0	0	0	0	0	0	1	0	0	0	0	0	0	0	0	0	0	0	0	0	0	0	0	0	0	0	0	0	0	0	0	0	0	0	0	0	0	0	0	0
SH3GL1	0	0	0	0	0	0	0	0	0	0	0	0	0	0	0	1	0	0	0	0	0	0	0	0	0	0	0	0	0	0	0	0	0	0	0	0	0	0	0	0	0	0	0	0	0	0	0	0	0
SHCBP1	0	0	0	0	0	0	0	0	0	0	0	0	0	0	0	1	0	0	0	0	0	0	0	0	0	0	0	0	0	0	0	0	0	0	0	0	0	0	0	0	0	0	0	0	0	0	0	0	0
SHH	0	0	0	0	0	0	0	0	0	0	0	0	0	0	0	1	0	0	0	0	0	0	0	0	0	0	0	0	0	0	0	0	0	0	0	0	0	0	0	0	0	0	0	0	0	0	0	0	0
SHPRH	0	0	0	0	0	0	0	0	0	0	0	0	0	0	0	1	0	0	0	0	0	0	0	0	0	0	0	0	0	0	0	0	0	0	0	0	0	0	0	0	0	0	0	0	0	0	0	0	0
SIAE	0	0	0	0	0	0	0	0	0	0	0	0	0	0	0	1	0	0	0	0	0	0	0	0	0	0	0	0	0	0	0	0	0	0	0	0	0	0	0	0	0	0	0	0	0	0	0	0	0
SIK2	0	0	0	0	0	0	0	0	0	0	0	0	0	0	0	1	0	0	0	0	0	0	0	0	0	0	0	0	0	0	0	0	0	0	0	0	0	0	0	0	0	0	0	0	0	0	0	0	0
SIRT3	0	0	0	0	0	0	0	0	0	0	0	0	0	0	0	1	0	0	0	0	0	0	0	0	0	0	0	0	0	0	0	0	0	0	0	0	0	0	0	0	0	0	0	0	0	0	0	0	0
SLC10A7	0	0	0	0	0	0	0	0	0	0	0	0	0	0	0	1	0	0	0	0	0	0	0	0	0	0	0	0	0	0	0	0	0	0	0	0	0	0	0	0	0	0	0	0	0	0	0	0	0
SLC12A2	0	0	0	0	0	0	0	0	0	0	0	0	0	0	0	1	0	0	0	0	0	0	0	0	0	0	0	0	0	0	0	0	0	0	0	0	0	0	0	0	0	0	0	0	0	0	0	0	0
SLC12A8	0	0	0	0	0	0	0	0	0	0	0	0	0	0	0	1	0	0	0	0	0	0	0	0	0	0	0	0	0	0	0	0	0	0	0	0	0	0	0	0	0	0	0	0	0	0	0	0	0
SLC16A1	0	0	0	0	0	0	0	0	0	0	0	0	0	0	0	1	0	0	0	0	0	0	0	0	0	0	0	0	0	0	1	0	0	0	0	0	0	0	0	0	0	0	0	0	0	0	0	0	0
SLC16A2	0	0	0	0	0	0	0	0	0	0	0	0	0	0	0	1	0	0	0	0	0	0	0	0	0	0	0	0	0	0	0	0	0	0	0	0	0	0	0	0	0	0	0	0	0	0	0	0	0
SLC16A7	0	0	0	0	0	0	0	0	0	0	0	0	0	0	0	1	0	0	0	0	0	0	0	0	0	0	0	0	0	0	0	0	0	0	0	0	0	0	0	0	0	0	0	0	0	0	0	0	0
SLC24A3	0	0	0	0	0	0	0	0	0	0	0	0	0	0	0	1	0	0	0	0	0	0	0	0	0	0	0	0	0	0	0	0	0	0	0	0	0	0	0	0	0	0	0	0	0	0	0	0	0
SLC25A23	0	0	0	0	0	0	0	0	0	0	0	0	0	0	0	1	0	0	0	0	0	0	0	0	0	0	0	0	0	0	0	0	0	0	0	0	0	0	0	0	0	0	0	0	0	0	0	0	0
SLC25A24	0	0	0	0	0	0	0	0	0	0	0	0	0	0	0	1	0	0	0	0	0	0	0	0	0	0	0	0	0	0	0	0	0	0	0	0	0	0	0	0	0	0	0	0	0	0	0	0	0
SLC25A40	0	0	0	0	0	0	0	0	0	0	0	0	0	0	0	1	0	0	0	0	0	0	0	0	0	0	0	0	0	0	1	0	0	0	0	0	0	0	0	0	0	0	0	0	0	0	0	0	0
SLC25A48	0	0	0	0	0	0	0	0	0	0	0	0	0	0	0	1	0	0	0	0	0	0	0	0	0	0	0	0	0	0	0	0	0	0	0	0	0	0	0	0	0	0	0	0	0	0	0	0	0
SLC27A6	0	0	0	0	0	0	0	0	0	0	0	0	0	0	0	1	0	0	0	0	0	0	0	0	0	0	0	0	0	0	0	0	0	0	0	0	0	0	0	0	0	0	0	0	0	0	0	0	0
SLC2A5	0	0	0	0	0	0	0	0	0	0	0	0	0	0	0	1	0	0	0	0	0	0	0	0	0	0	0	0	0	0	0	0	0	0	0	0	0	0	0	0	0	0	0	0	0	0	0	0	0
SLC35F2	0	0	0	0	0	0	0	0	0	0	0	0	0	0	0	1	0	0	0	0	0	0	0	0	0	0	0	0	0	0	0	0	0	0	0	0	0	0	0	0	0	0	0	0	0	0	0	0	0
SLC38A9	0	0	0	0	0	0	0	0	0	0	0	0	0	0	0	1	0	0	0	0	0	0	0	0	0	0	0	0	0	0	0	0	0	0	0	0	0	0	0	0	0	0	0	0	0	0	0	0	0
SLC4A10	0	0	0	0	0	0	0	0	0	0	0	0	0	0	0	1	0	0	0	0	0	0	0	0	0	0	0	0	0	0	0	0	0	0	0	0	0	0	0	0	0	0	0	0	0	0	0	0	0
SLC5A7	0	0	0	0	0	0	0	0	0	0	0	0	0	0	0	1	0	0	0	0	0	0	0	0	0	0	0	0	0	0	0	0	0	0	0	0	0	0	0	0	0	0	0	0	0	0	0	0	0
SLC9A6	0	0	0	0	0	0	0	0	0	0	0	0	0	0	0	1	0	0	0	0	1	0	0	0	0	0	0	0	0	0	0	0	0	0	0	0	0	0	0	0	0	0	0	0	0	0	0	0	0
SLCO3A1	0	0	0	0	0	0	0	0	0	0	0	0	0	0	0	1	0	0	0	0	0	0	0	0	0	0	0	0	0	0	0	0	0	0	0	0	0	0	0	0	0	0	0	0	0	0	0	0	0
SMC1B	0	0	0	0	0	0	0	0	0	0	0	0	0	0	0	1	0	0	0	0	0	0	0	0	0	0	0	0	0	0	0	0	0	0	0	0	0	0	0	0	0	0	0	0	0	0	0	0	0
SMC5	0	0	0	0	0	0	0	0	0	0	0	0	0	0	0	1	0	0	0	0	0	0	0	0	0	0	0	0	0	0	0	0	0	0	0	0	0	0	0	0	0	0	0	0	0	0	0	0	0
SMYD2	0	0	0	0	0	0	0	0	0	0	0	0	0	0	0	1	0	0	0	0	0	0	0	0	0	0	0	0	0	0	0	0	0	0	0	0	0	0	0	0	0	0	0	0	0	0	1	0	0
SMYD4	0	0	0	0	0	0	0	0	0	0	0	0	0	0	0	1	0	0	0	0	0	0	0	0	0	0	0	0	0	0	0	0	0	0	0	0	0	0	0	0	0	0	0	0	0	0	0	0	0
SNAP29	0	0	0	0	0	0	0	0	0	0	0	0	0	0	0	1	0	0	0	0	0	0	0	0	0	0	0	0	0	0	0	0	0	0	0	0	0	0	0	0	0	0	0	0	0	0	0	0	0
SNIP1	0	0	0	0	0	0	0	0	0	0	0	0	0	0	0	1	0	0	0	0	0	0	0	0	0	0	0	0	0	0	0	0	0	0	0	0	0	0	0	0	0	0	0	0	0	0	0	0	0
SNX10	0	0	0	0	0	0	0	0	0	0	0	0	0	0	0	1	0	0	0	0	0	0	0	0	0	0	0	0	0	0	0	0	0	0	0	0	0	0	0	0	0	0	0	0	0	0	0	0	0
SOBP	0	0	0	0	0	0	0	0	0	0	0	0	0	0	0	1	0	0	0	0	0	0	0	0	0	0	0	0	0	0	0	0	0	0	0	0	0	0	0	0	0	0	0	0	0	0	0	0	0
SOCS2	0	0	0	0	0	0	0	0	0	0	0	0	0	0	0	1	0	0	0	0	0	0	0	0	0	0	0	0	0	0	0	0	0	0	0	0	0	0	0	0	0	0	0	0	0	0	0	0	0
SORBS1	0	0	0	0	0	0	0	0	0	0	0	0	0	0	0	1	0	0	0	0	0	0	0	0	0	0	0	0	0	0	0	0	0	0	0	0	0	0	0	0	0	0	0	0	0	0	0	0	0
SOX13	0	0	0	0	0	0	0	0	0	0	0	0	0	0	0	1	0	0	0	0	0	0	0	0	1	0	0	0	0	0	0	0	0	0	0	0	0	0	0	0	0	0	0	0	0	0	0	0	0
SPATA17	0	0	0	0	0	0	0	0	0	0	0	0	0	0	0	1	0	0	0	0	0	0	0	0	0	0	0	0	0	0	0	0	0	0	0	0	0	0	0	0	0	0	0	0	0	0	0	0	0
SPECC1	0	0	0	0	0	0	0	0	0	0	0	0	0	0	0	1	0	0	0	0	0	0	0	0	0	0	0	0	0	0	0	0	0	0	0	0	0	0	0	0	0	0	0	0	0	0	0	0	0
SPEF2	0	0	0	0	0	0	0	0	0	0	0	0	0	0	0	1	0	0	0	0	0	0	0	0	0	0	0	0	0	0	0	0	0	0	0	0	0	0	0	0	0	0	0	0	0	0	0	0	0
SQRDL	0	0	0	0	0	0	0	0	0	0	0	0	0	0	0	1	0	0	0	0	1	0	0	0	0	0	0	0	0	0	0	0	0	0	0	0	0	0	0	0	0	0	0	0	0	0	0	0	0
SRD5A1	0	0	0	0	0	0	0	0	0	0	0	0	0	0	0	1	0	0	0	0	0	0	0	0	0	0	0	0	0	0	0	0	0	0	0	0	0	0	0	0	0	0	0	0	0	0	0	0	0
SRD5A3	0	0	0	0	0	0	0	0	0	0	0	0	0	0	0	1	0	0	0	0	0	0	0	0	0	0	0	0	0	0	0	0	0	0	0	0	0	0	0	0	0	0	0	0	0	0	0	0	0
SREK1	0	0	0	0	0	0	0	0	0	0	0	0	0	0	0	1	0	0	0	0	0	0	0	0	0	0	0	0	0	0	0	0	0	0	0	0	0	0	0	0	0	0	0	0	0	0	0	0	0
SRGAP2	0	0	0	0	0	0	0	0	0	0	0	0	0	0	0	1	0	0	0	0	0	0	0	0	0	0	0	0	0	0	0	0	0	0	0	0	0	0	0	0	0	0	0	0	0	0	0	0	0
SRR	0	0	0	0	0	0	0	0	0	0	0	0	0	0	0	1	0	0	0	0	0	0	0	0	0	0	0	0	0	0	0	0	0	0	0	0	0	0	0	0	0	0	0	0	0	0	0	0	0
SRSF8	0	0	0	0	0	0	0	0	0	0	0	0	0	0	0	1	0	0	0	0	0	0	0	0	0	0	0	0	0	0	0	0	0	0	0	0	0	0	0	0	0	0	0	0	0	0	0	0	0
SSFA2	0	0	0	0	0	0	0	0	0	0	0	0	0	0	0	1	0	0	0	0	0	0	0	0	0	0	0	0	0	0	0	0	0	0	0	0	0	0	0	0	0	0	0	0	0	0	0	0	0
SSRP1	0	0	0	0	0	0	0	0	0	0	0	0	0	0	0	1	0	0	0	0	0	0	0	0	0	0	0	0	0	0	1	0	0	0	0	0	0	0	0	0	0	0	0	0	0	0	0	0	0
SSSCA1	0	0	0	0	0	0	0	0	0	0	0	0	0	0	0	1	0	0	0	0	0	1	0	0	0	0	0	0	0	0	0	0	0	1	0	0	0	0	0	0	0	0	0	0	0	0	0	0	0
ST8SIA4	0	0	0	0	0	0	0	0	0	0	0	0	0	0	0	1	0	0	0	0	0	0	0	0	0	0	0	0	0	0	0	0	0	0	0	0	0	0	0	0	0	0	0	0	0	0	0	0	0
STON2	0	0	0	0	0	0	0	0	0	0	0	0	0	0	0	1	0	0	0	0	0	0	0	0	0	0	0	0	0	0	0	0	0	0	0	0	0	0	0	0	0	0	0	0	0	0	0	0	0
STRA6	0	0	0	0	0	0	0	0	0	0	0	0	0	0	0	1	0	0	0	0	0	0	0	0	0	0	0	0	0	0	0	0	0	0	0	0	0	0	0	0	0	0	0	0	0	0	0	0	0
STT3B	0	0	0	0	0	0	0	0	0	0	0	0	0	0	0	1	0	0	0	0	0	0	0	0	0	0	0	0	0	0	0	0	0	0	0	0	0	0	0	0	0	0	0	0	0	0	0	0	0
STXBP1	0	0	0	0	0	0	0	0	0	0	0	0	0	0	0	1	0	0	1	1	0	0	0	0	0	0	0	0	0	0	0	0	0	0	0	0	0	0	0	0	0	0	0	0	0	0	0	0	0
STXBP5	0	0	0	0	0	0	0	0	0	0	0	0	0	0	0	1	0	0	0	0	0	0	0	0	0	0	0	0	0	0	0	0	0	0	0	0	0	0	0	0	0	0	0	0	0	0	0	0	0
SUB1	0	0	0	0	0	0	0	0	0	0	0	0	0	0	0	1	0	0	0	0	0	0	0	0	0	0	0	0	0	0	1	0	0	0	0	0	0	0	0	0	0	0	0	0	0	0	0	0	0
SUDS3	0	0	0	0	0	0	0	0	0	0	0	0	0	0	0	1	0	0	0	0	0	0	0	0	0	0	0	0	0	0	1	0	0	0	0	0	0	0	0	0	0	0	0	0	0	0	0	0	0
SYCP2	0	0	0	0	0	0	0	0	0	0	0	0	0	0	0	1	0	0	0	0	0	0	0	0	0	0	0	0	0	0	0	0	0	0	0	0	0	0	0	0	0	0	0	0	0	0	0	0	0
SYNE2	0	0	0	0	0	0	0	0	0	0	0	0	0	0	0	1	0	0	0	0	0	0	0	0	0	0	0	0	0	0	0	0	0	0	0	0	0	0	0	0	0	0	0	0	0	0	0	0	0
SYTL4	0	0	0	0	0	0	0	0	0	0	0	0	0	0	0	1	0	0	0	0	0	0	0	0	0	0	0	0	0	0	0	0	0	0	0	0	0	0	0	0	0	0	0	0	0	0	0	0	0
TAF15	0	0	0	0	0	0	0	0	0	0	0	0	0	0	0	1	0	0	0	0	0	0	0	0	0	0	0	0	0	0	1	0	0	0	0	0	0	0	0	0	0	0	0	0	0	0	0	0	0
TAF1D	0	0	0	0	0	0	0	0	0	0	0	0	0	0	0	1	0	0	0	0	0	0	0	0	0	0	0	0	0	0	0	0	0	0	0	0	0	0	0	0	0	0	0	0	0	0	0	0	0
TAF6L	0	0	0	0	0	0	0	0	0	0	0	0	0	0	0	1	0	0	0	0	0	0	0	0	0	0	0	0	0	0	0	0	0	0	0	0	0	0	0	0	0	0	0	0	0	0	0	0	0
TALDO1	0	0	0	0	0	0	0	0	0	0	0	0	0	0	0	1	0	0	0	0	0	1	0	0	0	0	0	0	0	0	1	0	0	0	0	0	0	0	0	0	0	0	0	0	0	0	0	0	0
TAS2R60	0	0	0	0	0	0	0	0	0	0	0	0	0	0	0	1	0	0	0	0	0	0	0	0	0	0	0	0	0	0	0	0	0	0	0	0	0	0	0	0	0	0	0	0	0	0	0	0	0
TBCCD1	0	0	0	0	0	0	0	0	0	0	0	0	0	0	0	1	0	0	0	0	0	0	0	0	0	0	0	0	0	0	0	0	0	0	0	0	0	0	0	0	0	0	0	0	0	0	0	0	0
TBCEL	0	0	0	0	0	0	0	0	0	0	0	0	0	0	0	1	0	0	0	0	0	0	0	0	0	0	0	0	0	0	0	0	0	0	0	0	0	0	0	0	0	0	0	0	0	0	0	0	0
TCF7L1	0	0	0	0	0	0	0	0	0	0	0	0	0	0	0	1	0	0	0	0	0	0	0	0	0	0	0	0	0	0	1	0	0	0	0	0	0	0	0	0	0	0	0	0	0	0	0	0	0
TCP11L1	0	0	0	0	0	0	0	0	0	0	0	0	0	0	0	1	0	0	0	0	0	0	0	0	0	0	0	0	0	0	0	0	0	0	0	0	0	0	0	0	0	0	0	0	0	0	0	0	0
TCTEX1D2	0	0	0	0	0	0	0	0	0	0	0	0	0	0	0	1	0	0	0	0	0	0	0	0	0	0	0	0	0	0	0	0	0	0	0	0	0	0	0	0	0	0	0	0	0	0	0	0	0
TCTN2	0	0	0	0	0	0	0	0	0	0	0	0	0	0	0	1	0	0	0	0	0	0	0	0	0	0	0	0	0	0	0	0	0	0	0	0	0	0	0	0	0	0	0	0	0	0	0	0	0
TFPI	0	0	0	0	0	0	0	0	0	0	0	0	0	0	0	1	0	0	0	0	0	0	0	0	0	0	0	0	0	0	0	0	0	0	0	0	0	0	0	0	0	0	0	0	0	0	0	0	0
THAP4	0	0	0	0	0	0	0	0	0	0	0	0	0	0	0	1	0	0	0	0	0	0	0	0	0	0	0	0	0	0	0	0	0	0	0	0	0	0	0	0	0	0	0	0	0	0	0	0	0
THBS4	0	0	0	0	0	0	0	0	0	0	0	0	0	0	0	1	0	0	0	0	0	0	0	0	0	0	0	0	0	0	0	0	0	0	0	0	0	0	0	0	0	0	0	0	0	0	0	0	0
THYN1	0	0	0	0	0	0	0	0	0	0	0	0	0	0	0	1	0	0	0	0	0	0	0	0	0	0	0	0	0	0	1	0	0	0	0	0	0	0	0	0	0	0	0	0	0	0	0	0	0
TIA1	0	0	0	0	0	0	0	0	0	0	0	0	0	0	0	1	0	0	0	0	0	0	0	0	0	0	0	0	0	0	0	0	0	0	0	0	0	0	0	0	0	0	0	0	0	0	0	0	0
TJP1	0	0	0	0	0	0	0	0	0	0	0	0	0	0	0	1	0	0	0	0	1	0	0	0	0	0	0	0	0	0	0	0	0	0	0	0	0	0	0	0	0	0	0	0	0	0	0	0	0
TKT	0	0	0	0	0	0	0	0	0	0	0	0	0	0	0	1	0	0	0	0	0	0	0	0	0	0	0	0	0	0	0	0	0	0	0	0	0	0	0	0	0	0	0	0	0	0	0	0	0
TM7SF3	0	0	0	0	0	0	0	0	0	0	0	0	0	0	0	1	0	0	0	0	0	0	0	0	0	0	0	0	0	0	0	0	0	0	0	0	0	0	0	0	0	0	0	0	0	0	0	0	0
TMEM109	0	0	0	0	0	0	0	0	0	0	0	0	0	0	0	1	0	0	0	0	0	0	0	0	0	0	0	0	0	0	0	0	0	0	0	0	0	0	0	0	0	0	0	0	0	0	0	0	0
TMEM123	0	0	0	0	0	0	0	0	0	0	0	0	0	0	0	1	0	0	0	0	0	0	0	0	0	0	0	0	0	0	0	0	0	0	0	0	0	0	0	0	0	0	0	0	0	0	0	0	0
TMEM135	0	0	0	0	0	0	0	0	0	0	0	0	0	0	0	1	0	0	0	0	0	0	0	0	0	0	0	0	0	0	0	0	0	0	0	0	0	0	0	0	0	0	0	0	0	0	0	0	0
TMEM143	0	0	0	0	0	0	0	0	0	0	0	0	0	0	0	1	0	0	0	0	0	0	0	0	0	0	0	0	0	0	0	0	0	0	0	0	0	0	0	0	0	0	0	0	0	0	0	0	0
TMEM164	0	0	0	0	0	0	0	0	0	0	0	0	0	0	0	1	0	0	0	0	0	0	0	0	0	0	0	0	0	0	0	0	0	0	0	0	0	0	0	0	0	0	0	0	0	0	0	0	0
TMEM216	0	0	0	0	0	0	0	0	0	0	0	0	0	0	0	1	0	0	0	0	0	0	0	0	0	0	0	0	0	0	0	0	0	0	0	0	0	0	0	0	0	0	0	0	0	0	0	0	0
TMEM25	0	0	0	0	0	0	0	0	0	0	0	0	0	0	0	1	0	0	0	0	0	0	0	0	0	0	0	0	0	0	0	0	0	0	0	0	0	0	0	0	0	0	0	0	0	0	0	0	0
TMEM45B	0	0	0	0	0	0	0	0	0	0	0	0	0	0	0	1	0	0	0	0	0	0	0	0	0	0	0	0	0	0	0	0	0	0	0	0	0	0	0	0	0	0	0	0	0	0	0	0	0
TMEM56	0	0	0	0	0	0	0	0	0	0	0	0	0	0	0	1	0	0	0	0	0	0	0	0	0	0	0	0	0	0	0	0	0	0	0	0	0	0	0	0	0	0	0	0	0	0	0	0	0
TMEM71	0	0	0	0	0	0	0	0	0	0	0	0	0	0	0	1	0	0	0	0	0	0	0	0	0	0	0	0	0	0	0	0	0	0	0	0	0	0	0	0	0	0	0	0	0	0	0	0	0
TNFRSF14	0	0	0	0	0	0	0	0	0	0	0	0	0	0	0	1	0	0	0	0	0	0	0	0	0	0	0	0	0	0	0	0	0	0	0	0	0	0	0	0	0	0	0	0	0	0	0	0	0
TNPO1	0	0	0	0	0	0	0	0	0	0	0	0	0	0	0	1	0	0	0	0	0	0	0	0	0	0	0	0	0	0	1	0	0	0	0	0	0	0	0	0	0	0	0	0	0	0	0	0	0
TP53I3	0	0	0	0	0	0	0	0	0	0	0	0	0	0	0	1	0	0	0	0	0	0	0	0	0	0	0	0	0	0	1	0	0	0	0	0	0	0	0	0	0	0	0	0	0	0	0	0	0
TRAF5	0	0	0	0	0	0	0	0	0	0	0	0	0	0	0	1	0	0	0	0	0	0	0	0	0	0	0	0	0	0	0	0	0	0	0	0	0	0	0	0	0	0	0	0	0	0	0	0	0
TRIM29	0	0	0	0	0	0	0	0	0	0	0	0	0	0	0	1	0	0	0	0	0	0	0	0	0	0	0	0	0	0	0	0	0	0	0	0	0	0	0	0	0	0	0	0	0	0	0	0	0
TRIM59	0	0	0	0	0	0	0	0	0	0	0	0	0	0	0	1	0	0	0	0	0	0	0	0	0	0	0	0	0	0	0	0	0	0	0	0	0	0	0	0	0	0	0	0	0	0	0	0	0
TRIM7	0	0	0	0	0	0	0	0	0	0	0	0	0	0	0	1	0	0	0	1	0	0	0	0	0	0	0	0	0	0	0	0	0	0	0	0	0	0	0	0	0	0	0	0	0	0	0	0	0
TRIM8	0	0	0	0	0	0	0	0	0	0	0	0	0	0	0	1	0	0	0	0	0	0	0	0	0	0	0	0	0	0	0	0	0	0	0	0	0	0	0	0	0	0	0	0	0	0	0	0	0
TRPV2	0	0	0	0	0	0	0	0	0	0	0	0	0	0	0	1	0	0	0	0	0	0	0	0	0	0	0	0	0	0	0	0	0	0	0	0	0	0	0	0	0	0	0	0	0	0	0	0	0
TSPEAR	0	0	0	0	0	0	0	0	0	0	0	0	0	0	0	1	0	0	0	0	0	0	0	0	0	0	0	0	0	0	0	0	0	0	0	0	0	0	0	0	0	0	0	0	0	0	0	0	0
TTBK2	0	0	0	0	0	0	0	0	0	0	0	0	0	0	0	1	0	0	0	0	0	0	0	0	0	0	0	0	0	0	0	0	0	0	0	0	0	0	0	0	0	0	0	0	0	0	0	0	0
TTC26	0	0	0	0	0	0	0	0	0	0	0	0	0	0	0	1	0	0	0	0	0	0	0	0	0	0	0	0	0	0	0	0	0	0	0	0	0	0	0	0	0	0	0	0	0	0	0	0	0
TTC30A	0	0	0	0	0	0	0	0	0	0	0	0	0	0	0	1	0	0	0	0	0	0	0	0	0	0	0	0	0	0	0	1	0	0	0	0	0	0	0	0	0	0	0	0	0	0	0	0	0
TTC30B	0	0	0	0	0	0	0	0	0	0	0	0	0	0	0	1	0	0	0	0	0	0	0	0	0	0	0	0	0	0	0	0	0	0	0	0	0	0	0	0	0	0	0	0	0	0	0	0	0
TUBGCP5	0	0	0	0	0	0	0	0	0	0	0	0	0	0	0	1	0	0	0	0	0	0	0	0	0	0	0	0	0	0	0	0	0	0	0	0	0	0	0	0	0	0	0	0	0	0	0	0	0
UBE2E2	0	0	0	0	0	0	0	0	0	0	0	0	0	0	0	1	0	0	0	0	0	0	0	0	0	0	0	0	0	0	0	0	0	0	0	0	0	0	0	0	0	0	0	0	0	0	0	0	0
UBE2L3	0	0	0	0	0	0	0	0	0	0	0	0	0	0	0	1	0	0	0	0	0	0	0	0	0	0	0	0	0	0	0	0	0	0	0	0	0	0	0	0	0	0	0	0	0	0	0	0	0
UBE3D	0	0	0	0	0	0	0	0	0	0	0	0	0	0	0	1	0	0	0	0	0	0	0	0	0	0	0	0	0	0	0	0	0	0	0	0	0	0	0	0	0	0	0	0	0	0	0	0	0
UBE4A	0	0	0	0	0	0	0	0	0	0	0	0	0	0	0	1	0	0	0	0	0	0	0	0	0	0	0	0	0	0	0	0	0	0	0	0	0	0	0	0	0	0	0	0	0	0	0	0	0
UBE4B	0	0	0	0	0	0	0	0	0	0	0	0	0	0	0	1	0	0	0	0	0	0	0	0	0	0	0	0	0	0	0	0	0	0	0	0	0	0	0	0	0	0	0	0	0	0	0	0	0
UBL3	0	0	0	0	0	0	0	0	0	0	0	0	0	0	0	1	0	0	0	0	0	0	0	0	0	0	0	0	0	0	0	0	0	0	0	0	0	0	0	0	0	0	0	0	0	0	0	0	0
UFD1L	0	0	0	0	0	0	0	0	0	0	0	0	0	0	0	1	0	0	0	0	0	0	0	0	0	0	0	0	0	0	0	0	0	0	0	0	0	0	0	0	0	0	0	0	0	0	0	0	0
UMPS	0	0	0	0	0	0	0	0	0	0	0	0	0	0	0	1	0	0	0	0	0	0	0	0	0	0	0	0	0	0	1	0	0	1	0	0	0	0	0	0	0	0	0	0	0	0	1	0	0
UNC13D	0	0	0	0	0	0	0	0	0	0	0	0	0	0	0	1	0	0	0	0	0	0	0	0	0	0	0	0	0	0	0	0	0	0	0	0	0	0	0	0	0	0	0	0	0	0	0	0	0
URI1	0	0	0	0	0	0	0	0	0	0	0	0	0	0	0	1	0	0	0	0	0	0	0	0	0	0	0	0	0	0	0	0	0	0	0	0	0	0	0	0	0	0	0	0	0	0	0	0	0
USP14	0	0	0	0	0	0	0	0	0	0	0	0	0	0	0	1	0	0	0	0	0	0	0	0	0	0	0	0	0	0	0	0	0	0	0	0	0	0	0	0	0	0	0	0	0	0	0	0	0
USP18	0	0	0	0	0	0	0	0	0	0	0	0	0	0	0	1	0	0	0	0	0	0	0	0	0	0	0	0	0	0	0	0	0	0	0	0	0	0	0	0	0	0	0	0	0	0	0	0	0
USP21	0	0	0	0	0	0	0	0	0	0	0	0	0	0	0	1	0	0	0	0	0	0	0	0	0	0	0	0	0	0	0	0	0	0	0	0	0	0	0	0	0	0	0	0	0	0	0	0	0
USP28	0	0	0	0	0	0	0	0	0	0	0	0	0	0	0	1	0	0	0	0	0	0	0	0	0	0	0	0	0	0	0	0	0	0	0	0	0	0	0	0	0	0	0	0	0	0	0	0	0
USP30	0	0	0	0	0	0	0	0	0	0	0	0	0	0	0	1	0	0	0	0	0	0	0	0	0	0	0	0	0	0	0	0	0	0	0	0	0	0	0	0	0	0	0	0	0	0	0	0	0
UVRAG	0	0	0	0	0	0	0	0	0	0	0	0	0	0	0	1	0	0	0	0	0	0	0	0	0	0	0	0	0	0	0	0	0	0	0	0	0	0	0	0	0	0	0	0	0	0	0	0	0
VEGFC	0	0	0	0	0	0	0	0	0	0	0	0	0	0	0	1	0	0	0	0	0	0	1	0	0	0	0	0	0	0	0	0	0	0	0	0	0	0	0	0	0	0	0	0	0	0	0	0	0
VPS26B	0	0	0	0	0	0	0	0	0	0	0	0	0	0	0	1	0	0	0	0	0	0	0	0	0	0	0	0	0	0	0	0	0	0	0	0	0	0	0	0	0	0	0	0	0	0	0	0	0
WASF1	0	0	0	0	0	0	0	0	0	0	0	0	0	0	0	1	0	0	0	0	0	0	0	0	0	0	0	0	0	0	0	0	0	0	0	0	0	0	0	0	0	0	0	0	0	0	0	0	0
WDR90	0	0	0	0	0	0	0	0	0	0	0	0	0	0	0	1	0	0	0	0	0	0	0	0	0	0	0	0	0	0	0	0	0	0	0	0	0	0	0	0	0	0	0	0	0	0	0	0	0
WIPF1	0	0	0	0	0	0	0	0	0	0	0	0	0	0	0	1	0	0	0	0	0	0	0	0	0	0	0	0	0	0	0	0	0	0	0	0	0	0	0	0	0	0	0	0	0	0	0	0	0
WWC2	0	0	0	0	0	0	0	0	0	0	0	0	0	0	0	1	0	0	0	0	0	0	0	0	0	0	0	0	0	0	0	0	0	0	0	0	0	0	0	0	0	0	0	0	0	0	0	0	0
XRCC4	0	0	0	0	0	0	0	0	0	0	0	0	0	0	0	1	0	0	0	0	0	0	0	0	0	0	0	0	0	0	0	0	0	0	0	0	0	0	0	0	0	0	0	0	0	0	0	0	0
YWHAH	0	0	0	0	0	0	0	0	0	0	0	0	0	0	0	1	0	0	0	0	0	0	1	0	0	0	0	0	0	0	1	0	0	0	0	0	0	0	0	0	0	0	0	0	0	0	1	0	0
ZBED5	0	0	0	0	0	0	0	0	0	0	0	0	0	0	0	1	0	0	0	0	0	0	0	0	0	0	0	0	0	0	0	0	0	0	0	0	0	0	0	0	0	0	0	0	0	0	0	0	0
ZBTB47	0	0	0	0	0	0	0	0	0	0	0	0	0	0	0	1	0	0	0	0	0	0	0	0	0	0	0	0	0	0	0	0	0	0	0	0	0	0	0	0	0	0	0	0	0	0	0	0	0
ZC3H12A	0	0	0	0	0	0	0	0	0	0	0	0	0	0	0	1	0	0	0	0	0	0	0	0	0	0	0	0	0	0	0	0	0	0	0	0	0	0	0	0	0	0	0	0	0	0	0	0	0
ZFHX2	0	0	0	0	0	0	0	0	0	0	0	0	0	0	0	1	0	0	0	0	0	0	0	0	0	0	0	0	0	0	0	0	0	0	0	0	0	0	0	0	0	0	0	0	0	0	0	0	0
ZFP36L2	0	0	0	0	0	0	0	0	0	0	0	0	0	0	0	1	0	0	0	0	1	0	0	0	0	0	0	0	0	0	0	0	0	0	0	0	0	0	0	0	0	0	0	0	0	0	0	0	0
ZFYVE26	0	0	0	0	0	0	0	0	0	0	0	0	0	0	0	1	0	0	0	0	0	0	0	0	0	0	0	0	0	0	0	0	0	0	0	0	0	0	0	0	0	0	0	0	0	0	0	0	0
ZIC2	0	0	0	0	0	0	0	0	0	0	0	0	0	0	0	1	0	0	0	0	0	0	0	0	0	0	0	0	0	0	1	0	0	0	0	0	0	0	0	0	0	0	0	0	0	0	0	0	0
ZIC3	0	0	0	0	0	0	0	0	0	0	0	0	0	0	0	1	0	0	0	0	0	0	0	0	0	0	0	0	0	0	1	0	0	0	0	0	0	0	0	0	0	0	0	0	0	0	0	0	0
ZNF229	0	0	0	0	0	0	0	0	0	0	0	0	0	0	0	1	0	0	0	0	0	0	0	0	0	0	0	0	0	0	0	0	0	0	0	0	0	0	0	0	0	0	0	0	0	0	0	0	0
ZNF248	0	0	0	0	0	0	0	0	0	0	0	0	0	0	0	1	0	0	0	0	0	0	0	0	0	0	0	0	0	0	0	0	0	0	0	0	0	0	0	0	0	0	0	0	0	0	0	0	0
ZNF287	0	0	0	0	0	0	0	0	0	0	0	0	0	0	0	1	0	0	0	0	0	0	0	0	0	0	0	0	0	0	0	0	0	0	0	0	0	0	0	0	0	0	0	0	0	0	0	0	0
ZNF430	0	0	0	0	0	0	0	0	0	0	0	0	0	0	0	1	0	0	0	0	0	0	0	0	0	0	0	0	0	0	0	0	0	0	0	0	0	0	0	0	0	0	0	0	0	0	0	0	0
ZNF442	0	0	0	0	0	0	0	0	0	0	0	0	0	0	0	1	0	0	0	0	0	0	0	0	0	0	0	0	0	0	0	0	0	0	0	0	0	0	0	0	0	0	0	0	0	0	0	0	0
ZNF485	0	0	0	0	0	0	0	0	0	0	0	0	0	0	0	1	0	0	0	0	0	0	0	0	0	0	0	0	0	0	0	0	0	0	0	0	0	0	0	0	0	0	0	0	0	0	0	0	0
ZNF548	0	0	0	0	0	0	0	0	0	0	0	0	0	0	0	1	0	0	0	0	0	0	0	0	0	0	0	0	0	0	0	0	0	0	0	0	0	0	0	0	0	0	0	0	0	0	0	0	0
ZNF555	0	0	0	0	0	0	0	0	0	0	0	0	0	0	0	1	0	0	0	0	0	0	0	0	0	0	0	0	0	0	0	0	0	0	0	0	0	0	0	0	0	0	0	0	0	0	0	0	0
ZNF563	0	0	0	0	0	0	0	0	0	0	0	0	0	0	0	1	0	0	0	0	0	0	0	0	0	0	0	0	0	0	0	0	0	0	0	0	0	0	0	0	0	0	0	0	0	0	0	0	0
ZNF569	0	0	0	0	0	0	0	0	0	0	0	0	0	0	0	1	0	0	0	0	0	0	0	0	0	0	0	0	0	0	0	0	0	0	0	0	0	0	0	0	0	0	0	0	0	0	0	0	0
ZNF586	0	0	0	0	0	0	0	0	0	0	0	0	0	0	0	1	0	0	0	0	0	0	0	0	0	0	0	0	0	0	0	0	0	0	0	0	0	0	0	0	0	0	0	0	0	0	0	0	0
ZNF780A	0	0	0	0	0	0	0	0	0	0	0	0	0	0	0	1	0	0	0	0	0	0	0	0	0	0	0	0	0	0	0	0	0	0	0	0	0	0	0	0	0	0	0	0	0	0	0	0	0
ZNF813	0	0	0	0	0	0	0	0	0	0	0	0	0	0	0	1	0	0	0	0	0	0	0	0	0	0	0	0	0	0	0	0	0	0	0	0	0	0	0	0	0	0	0	0	0	0	0	0	0
ZNF93	0	0	0	0	0	0	0	0	0	0	0	0	0	0	0	1	0	0	0	0	0	0	0	0	0	0	0	0	0	0	0	0	0	0	0	0	0	0	0	0	0	0	0	0	0	0	0	0	0
ZSWIM5	0	0	0	0	0	0	0	0	0	0	0	0	0	0	0	1	0	0	0	0	0	0	0	0	0	0	0	0	0	0	0	0	0	0	0	0	0	0	0	0	0	0	0	0	0	0	0	0	0
ZSWIM7	0	0	0	0	0	0	0	0	0	0	0	0	0	0	0	1	0	0	0	0	0	0	0	0	0	0	0	0	0	0	0	0	0	0	0	0	0	0	0	0	0	0	0	0	0	0	0	0	0
ZW10	0	0	0	0	0	0	0	0	0	0	0	0	0	0	0	1	0	0	0	0	0	0	0	0	0	0	0	0	0	0	1	0	0	0	0	0	0	0	0	0	0	0	0	0	0	0	0	0	0
ZYG11B	0	0	0	0	0	0	0	0	0	0	0	0	0	0	0	1	0	0	0	0	0	0	0	0	0	0	0	0	0	0	0	0	0	0	0	0	0	0	0	0	0	0	0	0	0	0	0	0	0
BGN	0	0	0	0	0	0	0	0	0	0	0	0	0	0	0	0	1	0	0	0	0	0	0	0	0	0	0	0	0	0	0	0	0	0	0	0	0	0	0	0	1	0	0	0	0	0	0	0	0
CCDC92	0	0	0	0	0	0	0	0	0	0	0	0	0	0	0	0	1	0	0	0	0	0	0	0	0	0	0	0	0	0	0	0	0	0	0	0	0	0	0	0	0	0	0	0	0	0	0	0	0
CDH11	0	0	0	0	0	0	0	0	0	0	0	0	0	0	0	0	1	0	0	0	1	0	0	0	0	0	0	0	0	0	0	0	0	0	0	0	0	0	0	0	0	0	0	0	0	0	0	0	0
CDH2	0	0	0	0	0	0	0	0	0	0	0	0	0	0	0	0	1	0	0	0	0	0	0	0	0	0	0	0	0	0	0	0	0	0	0	0	0	0	0	0	0	0	0	0	0	0	0	0	0
CDKN2C	0	0	0	0	0	0	0	0	0	0	0	0	0	0	0	0	1	0	1	1	0	0	0	0	0	0	0	0	0	0	0	0	0	0	0	0	0	0	0	0	0	0	0	0	0	0	0	0	0
CHN1	0	0	0	0	0	0	0	0	0	0	0	0	0	0	0	0	1	0	0	0	0	0	0	0	0	0	0	0	0	0	0	0	0	0	0	0	0	0	0	0	0	0	0	0	0	0	0	0	0
COL1A2	0	0	0	0	0	0	0	0	0	0	0	0	0	0	0	0	1	0	0	0	0	0	0	0	0	0	0	0	0	0	0	0	0	0	0	0	0	0	0	0	0	0	0	0	0	0	0	0	0
COL3A1	0	0	0	0	0	0	0	0	0	0	0	0	0	0	0	0	1	0	0	0	0	0	0	1	0	0	0	0	0	0	0	0	0	0	0	0	0	0	0	0	0	0	0	0	0	0	0	0	0
COPZ2	0	0	0	0	0	0	0	0	0	0	0	0	0	0	0	0	1	0	0	0	0	0	0	0	0	0	0	0	0	0	0	0	0	0	0	0	0	0	0	0	0	0	0	0	0	0	0	0	0
CREB3L1	0	0	0	0	0	0	0	0	0	0	0	0	0	0	0	0	1	0	0	0	0	0	0	0	0	0	0	0	0	0	0	0	0	0	0	0	0	0	0	0	0	0	0	0	0	0	0	0	0
CYBRD1	0	0	0	0	0	0	0	0	0	0	0	0	0	0	0	0	1	0	0	0	0	0	0	0	0	0	0	0	0	0	0	0	0	0	0	0	0	0	0	0	0	0	0	0	0	0	0	0	0
DCN	0	0	0	0	0	0	0	0	0	0	0	0	0	0	0	0	1	0	0	0	0	0	0	0	0	0	0	0	0	0	0	0	0	0	0	0	0	0	0	0	0	0	0	0	0	0	0	0	0
DDR2	0	0	0	0	0	0	0	0	0	0	0	0	0	0	0	0	1	0	0	0	0	0	0	0	0	0	0	0	0	0	0	0	0	0	0	0	0	0	0	0	0	0	0	0	0	0	0	0	0
DLC1	0	0	0	0	0	0	0	0	0	0	0	0	0	0	0	0	1	0	0	0	0	0	0	0	0	0	0	0	0	0	0	0	0	0	0	0	0	0	0	0	0	0	0	0	0	0	0	0	0
DNAJB4	0	0	0	0	0	0	0	0	0	0	0	0	0	0	0	0	1	0	0	0	0	0	0	0	0	0	0	0	0	0	0	0	0	0	0	0	0	0	0	0	0	0	0	0	0	0	0	0	0
DPT	0	0	0	0	0	0	0	0	0	0	0	0	0	0	0	0	1	0	0	0	0	0	0	0	0	0	0	0	0	0	0	0	0	0	0	0	0	0	0	0	0	0	0	0	0	0	0	0	0
ECM1	0	0	0	0	0	0	0	0	0	0	0	0	0	0	0	0	1	0	0	0	0	0	0	0	0	0	0	0	0	0	0	0	0	0	0	0	0	0	0	0	0	0	0	0	0	0	0	0	0
ENOX1	0	0	0	0	0	0	0	0	0	0	0	0	0	0	0	0	1	0	0	0	0	0	0	0	0	0	0	0	0	0	0	0	0	0	0	0	0	0	0	0	0	0	0	0	0	0	0	0	0
ENPP2	0	0	0	0	0	0	0	0	0	0	0	0	0	0	0	0	1	0	0	0	0	0	0	0	0	0	0	0	0	0	0	0	0	0	0	0	0	0	0	0	0	0	0	0	0	0	0	0	0
FAP	0	0	0	0	0	0	0	0	0	0	0	0	0	0	0	0	1	0	0	0	0	0	0	0	0	0	0	0	0	0	0	0	0	0	0	0	0	0	0	0	0	0	0	0	0	0	0	0	0
FBLN5	0	0	0	0	0	0	0	0	0	0	0	0	0	0	0	0	1	0	0	0	0	0	0	0	0	0	0	0	0	0	0	0	0	0	0	0	0	0	0	0	0	0	0	0	0	0	0	0	0
FBN1	0	0	0	0	0	0	0	0	0	0	0	0	0	0	0	0	1	0	0	0	0	0	0	0	0	0	0	0	0	0	0	0	0	0	0	0	0	0	0	0	0	0	0	0	0	0	0	0	0
FILIP1L	0	0	0	0	0	0	0	0	0	0	0	0	0	0	0	0	1	0	0	0	0	0	0	0	0	0	0	0	0	0	0	0	0	0	0	0	0	0	0	0	0	0	0	0	0	0	0	0	0
FSTL1	0	0	0	0	0	0	0	0	0	0	0	0	0	0	0	0	1	0	0	0	0	0	0	0	0	0	0	0	0	0	0	0	0	0	0	0	0	0	0	0	0	0	0	0	0	0	0	0	0
GREM1	0	0	0	0	0	0	0	0	0	0	0	0	0	0	0	0	1	0	0	0	0	0	0	0	0	0	0	0	0	0	0	0	0	0	0	0	0	0	0	0	0	0	0	0	0	0	0	0	0
HAS2	0	0	0	0	0	0	0	0	0	0	0	0	0	0	0	0	1	0	0	0	0	0	0	0	0	0	0	0	0	0	1	0	0	0	1	0	0	0	0	0	0	0	0	0	0	0	0	0	0
HS3ST2	0	0	0	0	0	0	0	0	0	0	0	0	0	0	0	0	1	0	0	0	0	0	0	0	0	0	0	0	0	0	0	0	0	0	0	0	0	0	0	0	0	0	0	0	0	0	0	0	0
IGFBP3	0	0	0	0	0	0	0	0	0	0	0	0	0	0	0	0	1	0	0	0	0	0	1	0	0	0	0	0	0	0	0	0	0	0	0	0	0	0	0	0	0	0	0	0	0	0	0	0	0
KRT81	0	0	0	0	0	0	0	0	0	0	0	0	0	0	0	0	1	0	0	0	0	0	0	0	0	0	0	0	0	0	0	0	0	0	0	0	0	0	0	0	0	0	0	0	0	0	0	0	0
LMCD1	0	0	0	0	0	0	0	0	0	0	0	0	0	0	0	0	1	0	0	0	0	0	0	0	0	0	0	0	0	0	0	0	0	0	0	0	0	0	0	0	0	0	0	0	0	0	0	0	0
LTBP2	0	0	0	0	0	0	0	0	0	0	0	0	0	0	0	0	1	0	0	0	0	0	0	0	0	0	0	0	0	0	0	0	0	0	0	0	0	0	0	0	0	0	0	0	0	0	0	0	0
MLPH	0	0	0	0	0	0	0	0	0	0	0	0	0	0	0	0	1	0	0	0	0	0	0	0	1	0	0	0	0	0	0	0	0	0	0	0	0	0	0	0	0	0	0	0	0	0	0	0	0
MME	0	0	0	0	0	0	0	0	0	0	0	0	0	0	0	0	1	0	0	0	0	0	0	0	0	0	0	0	0	0	0	0	0	0	0	0	0	0	0	0	0	0	0	0	0	0	0	0	0
MMP1	0	0	0	0	0	0	0	0	0	0	0	0	0	0	0	0	1	0	0	0	0	0	0	0	0	0	0	0	0	0	0	0	0	0	0	0	0	0	0	0	0	0	0	0	0	0	0	0	0
MMP2	0	0	0	0	0	0	0	0	0	0	0	0	0	0	0	0	1	0	0	0	0	0	0	1	0	0	0	0	0	0	0	0	0	0	0	0	0	0	0	0	0	0	0	0	0	0	0	0	0
MYL9	0	0	0	0	0	0	0	0	0	0	0	0	0	0	0	0	1	0	0	0	0	0	0	0	0	0	0	0	0	0	0	0	0	0	0	0	0	0	0	0	0	0	0	0	0	0	0	0	0
NID1	0	0	0	0	0	0	0	0	0	0	0	0	0	0	0	0	1	0	0	0	0	0	0	0	0	0	0	0	0	0	0	0	0	0	0	0	0	0	0	0	0	0	0	0	0	0	0	0	0
NR2F1	0	0	0	0	0	0	0	0	0	0	0	0	0	0	0	0	1	0	0	1	0	0	0	0	0	0	0	0	0	0	0	0	0	0	0	0	0	0	0	0	0	0	0	0	0	0	0	0	0
OLFML3	0	0	0	0	0	0	0	0	0	0	0	0	0	0	0	0	1	0	0	0	0	0	0	0	0	0	0	0	0	0	0	0	0	0	0	0	0	0	0	0	0	0	0	0	0	0	0	0	0
PCOLCE	0	0	0	0	0	0	0	0	0	0	0	0	0	0	0	0	1	0	0	0	0	0	0	0	0	0	0	0	0	0	0	0	0	0	0	0	0	0	0	0	0	0	0	0	0	0	0	0	0
PDGFC	0	0	0	0	0	0	0	0	0	0	0	0	0	0	0	0	1	0	0	0	0	0	0	0	0	0	0	0	0	0	0	0	0	0	0	0	0	0	0	0	0	0	0	0	0	0	0	0	0
POSTN	0	0	0	0	0	0	0	0	0	0	0	0	0	0	0	0	1	0	0	0	0	0	0	0	0	0	0	0	0	0	1	0	0	0	0	0	0	0	0	0	0	0	0	0	0	0	0	0	0
PLPP3	0	0	0	0	0	0	0	0	0	0	0	0	0	0	0	0	1	0	0	1	0	0	0	0	0	0	0	0	0	0	0	0	0	0	0	0	0	0	0	0	0	0	0	0	0	0	0	1	0
PPM1D	0	0	0	0	0	0	0	0	0	0	0	0	0	0	0	0	1	0	0	0	0	0	0	0	0	0	0	0	0	0	0	0	0	0	0	0	0	0	0	0	0	0	0	0	0	0	0	0	0
PRR16	0	0	0	0	0	0	0	0	0	0	0	0	0	0	0	0	1	0	0	0	0	0	0	0	0	0	0	0	0	0	0	0	0	0	0	0	0	0	0	0	0	0	0	0	0	0	0	0	0
PRRX1	0	0	0	0	0	0	0	0	0	0	0	0	0	0	0	0	1	0	0	0	0	0	0	0	0	0	0	0	0	0	0	0	0	0	0	0	0	0	0	0	0	0	0	0	0	0	0	0	0
PTGER2	0	0	0	0	0	0	0	0	0	0	0	0	0	0	0	0	1	0	0	0	0	0	0	0	0	0	0	0	0	0	0	0	0	0	0	0	0	0	0	0	0	0	0	0	0	0	0	0	0
PTX3	0	0	0	0	0	0	0	0	0	0	0	0	0	0	0	0	1	0	0	0	0	0	0	0	0	0	0	0	0	0	0	0	0	0	0	0	0	0	0	0	0	0	0	0	0	0	0	0	0
NECTIN3	0	0	0	0	0	0	0	0	0	0	0	0	0	0	0	0	1	0	0	0	0	0	0	0	0	0	0	0	0	0	0	0	0	0	0	0	0	0	0	0	0	0	0	0	0	0	0	0	0
RGL1	0	0	0	0	0	0	0	0	0	0	0	0	0	0	0	0	1	0	0	0	0	0	0	0	0	0	0	0	0	0	0	0	0	0	0	0	0	0	0	0	0	0	0	0	0	0	0	0	0
RGS4	0	0	0	0	0	0	0	0	0	0	0	0	0	0	0	0	1	0	0	0	0	0	0	0	0	0	0	0	0	0	0	0	0	0	0	0	0	0	0	0	0	0	0	0	0	0	0	0	0
ROR1	0	0	0	0	0	0	0	0	0	0	0	0	0	0	0	0	1	0	0	0	0	0	0	0	0	0	0	0	0	0	0	0	0	0	0	0	0	0	0	0	0	0	0	0	0	0	0	0	0
SCCPDH	0	0	0	0	0	0	0	0	0	0	0	0	0	0	0	0	1	0	0	0	0	0	0	0	0	0	0	0	0	0	0	1	0	0	0	0	0	0	0	0	0	0	0	0	0	0	0	0	0
SEMA5A	0	0	0	0	0	0	0	0	0	0	0	0	0	0	0	0	1	0	0	0	0	0	0	0	0	0	0	0	0	0	0	0	0	0	0	0	0	0	0	0	0	0	0	0	0	0	0	0	0
STARD13	0	0	0	0	0	0	0	0	0	0	0	0	0	0	0	0	1	0	0	0	0	0	0	0	0	0	0	0	0	0	0	0	0	0	0	0	0	0	0	0	0	0	0	0	0	0	0	0	0
STC1	0	0	0	0	0	0	0	0	0	0	0	0	0	0	0	0	1	0	0	0	0	0	0	0	0	0	0	0	0	0	1	0	0	0	0	0	0	0	0	0	0	0	0	0	0	0	0	0	0
TBX3	0	0	0	0	0	0	0	0	0	0	0	0	0	0	0	0	1	0	0	0	0	0	0	0	0	0	0	0	0	0	0	1	0	0	0	0	0	0	0	0	0	0	0	0	0	0	0	0	0
TGFB1I1	0	0	0	0	0	0	0	0	0	0	0	0	0	0	0	0	1	0	0	0	0	0	0	0	0	0	0	0	0	0	0	0	0	0	0	0	0	0	0	0	1	0	0	0	0	0	0	0	0
TNFAIP6	0	0	0	0	0	0	0	0	0	0	0	0	0	0	0	0	1	0	0	0	0	0	0	0	0	0	0	0	0	0	0	0	0	0	0	0	0	0	0	0	0	0	0	0	0	0	0	0	0
TNS3	0	0	0	0	0	0	0	0	0	0	0	0	0	0	0	0	1	0	0	0	0	0	0	0	0	0	0	0	0	0	0	0	0	0	0	0	0	0	0	0	0	0	0	0	0	0	0	0	0
TPM1	0	0	0	0	0	0	0	0	0	0	0	0	0	0	0	0	1	0	0	0	0	0	0	0	0	0	0	0	0	0	0	0	0	0	0	0	0	0	0	0	0	0	0	0	0	0	0	0	0
TRAM2	0	0	0	0	0	0	0	0	0	0	0	0	0	0	0	0	1	0	0	0	0	0	0	0	0	0	0	0	0	0	0	0	0	0	0	0	0	0	0	0	0	0	0	0	0	0	0	0	0
TSHZ1	0	0	0	0	0	0	0	0	0	0	0	0	0	0	0	0	1	0	0	0	0	0	0	0	0	0	0	0	0	0	0	0	0	0	0	0	0	0	0	0	0	0	0	0	0	0	0	0	0
TUBA1A	0	0	0	0	0	0	0	0	0	0	0	0	0	0	0	0	1	0	0	0	0	0	1	0	0	0	0	0	0	0	0	0	0	0	0	0	0	0	0	0	0	0	0	0	0	0	0	0	0
UGDH	0	0	0	0	0	0	0	0	0	0	0	0	0	0	0	0	1	0	0	0	0	0	0	0	0	0	0	0	0	0	1	0	0	0	0	0	0	0	0	0	0	0	0	0	0	0	0	0	0
VIM	0	0	0	0	0	0	0	0	0	0	0	0	0	0	0	0	1	0	0	0	0	0	0	0	0	0	0	0	0	0	0	0	0	0	0	0	0	0	0	0	0	0	0	0	0	0	0	0	0
WNT5A	0	0	0	0	0	0	0	0	0	0	0	0	0	0	0	0	1	0	0	1	0	0	0	0	0	0	0	0	0	0	0	0	0	0	0	0	0	0	0	0	0	0	0	0	0	0	0	0	0
XYLT1	0	0	0	0	0	0	0	0	0	0	0	0	0	0	0	0	1	0	0	0	0	0	0	0	0	0	0	0	0	0	0	0	0	0	0	0	0	0	0	0	0	0	0	0	0	0	0	0	0
ZBTB38	0	0	0	0	0	0	0	0	0	0	0	0	0	0	0	0	1	0	0	0	1	0	0	0	0	0	0	0	0	0	0	0	0	0	0	0	0	0	0	0	0	0	0	0	0	0	0	0	0
ZEB1	0	0	0	0	0	0	0	0	0	0	0	0	0	0	0	0	1	0	0	0	0	0	0	1	0	0	0	0	0	0	0	0	0	0	0	0	0	0	0	0	0	0	0	0	0	0	0	0	0
FANCA	0	0	0	0	0	0	0	0	0	0	0	0	0	0	0	0	0	1	0	1	0	0	0	0	0	0	0	0	0	0	0	0	0	0	0	0	0	0	0	0	0	0	0	0	0	0	0	0	0
MDC1	0	0	0	0	0	0	0	0	0	0	0	0	0	0	0	0	0	1	0	0	0	0	0	0	0	0	0	0	0	0	0	0	0	0	0	0	0	0	0	0	0	0	0	0	0	0	0	0	0
MSH2	0	0	0	0	0	0	0	0	0	0	0	0	0	0	0	0	0	1	0	0	0	0	1	0	0	0	0	0	0	0	1	0	0	0	0	0	0	0	0	0	0	0	0	0	0	0	0	0	0
NBN	0	0	0	0	0	0	0	0	0	0	0	0	0	0	0	0	0	1	0	0	0	0	0	0	0	0	0	0	0	0	0	0	0	0	0	0	0	0	0	0	0	0	0	0	0	0	0	0	0
ABCG2	0	0	0	0	0	0	0	0	0	0	0	0	0	0	0	0	0	0	1	1	0	0	0	0	0	0	0	0	0	0	0	0	0	0	0	0	0	0	0	0	0	0	0	0	0	0	0	0	0
ACSL1	0	0	0	0	0	0	0	0	0	0	0	0	0	0	0	0	0	0	1	0	0	0	0	0	0	0	0	0	0	0	0	0	1	0	0	0	0	0	0	0	0	0	0	0	0	0	0	0	0
AKR1B1	0	0	0	0	0	0	0	0	0	0	0	0	0	0	0	0	0	0	1	0	0	0	0	0	0	0	0	0	0	0	1	0	0	0	0	0	0	0	0	0	0	0	0	0	0	0	0	0	0
ALOX12	0	0	0	0	0	0	0	0	0	0	0	0	0	0	0	0	0	0	1	0	0	0	0	0	0	0	0	0	0	0	0	0	0	0	0	0	0	0	0	0	0	0	0	0	0	0	0	0	0
B4GALT6	0	0	0	0	0	0	0	0	0	0	0	0	0	0	0	0	0	0	1	1	0	0	0	0	0	0	0	0	0	0	0	0	0	0	0	0	0	0	0	0	0	0	0	0	0	0	0	0	0
BRCC3	0	0	0	0	0	0	0	0	0	0	0	0	0	0	0	0	0	0	1	0	0	0	0	0	0	0	0	0	0	0	0	0	0	0	0	0	0	0	0	0	0	0	0	0	0	0	0	0	0
C18orf25	0	0	0	0	0	0	0	0	0	0	0	0	0	0	0	0	0	0	1	0	0	0	0	0	0	0	0	0	0	0	0	0	0	0	0	0	0	0	0	0	0	0	0	0	0	0	0	0	0
CCND3	0	0	0	0	0	0	0	0	0	0	0	0	0	0	0	0	0	0	1	1	0	0	0	0	0	0	0	0	0	0	0	0	1	0	0	0	0	0	0	0	0	0	0	0	0	0	0	0	0
CCNO	0	0	0	0	0	0	0	0	0	0	0	0	0	0	0	0	0	0	1	0	0	0	0	0	0	0	0	0	0	0	0	1	0	0	0	0	0	0	0	0	0	0	0	0	0	0	0	0	0
CD24	0	0	0	0	0	0	0	0	0	0	0	0	0	0	0	0	0	0	1	0	1	0	0	0	0	0	0	0	0	0	0	0	0	0	0	0	0	0	0	0	0	0	0	0	0	0	0	0	0
CDKN1B	0	0	0	0	0	0	0	0	0	0	0	0	0	0	0	0	0	0	1	0	0	0	0	0	0	0	0	0	0	0	0	0	0	0	0	0	0	0	0	0	0	0	0	0	0	0	0	0	0
CEBPA	0	0	0	0	0	0	0	0	0	0	0	0	0	0	0	0	0	0	1	1	0	0	0	0	0	0	0	0	0	0	0	0	0	0	0	0	0	0	0	0	0	0	0	0	0	0	0	0	0
CEP76	0	0	0	0	0	0	0	0	0	0	0	0	0	0	0	0	0	0	1	0	0	0	0	0	0	0	0	0	0	0	0	0	0	0	0	0	0	0	0	0	0	0	0	0	0	0	0	0	0
COL11A1	0	0	0	0	0	0	0	0	0	0	0	0	0	0	0	0	0	0	1	0	0	0	0	0	0	0	0	0	0	0	0	0	0	0	0	0	0	0	0	0	0	0	0	0	0	0	0	0	0
CRELD2	0	0	0	0	0	0	0	0	0	0	0	0	0	0	0	0	0	0	1	0	0	0	0	0	0	0	0	0	0	0	0	0	0	0	0	0	0	0	0	0	0	0	0	0	1	0	0	0	0
CUL4B	0	0	0	0	0	0	0	0	0	0	0	0	0	0	0	0	0	0	1	0	0	0	0	0	0	0	0	0	0	0	0	0	0	0	0	0	0	0	0	0	0	0	0	0	0	0	0	0	0
DCK	0	0	0	0	0	0	0	0	0	0	0	0	0	0	0	0	0	0	1	1	0	0	1	0	0	0	0	0	0	0	0	0	0	1	1	0	0	1	0	0	0	0	0	0	0	0	0	0	0
DIP2C	0	0	0	0	0	0	0	0	0	0	0	0	0	0	0	0	0	0	1	0	0	0	0	0	0	0	0	0	0	0	0	0	0	0	0	0	0	0	0	0	0	0	0	0	0	0	0	0	0
DLG3	0	0	0	0	0	0	0	0	0	0	0	0	0	0	0	0	0	0	1	0	0	0	0	0	0	0	0	0	0	0	1	0	0	0	0	0	0	0	0	0	0	0	0	0	0	0	0	0	0
DNAJC6	0	0	0	0	0	0	0	0	0	0	0	0	0	0	0	0	0	0	1	0	0	0	0	0	0	0	0	0	0	0	0	0	0	0	0	0	0	0	0	0	0	0	0	0	0	0	0	0	0
DNAJC9	0	0	0	0	0	0	0	0	0	0	0	0	0	0	0	0	0	0	1	1	0	0	0	0	0	0	0	0	0	0	0	0	0	0	0	0	0	0	0	0	0	1	0	0	0	0	0	0	0
DYRK2	0	0	0	0	0	0	0	0	0	0	0	0	0	0	0	0	0	0	1	0	0	0	0	0	0	0	0	0	0	0	0	0	0	0	0	0	0	0	0	0	0	0	0	0	0	0	0	0	0
EHF	0	0	0	0	0	0	0	0	0	0	0	0	0	0	0	0	0	0	1	0	1	0	0	0	0	0	0	1	0	0	0	0	0	0	0	0	0	0	0	0	0	0	0	0	0	0	0	0	0
EIF2AK2	0	0	0	0	0	0	0	0	0	0	0	0	0	0	0	0	0	0	1	0	0	0	0	0	0	0	0	0	0	0	0	0	0	0	0	0	0	0	0	0	0	0	0	0	0	0	0	0	0
FOXO3	0	0	0	0	0	0	0	0	0	0	0	0	0	0	0	0	0	0	1	0	0	0	0	0	0	0	0	0	0	0	0	0	0	0	0	0	0	0	0	0	0	0	0	0	0	0	0	0	0
GABRP	0	0	0	0	0	0	0	0	0	0	0	0	0	0	0	0	0	0	1	0	0	0	0	0	0	0	0	0	0	0	0	0	0	0	0	0	0	0	0	0	0	0	0	0	0	0	0	0	0
GFPT1	0	0	0	0	0	0	0	0	0	0	0	0	0	0	0	0	0	0	1	0	0	0	0	0	0	0	0	0	0	0	1	0	0	0	0	0	0	0	0	0	0	0	0	0	0	0	0	0	0
GINS1	0	0	0	0	0	0	0	0	0	0	0	0	0	0	0	0	0	0	1	0	0	0	0	0	0	0	0	0	0	0	0	0	0	0	0	0	0	0	0	0	0	0	0	0	0	0	0	0	0
GLUD1	0	0	0	0	0	0	0	0	0	0	0	0	0	0	0	0	0	0	1	0	0	0	0	0	0	0	0	0	0	0	0	0	0	0	0	0	0	0	0	0	0	0	0	0	0	0	0	0	0
GLUD2	0	0	0	0	0	0	0	0	0	0	0	0	0	0	0	0	0	0	1	0	0	0	0	0	0	0	0	0	0	0	0	0	0	0	0	0	0	0	0	0	0	0	0	0	0	0	0	0	0
GUCY1B3	0	0	0	0	0	0	0	0	0	0	0	0	0	0	0	0	0	0	1	0	0	0	0	0	0	0	0	0	0	0	0	0	0	0	0	0	0	0	0	0	0	0	0	0	0	0	0	0	0
HES1	0	0	0	0	0	0	0	0	0	0	0	0	0	0	0	0	0	0	1	0	1	0	0	0	0	0	0	0	0	0	0	0	0	0	0	0	0	0	0	0	0	0	0	0	0	0	0	0	0
HEY1	0	0	0	0	0	0	0	0	0	0	0	0	0	0	0	0	0	0	1	1	0	0	0	0	0	0	0	0	0	0	0	0	0	0	0	0	0	0	0	0	0	0	0	0	0	0	0	0	0
HIPK3	0	0	0	0	0	0	0	0	0	0	0	0	0	0	0	0	0	0	1	0	0	0	0	0	0	0	0	0	0	0	0	0	0	0	0	0	0	0	0	0	0	0	0	0	0	0	0	0	0
HIRA	0	0	0	0	0	0	0	0	0	0	0	0	0	0	0	0	0	0	1	0	0	0	0	0	0	0	0	0	0	0	0	0	0	0	0	0	0	0	0	0	0	0	0	0	0	0	0	0	0
HSP90AA1	0	0	0	0	0	0	0	0	0	0	0	0	0	0	0	0	0	0	1	0	0	0	0	0	0	0	0	0	0	0	0	0	0	0	0	0	0	0	0	0	0	0	0	0	0	0	0	0	0
INPP5F	0	0	0	0	0	0	0	0	0	0	0	0	0	0	0	0	0	0	1	0	0	0	0	0	0	0	0	0	0	0	0	0	0	0	0	0	0	0	0	0	0	0	0	0	0	0	0	0	0
JAK2	0	0	0	0	0	0	0	0	0	0	0	0	0	0	0	0	0	0	1	0	0	0	0	0	0	0	0	0	0	0	0	0	0	0	0	0	0	0	0	0	0	0	0	0	0	0	0	0	0
JUND	0	0	0	0	0	0	0	0	0	0	0	0	0	0	0	0	0	0	1	0	0	0	0	0	0	0	0	0	0	0	0	0	0	0	0	0	0	0	0	0	0	0	0	0	0	0	0	0	0
LIMCH1	0	0	0	0	0	0	0	0	0	0	0	0	0	0	0	0	0	0	1	0	0	0	0	0	0	0	0	0	0	0	0	0	0	0	0	0	0	0	0	0	0	0	0	0	0	0	0	0	0
LMNB1	0	0	0	0	0	0	0	0	0	0	0	0	0	0	0	0	0	0	1	0	0	0	0	0	0	0	0	0	0	0	1	0	0	0	0	0	0	0	0	0	0	1	0	0	0	0	0	0	0
LRRC1	0	0	0	0	0	0	0	0	0	0	0	0	0	0	0	0	0	0	1	0	0	0	0	0	0	0	0	0	0	0	0	0	0	0	0	0	0	0	0	0	0	0	0	0	0	0	0	0	0
MANEA	0	0	0	0	0	0	0	0	0	0	0	0	0	0	0	0	0	0	1	0	0	0	0	0	0	0	0	0	0	0	0	0	0	0	0	0	0	0	0	0	0	0	0	0	0	0	0	0	0
MAPK9	0	0	0	0	0	0	0	0	0	0	0	0	0	0	0	0	0	0	1	0	0	0	0	0	0	0	0	0	0	0	0	0	0	0	0	0	0	0	0	0	0	0	0	0	0	0	0	0	0
MBD4	0	0	0	0	0	0	0	0	0	0	0	0	0	0	0	0	0	0	1	0	0	0	0	0	0	0	0	0	0	0	0	0	0	0	0	0	0	0	0	0	0	0	0	0	0	0	0	0	0
MYB	0	0	0	0	0	0	0	0	0	0	0	0	0	0	0	0	0	0	1	1	0	0	0	0	0	0	0	0	0	0	0	1	0	0	0	0	0	0	0	0	0	0	0	0	0	0	0	0	0
NET1	0	0	0	0	0	0	0	0	0	0	0	0	0	0	0	0	0	0	1	0	1	0	0	0	0	0	0	0	0	0	0	0	0	0	0	0	0	0	0	0	0	0	0	0	0	0	0	0	0
OXR1	0	0	0	0	0	0	0	0	0	0	0	0	0	0	0	0	0	0	1	0	0	0	0	0	0	0	0	0	0	0	0	0	0	0	0	0	0	0	0	0	0	0	0	0	0	0	0	0	0
PAXIP1	0	0	0	0	0	0	0	0	0	0	0	0	0	0	0	0	0	0	1	0	0	0	0	0	0	0	0	0	0	0	0	1	0	0	0	0	0	0	0	0	0	0	0	0	0	0	0	0	0
PEG10	0	0	0	0	0	0	0	0	0	0	0	0	0	0	0	0	0	0	1	1	0	0	0	0	0	0	0	0	0	0	0	0	0	0	0	0	0	0	0	0	0	0	0	0	0	0	0	0	0
PJA2	0	0	0	0	0	0	0	0	0	0	0	0	0	0	0	0	0	0	1	0	0	0	0	0	0	0	0	0	0	0	0	0	0	0	0	0	0	0	0	0	0	0	0	0	0	0	0	0	0
PLSCR4	0	0	0	0	0	0	0	0	0	0	0	0	0	0	0	0	0	0	1	0	0	0	0	0	0	0	0	0	0	0	0	0	0	0	0	0	0	0	0	0	0	0	0	0	0	0	0	0	0
PPP1R3D	0	0	0	0	0	0	0	0	0	0	0	0	0	0	0	0	0	0	1	0	0	0	0	0	0	0	0	0	0	0	0	0	0	0	0	0	0	0	0	0	0	0	0	0	0	0	0	0	0
PRKAR2B	0	0	0	0	0	0	0	0	0	0	0	0	0	0	0	0	0	0	1	0	0	0	0	0	0	0	0	0	0	0	1	0	0	0	0	0	0	0	0	0	0	0	0	0	0	0	0	0	0
PSIP1	0	0	0	0	0	0	0	0	0	0	0	0	0	0	0	0	0	0	1	0	0	0	0	0	0	0	0	0	0	0	0	0	0	0	0	0	0	0	0	0	0	0	0	0	0	0	0	0	0
PSMB8	0	0	0	0	0	0	0	0	0	0	0	0	0	0	0	0	0	0	1	0	0	0	0	0	0	0	0	0	0	0	1	0	0	0	0	0	0	0	0	0	0	0	0	0	0	0	0	0	0
PSMB9	0	0	0	0	0	0	0	0	0	0	0	0	0	0	0	0	0	0	1	0	0	0	0	0	0	0	0	0	0	0	0	0	0	0	0	0	0	0	0	0	0	0	0	0	0	0	0	0	0
PTCH1	0	0	0	0	0	0	0	0	0	0	0	0	0	0	0	0	0	0	1	0	0	0	0	0	0	0	0	0	0	0	0	0	0	0	0	0	0	0	0	0	0	0	0	0	0	0	0	0	0
RANBP9	0	0	0	0	0	0	0	0	0	0	0	0	0	0	0	0	0	0	1	0	0	0	0	0	0	0	0	0	0	0	0	0	0	0	0	0	0	0	0	0	0	0	0	0	0	0	0	0	0
RUNX3	0	0	0	0	0	0	0	0	0	0	0	0	0	0	0	0	0	0	1	1	0	0	0	0	0	0	0	0	0	0	0	0	0	0	0	0	0	0	0	0	0	0	0	0	0	0	0	0	0
SIAH1	0	0	0	0	0	0	0	0	0	0	0	0	0	0	0	0	0	0	1	0	0	0	0	0	0	0	0	0	0	0	0	0	0	0	0	0	0	0	0	0	0	0	0	0	0	0	0	0	0
SKAP2	0	0	0	0	0	0	0	0	0	0	0	0	0	0	0	0	0	0	1	0	0	0	0	0	0	0	0	0	0	0	0	0	0	0	0	0	0	0	0	0	0	0	0	0	0	0	0	0	0
SSX2IP	0	0	0	0	0	0	0	0	0	0	0	0	0	0	0	0	0	0	1	0	0	0	0	0	0	0	0	0	0	0	0	0	0	0	0	0	0	0	0	0	0	0	0	0	0	0	0	0	0
TAF4	0	0	0	0	0	0	0	0	0	0	0	0	0	0	0	0	0	0	1	1	0	0	0	0	0	0	0	0	0	0	0	0	0	0	0	0	0	0	0	0	0	0	0	0	0	0	0	0	0
TM6SF1	0	0	0	0	0	0	0	0	0	0	0	0	0	0	0	0	0	0	1	1	0	0	0	0	0	0	0	0	0	0	0	0	0	0	0	0	0	0	0	0	0	0	0	0	0	0	0	0	0
TMEM158	0	0	0	0	0	0	0	0	0	0	0	0	0	0	0	0	0	0	1	0	0	0	0	0	0	0	0	0	0	0	0	0	0	0	0	0	0	0	0	0	0	0	0	0	0	0	0	0	0
ADCY3	0	0	0	0	0	0	0	0	0	0	0	0	0	0	0	0	0	0	0	1	0	0	0	0	0	0	0	0	0	0	0	0	0	0	0	0	0	0	0	0	0	0	0	0	0	0	0	0	0
AK3	0	0	0	0	0	0	0	0	0	0	0	0	0	0	0	0	0	0	0	1	0	0	0	0	0	0	0	0	0	0	0	0	0	0	0	0	0	0	0	0	0	0	0	0	0	0	0	0	0
AKT1	0	0	0	0	0	0	0	0	0	0	0	0	0	0	0	0	0	0	0	1	0	0	0	0	0	0	0	0	0	0	0	0	0	0	0	0	0	0	0	0	0	0	0	0	0	0	0	0	0
ALDH5A1	0	0	0	0	0	0	0	0	0	0	0	0	0	0	0	0	0	0	0	1	0	0	0	0	0	0	0	0	0	0	0	0	0	0	0	0	0	0	0	0	0	0	0	0	0	0	0	0	0
ANKH	0	0	0	0	0	0	0	0	0	0	0	0	0	0	0	0	0	0	0	1	0	0	0	0	0	0	0	0	0	0	0	0	0	0	0	0	0	0	0	0	0	0	0	0	0	0	0	0	0
ADGRB2	0	0	0	0	0	0	0	0	0	0	0	0	0	0	0	0	0	0	0	1	0	0	0	0	0	0	0	0	0	0	0	0	0	0	0	0	0	0	0	0	0	0	0	0	0	0	0	0	0
BCL2L11	0	0	0	0	0	0	0	0	0	0	0	0	0	0	0	0	0	0	0	1	0	0	1	0	0	0	0	0	0	0	0	0	0	0	0	0	0	0	0	0	0	0	0	0	0	0	0	0	0
BCOR	0	0	0	0	0	0	0	0	0	0	0	0	0	0	0	0	0	0	0	1	0	0	0	0	0	0	0	0	0	0	1	1	0	0	0	0	0	0	0	0	0	0	0	0	0	0	0	0	0
BRI3BP	0	0	0	0	0	0	0	0	0	0	0	0	0	0	0	0	0	0	0	1	0	0	0	0	0	0	0	0	0	0	0	0	0	0	0	0	0	0	0	0	0	0	0	0	1	0	0	0	0
NOL4L	0	0	0	0	0	0	0	0	0	0	0	0	0	0	0	0	0	0	0	1	0	0	0	0	0	0	0	0	0	0	0	0	0	0	0	0	0	0	0	0	0	0	0	0	0	0	0	0	0
C6orf136	0	0	0	0	0	0	0	0	0	0	0	0	0	0	0	0	0	0	0	1	0	0	0	0	0	0	0	0	0	0	0	0	0	0	0	0	0	0	0	0	0	0	0	0	0	0	0	0	0
CD83	0	0	0	0	0	0	0	0	0	0	0	0	0	0	0	0	0	0	0	1	0	0	0	0	0	0	0	0	0	0	0	0	0	0	0	0	0	0	0	0	0	0	0	0	0	0	0	0	0
CHST1	0	0	0	0	0	0	0	0	0	0	0	0	0	0	0	0	0	0	0	1	0	0	0	0	0	0	0	0	0	0	0	0	0	0	0	0	0	0	0	0	0	0	0	0	0	0	0	0	0
CHST2	0	0	0	0	0	0	0	0	0	0	0	0	0	0	0	0	0	0	0	1	0	0	0	0	0	0	0	0	0	0	0	0	0	0	0	0	0	0	0	0	0	0	0	0	0	0	0	0	0
CHST7	0	0	0	0	0	0	0	0	0	0	0	0	0	0	0	0	0	0	0	1	0	0	0	0	0	0	0	0	0	0	0	0	0	0	0	0	0	0	0	0	0	0	0	0	0	0	0	0	0
CIZ1	0	0	0	0	0	0	0	0	0	0	0	0	0	0	0	0	0	0	0	1	0	0	0	0	0	0	0	0	0	0	0	0	0	0	0	0	0	0	0	0	0	0	0	0	0	0	0	0	0
CRY1	0	0	0	0	0	0	0	0	0	0	0	0	0	0	0	0	0	0	0	1	0	0	1	0	0	0	0	0	0	0	1	0	0	0	0	0	0	0	0	0	0	0	0	0	0	0	0	0	0
DCLRE1B	0	0	0	0	0	0	0	0	0	0	0	0	0	0	0	0	0	0	0	1	0	0	0	0	0	0	0	0	0	0	0	0	0	0	0	0	0	0	0	0	0	0	0	0	0	0	0	0	0
DVL3	0	0	0	0	0	0	0	0	0	0	0	0	0	0	0	0	0	0	0	1	0	0	0	0	0	0	0	0	0	0	0	0	0	0	0	0	0	0	0	0	0	0	0	0	0	0	0	0	0
E2F7	0	0	0	0	0	0	0	0	0	0	0	0	0	0	0	0	0	0	0	1	0	0	0	0	0	0	0	0	0	0	0	0	0	0	0	0	0	0	0	0	0	0	0	0	0	0	0	0	0
EEF1A2	0	0	0	0	0	0	0	0	0	0	0	0	0	0	0	0	0	0	0	1	0	0	0	0	0	0	0	0	0	0	0	1	0	0	0	0	0	0	0	0	0	0	0	0	0	0	0	0	0
ENO2	0	0	0	0	0	0	0	0	0	0	0	0	0	0	0	0	0	0	0	1	0	0	0	0	0	0	0	0	0	0	1	0	0	0	0	0	0	0	0	0	0	0	0	0	0	0	0	0	0
EPB41	0	0	0	0	0	0	0	0	0	0	0	0	0	0	0	0	0	0	0	1	0	0	0	0	0	0	0	0	0	0	0	0	0	0	0	0	0	0	0	0	0	0	0	0	0	0	0	0	0
FBXO21	0	0	0	0	0	0	0	0	0	0	0	0	0	0	0	0	0	0	0	1	0	0	0	0	0	0	0	0	0	0	0	0	0	0	0	0	0	0	0	0	0	0	0	0	0	0	0	0	0
FGF9	0	0	0	0	0	0	0	0	0	0	0	0	0	0	0	0	0	0	0	1	0	0	0	0	0	0	0	0	0	0	0	0	0	0	0	0	0	0	0	0	0	0	0	0	0	0	0	0	0
FZD1	0	0	0	0	0	0	0	0	0	0	0	0	0	0	0	0	0	0	0	1	0	0	0	0	0	0	0	0	0	0	0	0	0	0	0	0	0	0	0	0	0	0	0	0	0	0	0	0	0
GNAS	0	0	0	0	0	0	0	0	0	0	0	0	0	0	0	0	0	0	0	1	0	0	0	0	0	0	0	0	0	0	0	0	0	0	0	0	0	0	0	0	0	0	0	0	0	0	0	0	0
GPR27	0	0	0	0	0	0	0	0	0	0	0	0	0	0	0	0	0	0	0	1	0	0	0	0	0	0	0	0	0	0	0	0	0	0	0	0	0	0	0	0	0	0	0	0	0	0	0	0	0
HACE1	0	0	0	0	0	0	0	0	0	0	0	0	0	0	0	0	0	0	0	1	0	0	0	0	0	0	0	0	0	0	0	0	0	0	0	0	0	0	0	0	0	0	0	0	0	0	0	0	0
HECA	0	0	0	0	0	0	0	0	0	0	0	0	0	0	0	0	0	0	0	1	0	0	0	0	0	0	0	0	0	0	0	0	0	0	0	0	0	0	0	0	0	0	0	0	0	0	0	0	0
HELLS	0	0	0	0	0	0	0	0	0	0	0	0	0	0	0	0	0	0	0	1	0	0	1	0	0	0	0	0	0	0	1	0	0	0	0	0	0	0	0	0	0	0	0	0	0	0	0	0	0
IL17RB	0	0	0	0	0	0	0	0	0	0	0	0	0	0	0	0	0	0	0	1	0	0	0	0	0	0	0	0	0	0	0	0	0	0	0	0	0	0	0	0	0	0	0	0	0	0	0	0	0
INSR	0	0	0	0	0	0	0	0	0	0	0	0	0	0	0	0	0	0	0	1	0	0	0	0	0	0	0	0	0	0	0	0	0	0	0	0	0	0	0	0	0	0	0	0	0	0	0	0	0
JPH1	0	0	0	0	0	0	0	0	0	0	0	0	0	0	0	0	0	0	0	1	0	0	0	0	0	0	0	0	0	0	0	0	0	0	0	0	0	0	0	0	0	0	0	0	0	0	0	0	0
KCTD15	0	0	0	0	0	0	0	0	0	0	0	0	0	0	0	0	0	0	0	1	0	0	0	0	0	0	0	0	0	0	0	0	0	0	0	0	0	0	0	0	0	0	0	0	0	0	0	0	0
KCTD6	0	0	0	0	0	0	0	0	0	0	0	0	0	0	0	0	0	0	0	1	0	0	0	0	0	0	0	0	0	0	0	0	0	0	0	0	0	0	0	0	0	0	0	0	0	0	0	0	0
ARFGEF3	0	0	0	0	0	0	0	0	0	0	0	0	0	0	0	0	0	0	0	1	0	0	0	0	0	0	0	0	0	0	0	0	0	0	0	0	0	0	0	0	0	0	0	0	0	0	0	0	0
LRP4	0	0	0	0	0	0	0	0	0	0	0	0	0	0	0	0	0	0	0	1	0	0	0	0	0	0	0	0	0	0	1	0	0	0	0	0	0	0	0	0	0	0	0	0	0	0	0	0	0
MFHAS1	0	0	0	0	0	0	0	0	0	0	0	0	0	0	0	0	0	0	0	1	0	0	1	0	0	0	0	0	0	0	0	0	0	0	0	0	0	0	0	0	0	0	0	0	0	0	0	0	0
MRAS	0	0	0	0	0	0	0	0	0	0	0	0	0	0	0	0	0	0	0	1	0	0	0	0	0	0	0	0	0	0	0	0	0	0	0	0	0	0	0	0	0	0	0	0	0	0	0	0	0
NEFL	0	0	0	0	0	0	0	0	0	0	0	0	0	0	0	0	0	0	0	1	0	0	0	0	0	0	0	0	0	0	0	0	0	0	0	0	0	0	0	0	0	0	0	0	0	0	0	0	0
NETO2	0	0	0	0	0	0	0	0	0	0	0	0	0	0	0	0	0	0	0	1	0	0	0	0	0	0	0	0	0	0	0	0	0	0	0	0	0	0	0	0	0	0	0	0	0	0	0	0	0
NIN	0	0	0	0	0	0	0	0	0	0	0	0	0	0	0	0	0	0	0	1	0	0	0	0	0	0	0	0	0	0	0	0	0	0	0	0	0	0	0	0	0	0	0	0	0	0	0	0	0
NUP155	0	0	0	0	0	0	0	0	0	0	0	0	0	0	0	0	0	0	0	1	0	0	1	0	0	0	0	0	0	0	1	0	0	0	0	0	0	0	0	0	0	0	0	0	0	0	0	0	0
OPN3	0	0	0	0	0	0	0	0	0	0	0	0	0	0	0	0	0	0	0	1	0	0	0	0	0	0	0	0	0	0	0	0	0	0	0	0	0	0	0	0	0	0	0	0	0	0	0	0	0
PCOLCE2	0	0	0	0	0	0	0	0	0	0	0	0	0	0	0	0	0	0	0	1	0	0	0	0	0	0	0	0	0	0	0	0	0	0	0	0	0	0	0	0	0	0	0	0	0	0	0	0	0
PFKFB3	0	0	0	0	0	0	0	0	0	0	0	0	0	0	0	0	0	0	0	1	0	0	0	0	0	0	0	0	0	0	0	0	0	0	0	0	0	0	0	0	0	0	0	0	0	0	0	0	0
PHF10	0	0	0	0	0	0	0	0	0	0	0	0	0	0	0	0	0	0	0	1	0	0	0	0	0	0	0	0	0	0	0	0	0	0	0	0	0	0	0	0	0	0	0	0	0	0	0	0	0
PHF2	0	0	0	0	0	0	0	0	0	0	0	0	0	0	0	0	0	0	0	1	0	0	0	0	0	0	0	0	0	0	0	0	0	0	0	0	0	0	0	0	0	0	0	0	0	0	0	0	0
PHTF2	0	0	0	0	0	0	0	0	0	0	0	0	0	0	0	0	0	0	0	1	0	0	0	0	0	0	0	0	0	0	0	0	0	0	0	0	0	0	0	0	0	0	0	0	0	0	0	0	0
PIN1	0	0	0	0	0	0	0	0	0	0	0	0	0	0	0	0	0	0	0	1	0	0	0	0	0	0	0	0	0	0	0	0	0	0	0	0	0	0	0	0	0	0	0	0	0	0	0	0	0
PLCL2	0	0	0	0	0	0	0	0	0	0	0	0	0	0	0	0	0	0	0	1	0	0	0	0	0	0	0	0	0	0	0	0	0	0	0	0	0	0	0	0	0	0	0	0	0	0	0	0	0
PLXND1	0	0	0	0	0	0	0	0	0	0	0	0	0	0	0	0	0	0	0	1	0	0	0	0	0	0	0	0	0	0	0	0	0	0	0	0	0	0	0	0	0	0	0	0	0	0	0	0	0
POLE	0	0	0	0	0	0	0	0	0	0	0	0	0	0	0	0	0	0	0	1	0	0	0	0	0	0	0	0	0	0	0	0	0	0	0	0	0	0	0	0	0	0	0	0	0	0	0	0	0
RAB26	0	0	0	0	0	0	0	0	0	0	0	0	0	0	0	0	0	0	0	1	0	0	0	0	0	0	0	0	0	0	0	1	0	0	0	0	0	0	0	0	0	0	0	0	0	0	0	0	0
RRAGD	0	0	0	0	0	0	0	0	0	0	0	0	0	0	0	0	0	0	0	1	0	0	0	0	0	0	0	1	0	0	0	0	0	0	0	0	0	0	0	0	0	0	0	0	0	0	0	0	0
RTN4R	0	0	0	0	0	0	0	0	0	0	0	0	0	0	0	0	0	0	0	1	0	0	0	0	0	0	0	0	0	0	0	0	0	0	0	0	0	0	0	0	0	0	0	0	0	0	0	0	0
SCN8A	0	0	0	0	0	0	0	0	0	0	0	0	0	0	0	0	0	0	0	1	0	0	0	0	0	0	0	0	0	0	0	0	0	0	0	0	0	0	0	0	0	0	0	0	0	0	0	0	0
SFMBT1	0	0	0	0	0	0	0	0	0	0	0	0	0	0	0	0	0	0	0	1	0	0	0	0	0	0	0	0	0	0	0	0	0	0	0	0	0	0	0	0	0	0	0	0	0	0	0	0	0
SH3BGR	0	0	0	0	0	0	0	0	0	0	0	0	0	0	0	0	0	0	0	1	0	0	0	0	0	0	0	0	0	0	0	0	0	0	0	0	0	0	0	0	0	0	0	0	0	0	0	0	0
SHANK3	0	0	0	0	0	0	0	0	0	0	0	0	0	0	0	0	0	0	0	1	0	0	0	0	0	0	0	0	0	0	0	0	0	0	0	0	0	0	0	0	0	0	0	0	0	0	0	0	0
SIX5	0	0	0	0	0	0	0	0	0	0	0	0	0	0	0	0	0	0	0	1	0	0	0	0	0	0	0	0	0	0	0	0	0	0	0	0	0	0	0	0	0	0	0	0	0	0	0	0	0
SLC25A12	0	0	0	0	0	0	0	0	0	0	0	0	0	0	0	0	0	0	0	1	0	0	0	0	0	0	0	0	0	0	0	0	0	0	0	0	0	0	0	0	0	0	0	0	0	0	0	0	0
SLC27A3	0	0	0	0	0	0	0	0	0	0	0	0	0	0	0	0	0	0	0	1	0	0	0	0	0	0	0	0	0	0	0	0	0	0	0	0	0	0	0	0	0	0	0	0	0	0	0	0	0
SLC9A3R1	0	0	0	0	0	0	0	0	0	0	0	0	0	0	0	0	0	0	0	1	0	0	0	0	0	0	0	0	0	0	0	1	0	0	0	0	0	0	0	0	0	0	0	0	0	0	0	0	0
CENPX	0	0	0	0	0	0	0	0	0	0	0	0	0	0	0	0	0	0	0	1	0	1	0	0	0	0	0	0	0	0	0	0	0	0	0	0	0	0	0	0	0	0	0	0	0	0	0	0	0
TEAD4	0	0	0	0	0	0	0	0	0	0	0	0	0	0	0	0	0	0	0	1	0	0	0	0	0	0	0	0	0	0	1	0	0	0	0	0	0	0	0	0	0	0	0	0	0	0	0	0	0
TIAM1	0	0	0	0	0	0	0	0	0	0	0	0	0	0	0	0	0	0	0	1	0	0	0	0	0	0	0	0	0	0	1	0	0	0	0	0	0	0	0	0	0	0	0	0	0	0	0	0	0
TMOD2	0	0	0	0	0	0	0	0	0	0	0	0	0	0	0	0	0	0	0	1	0	0	0	0	0	0	0	0	0	0	0	0	0	0	0	0	0	0	0	0	0	0	0	0	0	0	0	0	0
TRIM3	0	0	0	0	0	0	0	0	0	0	0	0	0	0	0	0	0	0	0	1	0	0	0	0	0	0	0	0	0	0	0	0	0	0	0	0	0	0	0	0	0	0	0	0	0	0	0	0	0
UGT8	0	0	0	0	0	0	0	0	0	0	0	0	0	0	0	0	0	0	0	1	0	0	0	0	0	0	0	0	0	0	0	0	0	0	0	0	0	0	0	0	0	0	0	0	0	0	0	0	0
ZNF275	0	0	0	0	0	0	0	0	0	0	0	0	0	0	0	0	0	0	0	1	0	0	0	0	0	0	0	0	0	0	0	0	0	0	0	0	0	0	0	0	0	0	0	0	0	0	0	0	0
ZNF367	0	0	0	0	0	0	0	0	0	0	0	0	0	0	0	0	0	0	0	1	0	0	1	0	0	0	0	0	0	0	0	0	0	0	0	0	0	0	0	0	0	0	0	0	0	0	0	0	0
ACBD3	0	0	0	0	0	0	0	0	0	0	0	0	0	0	0	0	0	0	0	0	1	0	0	0	0	0	0	0	0	0	0	0	0	0	0	0	0	0	0	0	0	0	0	0	0	0	0	0	0
ADRB2	0	0	0	0	0	0	0	0	0	0	0	0	0	0	0	0	0	0	0	0	1	0	0	0	0	0	0	0	0	0	0	0	0	0	0	0	0	0	0	0	0	0	0	0	0	0	0	0	0
AHNAK	0	0	0	0	0	0	0	0	0	0	0	0	0	0	0	0	0	0	0	0	1	0	0	0	0	0	0	0	0	0	0	0	0	0	0	0	0	0	0	0	0	0	0	0	0	0	0	0	0
AHNAK2	0	0	0	0	0	0	0	0	0	0	0	0	0	0	0	0	0	0	0	0	1	0	0	0	0	0	0	0	0	0	0	0	0	0	0	0	0	0	0	0	0	0	0	0	0	0	0	0	0
AKAP13	0	0	0	0	0	0	0	0	0	0	0	0	0	0	0	0	0	0	0	0	1	0	0	0	0	0	0	0	0	0	0	0	0	0	0	0	0	0	0	0	0	0	0	0	0	0	0	0	0
AMOTL2	0	0	0	0	0	0	0	0	0	0	0	0	0	0	0	0	0	0	0	0	1	0	0	0	0	0	0	0	0	0	1	0	0	0	0	0	0	0	0	0	0	0	0	0	0	0	0	0	0
AQP3	0	0	0	0	0	0	0	0	0	0	0	0	0	0	0	0	0	0	0	0	1	0	0	0	0	0	0	0	0	0	0	0	0	0	0	0	0	0	0	0	0	0	0	0	0	0	0	0	0
ARFGEF1	0	0	0	0	0	0	0	0	0	0	0	0	0	0	0	0	0	0	0	0	1	0	0	0	0	0	1	0	0	0	0	0	0	0	0	0	0	0	0	0	0	0	0	0	0	0	0	0	0
ARHGAP12	0	0	0	0	0	0	0	0	0	0	0	0	0	0	0	0	0	0	0	0	1	0	0	0	0	0	0	0	0	0	0	0	0	0	0	0	0	0	0	0	0	0	0	0	0	0	0	0	0
ARL8B	0	0	0	0	0	0	0	0	0	0	0	0	0	0	0	0	0	0	0	0	1	0	0	0	0	0	0	0	0	0	0	0	0	0	0	0	0	0	0	0	0	0	0	0	0	0	0	0	0
ARTN	0	0	0	0	0	0	0	0	0	0	0	0	0	0	0	0	0	0	0	0	1	0	0	0	0	0	0	0	0	0	0	0	0	0	0	0	0	0	0	0	0	0	0	0	0	0	0	0	0
ASB1	0	0	0	0	0	0	0	0	0	0	0	0	0	0	0	0	0	0	0	0	1	0	0	0	0	0	0	0	0	0	0	0	0	0	0	0	0	0	0	0	0	0	0	0	0	0	0	0	0
ATP2B4	0	0	0	0	0	0	0	0	0	0	0	0	0	0	0	0	0	0	0	0	1	0	0	0	0	0	0	1	0	0	0	0	0	0	0	0	0	0	0	0	0	0	0	0	0	0	0	0	0
BACH1	0	0	0	0	0	0	0	0	0	0	0	0	0	0	0	0	0	0	0	0	1	0	0	0	0	0	0	0	0	0	0	0	0	0	0	0	0	0	0	0	0	0	0	0	0	0	0	0	0
BNIP3L	0	0	0	0	0	0	0	0	0	0	0	0	0	0	0	0	0	0	0	0	1	0	0	0	0	0	0	0	0	0	0	0	0	0	0	0	0	0	0	0	0	0	0	0	0	0	0	0	0
C1orf106	0	0	0	0	0	0	0	0	0	0	0	0	0	0	0	0	0	0	0	0	1	0	0	0	0	0	0	0	0	0	1	0	0	0	0	0	0	0	0	0	0	0	0	0	0	0	0	0	0
C1orf116	0	0	0	0	0	0	0	0	0	0	0	0	0	0	0	0	0	0	0	0	1	0	0	0	0	0	0	0	0	0	0	0	0	0	0	0	0	0	0	0	0	0	0	0	0	0	0	0	0
CAB39	0	0	0	0	0	0	0	0	0	0	0	0	0	0	0	0	0	0	0	0	1	0	0	0	0	0	0	0	0	0	0	0	0	0	0	0	0	0	0	0	0	0	0	0	0	0	0	0	0
CALM1	0	0	0	0	0	0	0	0	0	0	0	0	0	0	0	0	0	0	0	0	1	0	0	0	0	0	0	0	0	0	0	0	0	0	0	0	0	0	0	0	0	0	0	0	0	0	0	0	0
CALM2	0	0	0	0	0	0	0	0	0	0	0	0	0	0	0	0	0	0	0	0	1	0	0	0	0	0	0	0	0	0	0	0	0	0	0	0	0	0	0	0	0	0	0	0	0	0	0	0	0
CALM3	0	0	0	0	0	0	0	0	0	0	0	0	0	0	0	0	0	0	0	0	1	0	1	0	0	0	0	0	0	0	0	0	0	0	0	0	0	0	0	0	0	0	0	0	0	0	0	0	0
CAMK2N1	0	0	0	0	0	0	0	0	0	0	0	0	0	0	0	0	0	0	0	0	1	0	1	0	0	0	0	0	0	0	0	1	0	0	0	0	0	0	0	0	0	0	0	0	0	0	0	0	0
CANT1	0	0	0	0	0	0	0	0	0	0	0	0	0	0	0	0	0	0	0	0	1	0	0	0	0	0	0	0	0	0	0	0	0	0	0	0	0	0	0	0	0	0	0	0	0	0	0	0	0
CCDC93	0	0	0	0	0	0	0	0	0	0	0	0	0	0	0	0	0	0	0	0	1	0	0	0	0	0	0	0	0	0	0	0	0	0	0	0	0	0	0	0	0	0	0	0	0	0	0	0	0
CCNG2	0	0	0	0	0	0	0	0	0	0	0	0	0	0	0	0	0	0	0	0	1	0	0	0	0	0	0	0	0	0	0	0	0	0	0	0	0	0	0	0	0	0	0	0	0	0	0	0	0
CCNL1	0	0	0	0	0	0	0	0	0	0	0	0	0	0	0	0	0	0	0	0	1	0	0	0	0	0	0	0	0	0	0	0	0	0	0	0	0	0	0	0	0	0	0	0	0	0	0	0	0
CCNT2	0	0	0	0	0	0	0	0	0	0	0	0	0	0	0	0	0	0	0	0	1	0	0	0	0	0	0	0	0	0	0	0	0	0	0	0	0	0	0	0	0	0	0	0	0	0	0	0	0
CD44	0	0	0	0	0	0	0	0	0	0	0	0	0	0	0	0	0	0	0	0	1	0	0	0	0	0	0	0	0	0	0	0	0	0	0	0	0	0	0	0	0	0	0	0	0	0	0	0	0
CDYL	0	0	0	0	0	0	0	0	0	0	0	0	0	0	0	0	0	0	0	0	1	0	0	0	0	0	0	0	0	0	0	0	0	0	0	0	0	0	0	0	0	0	0	0	0	0	0	0	0
CEACAM1	0	0	0	0	0	0	0	0	0	0	0	0	0	0	0	0	0	0	0	0	1	0	0	0	0	0	0	0	0	0	0	0	0	0	0	0	0	0	0	0	0	0	0	0	0	0	0	0	0
CEBPB	0	0	0	0	0	0	0	0	0	0	0	0	0	0	0	0	0	0	0	0	1	0	0	0	0	0	0	0	0	0	0	0	0	0	0	0	0	0	0	0	0	0	0	0	0	0	0	0	0
CEP350	0	0	0	0	0	0	0	0	0	0	0	0	0	0	0	0	0	0	0	0	1	0	0	0	0	0	0	0	0	0	0	0	0	0	0	0	0	0	0	0	0	0	0	0	0	0	0	0	0
CLDN4	0	0	0	0	0	0	0	0	0	0	0	0	0	0	0	0	0	0	0	0	1	0	0	0	0	0	0	0	0	0	1	0	0	0	0	0	0	0	0	0	0	0	0	0	0	0	0	0	0
CREB1	0	0	0	0	0	0	0	0	0	0	0	0	0	0	0	0	0	0	0	0	1	0	0	0	0	0	0	0	0	0	0	0	0	0	0	0	0	0	0	0	0	0	0	0	0	0	0	0	0
CSNK1A1	0	0	0	0	0	0	0	0	0	0	0	0	0	0	0	0	0	0	0	0	1	0	0	0	0	0	0	0	0	0	0	0	0	0	0	0	0	0	0	0	0	0	0	0	0	0	0	0	0
DDIT4	0	0	0	0	0	0	0	0	0	0	0	0	0	0	0	0	0	0	0	0	1	0	0	0	0	0	0	0	0	0	0	0	0	0	0	0	0	0	0	0	0	0	1	0	0	0	0	1	0
DGKA	0	0	0	0	0	0	0	0	0	0	0	0	0	0	0	0	0	0	0	0	1	0	0	0	0	0	0	0	0	0	0	0	0	0	0	0	0	0	0	0	0	0	0	0	0	0	0	0	0
DKK1	0	0	0	0	0	0	0	0	0	0	0	0	0	0	0	0	0	0	0	0	1	0	0	0	0	0	0	0	0	0	0	0	0	0	0	0	0	0	0	0	0	0	0	0	0	0	0	0	0
DLG1	0	0	0	0	0	0	0	0	0	0	0	0	0	0	0	0	0	0	0	0	1	0	0	0	0	0	0	0	0	0	0	0	0	0	0	0	0	0	0	0	0	0	0	0	0	0	0	0	0
DOCK4	0	0	0	0	0	0	0	0	0	0	0	0	0	0	0	0	0	0	0	0	1	0	0	0	0	0	0	0	0	0	0	0	0	0	0	0	0	0	0	0	0	0	0	0	0	0	0	0	0
[truncated: 5,698 more rows]
[truncated: 99 more columns]

## Sheet: Table S6
Table S6. Comparison of all signatures in ER+ and ER- patients.
	Metadata			ER+ patients						ER- patients
	All patients	ER+ patiens	ER- patients	Hatzis_GSE25065	MAQC_GSE20194	Tabchy_GSE20271	Miyake_GSE32646	MAQC_GSE22093	Hess_MDA133	Hatzis_GSE25065	MAQC_GSE20194	Tabchy_GSE20271	Miyake_GSE32646	MAQC_GSE22093	Hess_MDA133
RPS	0.77	0.78	0.64	0.8	0.8	0.71	0.79	0.83	0.76	0.657005	0.674238	0.645384	0.648421	0.665165	0.636364
GENE70	0.74594	0.777761	0.62854	0.8	0.76	0.69	0.72	0.74	0.85	0.430918	0.570972	0.541846	0.555789	0.474474	0.556818
oncotype dx	0.72741	0.773463	0.593251	0.73	0.72	0.69	0.79	0.73	0.82	0.549758	0.514706	0.425367	0.574737	0.54955	0.529221
GENE70.11823860	0.734489	0.769761	0.632746	0.8	0.71	0.69	0.68	0.82	0.8	0.616425	0.610294	0.623814	0.608421	0.626126	0.599026
ggi	0.710911	0.754716	0.617394	0.8	0.74	0.68	0.72	0.69	0.77	0.549758	0.57321	0.416739	0.482105	0.633634	0.561688
GGI	0.707863	0.75403	0.613518	0.8	0.75	0.7	0.72	0.7	0.79	0.661836	0.612532	0.557377	0.608421	0.624625	0.584416
gene70	0.73089	0.752239	0.617926	0.78	0.74	0.63	0.72	0.72	0.81	0.630918	0.594949	0.575496	0.663158	0.57958	0.582792
GGI.16478745	0.704773	0.745881	0.617824	0.79	0.75	0.67	0.73	0.7	0.76	0.317874	0.439001	0.454702	0.631579	0.36036	0.487013
CIN70	0.692574	0.73003	0.616279	0.79	0.74	0.62	0.72	0.68	0.75	0.521739	0.538287	0.549612	0.604211	0.72973	0.600649
endoPredict	0.677303	0.729075	0.536809	0.72	0.67	0.75	0.75	0.79	0.75	0.380435	0.545101	0.602243	0.589474	0.623123	0.553872
PTEN	0.692867	0.727701	0.626894	0.78	0.78	0.58	0.75	0.64	0.75	0.443478	0.502271	0.559103	0.416842	0.662162	0.480519
rorS	0.695778	0.715433	0.611871	0.69	0.68	0.77	0.73	0.66	0.79	0.608696	0.35172	0.342537	0.507368	0.481982	0.512987
IGF1	0.667799	0.684925	0.538734	0.61	0.71	0.63	0.66	0.7	0.79	0.436715	0.557106	0.60742	0.345263	0.576577	0.472403
Immune2	0.624668	0.654269	0.539089	0.63	0.5	0.85	0.8	0.82	0.57	0.458937	0.423102	0.578947	0.509474	0.384384	0.353896
Immune1	0.607282	0.635493	0.550996	0.68	0.5	0.75	0.58	0.82	0.65	0.489855	0.483777	0.540984	0.541053	0.373874	0.397727
gene76	0.562924	0.629522	0.545448	0.65	0.61	0.64	0.63	0.54	0.66	0.499517	0.468851	0.490078	0.608421	0.536036	0.573052
E2F3	0.596167	0.621194	0.545245	0.75	0.6	0.5	0.57	0.51	0.66	0.542029	0.568787	0.617774	0.48	0.433934	0.540584
RBLOH.18782450	0.717331	0.757463	0.61025	0.8	0.77	0.68	0.76	0.67	0.77	0.655072	0.644711	0.626402	0.581053	0.714715	0.686688
PROLIF.TNBC.21633166	0.704438	0.755731	0.597634	0.78	0.74	0.79	0.71	0.63	0.77	0.658937	0.56392	0.545298	0.604211	0.611111	0.636364
EMT.MCF10A.18281472	0.715451	0.755373	0.615722	0.8	0.75	0.73	0.72	0.71	0.77	0.618357	0.58209	0.572045	0.572632	0.557057	0.62013
BMYB.19043454	0.699659	0.752806	0.604955	0.8	0.76	0.73	0.7	0.66	0.77	0.476329	0.389358	0.369284	0.538947	0.271772	0.48539
PROLIFERATION.GATZA.21214954	0.708576	0.752597	0.620459	0.8	0.75	0.68	0.72	0.7	0.76	0.371981	0.34523	0.410699	0.452632	0.322823	0.428571
PTENDEL.17452630	0.723206	0.748328	0.642752	0.84	0.74	0.61	0.74	0.76	0.67	0.325604	0.342635	0.456428	0.48	0.3003	0.451299
PROLIFERATIONPAM50.19204204	0.700329	0.738179	0.608831	0.77	0.74	0.67	0.71	0.68	0.78	0.571014	0.581116	0.519413	0.362105	0.612613	0.461039
MET.DOWN.23049908	0.698305	0.737761	0.62051	0.79	0.73	0.63	0.71	0.7	0.75	0.663768	0.618105	0.578085	0.595789	0.644144	0.561688
PROLIF.PCNA.22028643	0.689783	0.732358	0.597558	0.79	0.67	0.74	0.71	0.65	0.76	0.481159	0.394873	0.513374	0.410526	0.561562	0.592532
CIN70.16921376	0.693502	0.731134	0.617216	0.79	0.74	0.62	0.71	0.68	0.75	0.377778	0.306295	0.451251	0.463158	0.630631	0.418831
P53.20335537	0.726315	0.730746	0.572579	0.72	0.67	0.7	0.75	0.82	0.74	0.609662	0.62427	0.42623	0.56	0.60961	0.719156
BETACATENIN.20335537	0.705372	0.729701	0.64445	0.81	0.74	0.64	0.65	0.7	0.72	0.55942	0.605451	0.657463	0.581053	0.716216	0.665584
DNADAMAGE.TNBC.21633166	0.687178	0.716418	0.598951	0.78	0.68	0.79	0.68	0.65	0.63	0.513043	0.447437	0.401208	0.570526	0.561562	0.650974
BRCA1.11823860	0.72362	0.710119	0.590921	0.78	0.5	0.8	0.79	0.8	0.67	0.374879	0.500324	0.459016	0.467368	0.441441	0.493506
HER1C2.17663798	0.678453	0.709224	0.553833	0.72	0.64	0.66	0.75	0.7	0.73	0.589372	0.533095	0.450388	0.612632	0.352853	0.487013
PROLIF.AURKA.18698033	0.667541	0.709075	0.589274	0.74	0.69	0.64	0.68	0.6	0.73	0.616425	0.599611	0.581536	0.595789	0.624625	0.659091
ESR1.DESMEDT.18698033	0.734585	0.704746	0.599281	0.7	0.66	0.64	0.67	0.86	0.69	0.378744	0.387411	0.478861	0.393684	0.617117	0.399351
FIBRO.SERUM2.14737219	0.688939	0.703582	0.599407	0.78	0.74	0.57	0.71	0.73	0.65	0.369082	0.49416	0.452114	0.52	0.367868	0.483766
PIK3CA.22552288	0.66496	0.687194	0.517809	0.76	0.54	0.67	0.79	0.76	0.67	0.45314	0.478585	0.421915	0.616842	0.400901	0.467532
P53MUT.17150101	0.627788	0.686925	0.587121	0.74	0.72	0.61	0.7	0.52	0.74	0.525604	0.419857	0.300259	0.393684	0.375375	0.535714
STAT1.19272155	0.666188	0.678597	0.57795	0.65	0.5	0.75	0.84	0.84	0.64	0.426087	0.425698	0.559103	0.515789	0.40991	0.451299
E2F3.ONCOGENE.16273092	0.617852	0.677343	0.518645	0.78	0.63	0.57	0.7	0.58	0.64	0.600966	0.433485	0.528041	0.618947	0.348348	0.613636
TNBC.TAXANE.20189874	0.603581	0.670955	0.55591	0.69	0.7	0.66	0.73	0.55	0.6	0.55942	0.545425	0.509922	0.44	0.39039	0.605519
STEMCELL.15931389	0.654959	0.662	0.62018	0.78	0.66	0.64	0.65	0.5	0.59	0.609662	0.599286	0.592752	0.585263	0.627628	0.574675
FIBRO.SERUM1.14737219	0.66266	0.660687	0.603258	0.72	0.73	0.54	0.67	0.68	0.62	0.37971	0.41791	0.432269	0.465263	0.358859	0.428571
RAS.20335537	0.67677	0.660687	0.590059	0.8	0.63	0.5	0.67	0.7	0.57	0.402899	0.512005	0.520276	0.568421	0.357357	0.535714
ER.20335537	0.696095	0.66	0.558621	0.7	0.62	0.61	0.5	0.82	0.68	0.580676	0.631733	0.587575	0.597895	0.611111	0.532468
GEPARSIXTO.ACT.25534375	0.669326	0.657881	0.586057	0.71	0.5	0.83	0.78	0.79	0.66	0.589372	0.631733	0.545298	0.591579	0.63964	0.521104
IGF1..18757322	0.638052	0.657254	0.541141	0.66	0.67	0.57	0.68	0.61	0.65	0.354589	0.466905	0.419327	0.469474	0.42042	0.545455
NEOADJ.RESIST.16896004	0.718469	0.656179	0.59429	0.64	0.71	0.57	0.58	0.74	0.72	0.380676	0.546398	0.421053	0.593684	0.421922	0.496753
ESC.18397753	0.662247	0.654179	0.605411	0.74	0.69	0.54	0.68	0.57	0.6	0.614493	0.640169	0.588438	0.602105	0.648649	0.665584
MAMLIN.MatLum.19648928	0.716032	0.653373	0.613518	0.68	0.64	0.63	0.62	0.77	0.65	0.457971	0.565217	0.752373	0.642105	0.53003	0.543831
PI3K.20335537	0.678291	0.653134	0.616279	0.79	0.59	0.5	0.74	0.63	0.61	0.481159	0.431213	0.389129	0.570526	0.367868	0.50487
IMMUNE.STAT1.18698033	0.627644	0.652716	0.544156	0.63	0.5	0.85	0.8	0.82	0.57	0.411594	0.446139	0.521139	0.456842	0.546547	0.508117
IMMUNESIG2.21633166	0.62532	0.651403	0.530602	0.63	0.5	0.82	0.81	0.83	0.59	0.655072	0.620052	0.565142	0.595789	0.626126	0.586039
PR.20335537	0.706893	0.646925	0.538988	0.65	0.63	0.57	0.61	0.82	0.62	0.446377	0.625568	0.6195	0.576842	0.546547	0.525974
E2F1.20335537	0.649748	0.645134	0.62013	0.72	0.59	0.5	0.8	0.65	0.64	0.532367	0.562622	0.456428	0.549474	0.509009	0.431818
IFNG.20335537	0.615074	0.644299	0.541217	0.56	0.5	0.78	0.81	0.86	0.62	0.538164	0.473394	0.489215	0.538947	0.516517	0.540584
HER1C1.17663798	0.621302	0.639612	0.516441	0.57	0.6	0.75	0.62	0.73	0.63	0.542029	0.546074	0.559965	0.541053	0.516517	0.602273
TNFA.20335537	0.610349	0.638896	0.506156	0.58	0.5	0.73	0.82	0.8	0.61	0.661836	0.624594	0.634167	0.581053	0.723724	0.61526
IMMUNE.ERNEG.17683518	0.620398	0.637343	0.53881	0.65	0.5	0.72	0.69	0.81	0.67	0.371014	0.537638	0.492666	0.547368	0.267267	0.516234
ACTIVATEDENDOTHELIUM.23975155	0.588046	0.634746	0.543852	0.73	0.5	0.67	0.77	0.6	0.57	0.472464	0.61194	0.56428	0.6	0.442943	0.543831
GEPARSIXTO.SUPP.25534375	0.59597	0.634657	0.53501	0.62	0.54	0.57	0.82	0.77	0.61	0.531401	0.470474	0.42019	0.477895	0.333333	0.451299
IFNA.20335537	0.595934	0.63191	0.534706	0.54	0.5	0.79	0.75	0.81	0.62	0.541063	0.57268	0.422778	0.566316	0.59009	0.618506
HER1C3.17663798	0.661678	0.630985	0.636216	0.74	0.63	0.55	0.61	0.57	0.58	0.628986	0.539909	0.36497	0.517895	0.373874	0.496753
IMMUNESIG1.TNBC.21633166	0.592562	0.625522	0.508512	0.59	0.5	0.78	0.78	0.81	0.57	0.431884	0.502596	0.628991	0.454737	0.738739	0.491883
ConSig	0.606839	0.625343	0.575366	0.56	0.51	0.65	0.58	0.77	0.65	0.433816	0.504867	0.654012	0.458947	0.695195	0.493506
HSP90.20920318	0.603144	0.623403	0.544485	0.63	0.56	0.71	0.8	0.53	0.58	0.536232	0.537638	0.534081	0.553684	0.501502	0.457792
VEGFHYPOXIA.19291283	0.661882	0.619791	0.514921	0.59	0.6	0.5	0.62	0.74	0.64	0.45314	0.55451	0.693701	0.557895	0.528529	0.556818
CD44POS.CD24NEG.17229949	0.569841	0.61809	0.516365	0.54	0.55	0.62	0.58	0.71	0.69	0.448309	0.51525	0.627265	0.574737	0.576577	0.551948
MAPK	0.638172	0.616925	0.558798	0.5	0.58	0.62	0.59	0.83	0.67	0.457005	0.490915	0.595341	0.541053	0.484985	0.491883
MYC.ONCOGENE.16273092	0.599395	0.615433	0.539874	0.61	0.61	0.58	0.59	0.58	0.57	0.446377	0.485075	0.64711	0.576842	0.51952	0.530844
MYCACT.20335537	0.629501	0.613313	0.594315	0.68	0.64	0.55	0.57	0.61	0.56	0.352657	0.323816	0.459016	0.498947	0.60961	0.488636
MYCSIG.19690609	0.621038	0.613015	0.535973	0.7	0.58	0.53	0.63	0.69	0.51	0.422222	0.527904	0.478861	0.446316	0.468468	0.459416
LACTICACIDOSIS.21672245	0.608175	0.598567	0.528145	0.65	0.5	0.64	0.55	0.63	0.55	0.358454	0.39098	0.45384	0.484211	0.3003	0.404221
ERPOS.SENS.21558518	0.603539	0.595672	0.515048	0.51	0.6	0.66	0.58	0.68	0.61	0.619324	0.425049	0.560828	0.421053	0.418919	0.573052
BCAT.ONCOGENE.16273092	0.505318	0.593552	0.526701	0.59	0.61	0.5	0.56	0.55	0.61	0.442512	0.322193	0.446074	0.381053	0.557057	0.475649
MYC	0.593736	0.584149	0.589071	0.6	0.58	0.62	0.5	0.54	0.6	0.318841	0.38514	0.374461	0.501053	0.324324	0.422078
AKT.20335537	0.53722	0.582119	0.519431	0.5	0.73	0.65	0.5	0.57	0.67	0.354589	0.331927	0.49698	0.458947	0.557057	0.50487
GYCOLYSIS.19291283	0.630261	0.580299	0.52513	0.64	0.64	0.5	0.59	0.67	0.51	0.347826	0.414341	0.498706	0.418947	0.459459	0.444805
P63.20335537	0.545023	0.579164	0.54185	0.64	0.54	0.5	0.84	0.5	0.51	0.42029	0.398443	0.501294	0.44	0.684685	0.462662
ASCORE.21422418	0.485286	0.577791	0.510767	0.5	0.56	0.5	0.67	0.61	0.62	0.354589	0.350097	0.440035	0.442105	0.63964	0.396104
TOP2A.21422418	0.485286	0.577791	0.510767	0.5	0.56	0.5	0.67	0.61	0.62	0.681159	0.612589	0.578947	0.578947	0.671171	0.586039
MAMLIN.LumProg.19648928	0.629261	0.573075	0.506384	0.59	0.5	0.55	0.57	0.73	0.57	0.544928	0.582414	0.488352	0.486316	0.570571	0.566558
MCF7.DOXRESIST.20935265	0.569823	0.559075	0.523712	0.58	0.5	0.55	0.61	0.75	0.5	0.588406	0.587605	0.59189	0.528421	0.711712	0.547078
FIBRO.COCULTURE.21625507	0.551228	0.557701	0.517505	0.5	0.5	0.68	0.76	0.72	0.5	0.542995	0.459766	0.586713	0.458947	0.783784	0.451299
TGFB.20335537	0.505342	0.557373	0.607818	0.58	0.52	0.56	0.5	0.64	0.58	0.436715	0.36989	0.415013	0.515789	0.429429	0.392857
STAT3.20335537	0.567128	0.554597	0.550058	0.5	0.54	0.55	0.67	0.72	0.5	0.576812	0.589228	0.529767	0.606316	0.635135	0.555195
MAPK.16585219	0.562043	0.553881	0.563029	0.5	0.5	0.65	0.64	0.73	0.52	0.391304	0.441272	0.473684	0.463158	0.524024	0.436688
ERNEG.RESIST.21558518	0.524141	0.551522	0.578001	0.64	0.5	0.64	0.5	0.5	0.6	0.519807	0.52401	0.574633	0.503158	0.564565	0.508117
GLUCOSEDEPLETION.21672245	0.623188	0.548418	0.561484	0.64	0.59	0.5	0.77	0.6	0.5	0.65314	0.601557	0.623814	0.534737	0.705706	0.61039
HGF.24025166	0.550275	0.546896	0.535365	0.52	0.53	0.59	0.54	0.53	0.54	0.577778	0.443219	0.521139	0.581053	0.608108	0.538961
HER2.20335537	0.543436	0.546358	0.538937	0.5	0.5	0.5	0.71	0.63	0.57	0.390338	0.556457	0.581536	0.446316	0.355856	0.50487
GATA3.15361840	0.570895	0.546269	0.508613	0.58	0.5	0.56	0.57	0.71	0.5	0.452174	0.513303	0.511648	0.477895	0.421922	0.428571
CCND1K112E.12914697	0.512067	0.545254	0.609743	0.5	0.52	0.59	0.59	0.67	0.59	0.601932	0.591499	0.535807	0.585263	0.602102	0.589286
FOSJUN.21214954	0.527171	0.544746	0.564371	0.51	0.58	0.51	0.5	0.55	0.65	0.671498	0.604802	0.534081	0.583158	0.522523	0.642857
AR.TNBC.21633166	0.593077	0.543612	0.532046	0.55	0.51	0.55	0.5	0.62	0.59	0.669565	0.555159	0.514236	0.606316	0.624625	0.566558
RAS.ONCOGENE.16273092	0.545071	0.543015	0.574783	0.5	0.5	0.51	0.7	0.64	0.5	0.668599	0.617456	0.553926	0.606316	0.644144	0.61039
Stroma2	0.504072	0.541224	0.577747	0.5	0.51	0.61	0.55	0.7	0.54	0.686957	0.6061	0.565142	0.589474	0.627628	0.569805
CMYB.20949095	0.52638	0.53997	0.531261	0.66	0.5	0.5	0.66	0.57	0.5	0.644444	0.611616	0.617774	0.623158	0.732733	0.633117
STROMALUP.19648928	0.503719	0.539612	0.575543	0.53	0.5	0.63	0.5	0.72	0.52	0.610628	0.555483	0.622088	0.526316	0.666667	0.569805
Witkiewicz9	0.657025	0.539284	0.575265	0.5	0.5	0.53	0.6	0.75	0.5	0.36715	0.39682	0.421053	0.429474	0.355856	0.465909
RAS	0.536609	0.537164	0.57985	0.5	0.5	0.5	0.67	0.6	0.54	0.380676	0.410448	0.433132	0.477895	0.385886	0.501623
MAMLIN.STROMAL.19648928	0.504282	0.536985	0.580458	0.53	0.5	0.62	0.5	0.72	0.51	0.371981	0.410123	0.413287	0.48	0.268769	0.464286
HYPOXIA.21672245	0.52671	0.536657	0.506739	0.5	0.5	0.74	0.5	0.6	0.66	0.461836	0.412395	0.368421	0.562105	0.384384	0.558442
AKTmTOR	0.540927	0.53603	0.512945	0.59	0.52	0.5	0.69	0.5	0.5	0.679227	0.607398	0.553926	0.585263	0.611111	0.576299
INVASION.PLAU.18698033	0.504989	0.53597	0.571971	0.5	0.52	0.61	0.54	0.69	0.51	0.490821	0.539909	0.50302	0.574737	0.205706	0.451299
STAT3.15958548	0.519757	0.53394	0.53425	0.5	0.57	0.57	0.5	0.5	0.64	0.466667	0.586632	0.517688	0.557895	0.292793	0.555195
CCND1.12914697	0.504761	0.533642	0.611491	0.5	0.5	0.6	0.6	0.63	0.57	0.484058	0.555483	0.672994	0.557895	0.591592	0.537338
TGFBETA.ACT.19451693	0.520727	0.532567	0.581902	0.52	0.5	0.5	0.6	0.72	0.5	0.4657	0.478585	0.486626	0.501053	0.415916	0.436688
ACIDOSIS.21672245	0.535813	0.531821	0.507296	0.51	0.5	0.68	0.62	0.72	0.5	0.396135	0.434458	0.423641	0.475789	0.451952	0.452922
ERPOS.RESIST.21558518	0.508103	0.531104	0.519051	0.7	0.5	0.7	0.5	0.5	0.5	0.417391	0.384815	0.456428	0.446316	0.478979	0.503247
ERNEG.SENS.21558518	0.569619	0.531015	0.56617	0.59	0.5	0.51	0.5	0.5	0.54	0.597101	0.658663	0.528041	0.593684	0.521021	0.673701
PIK3CA	0.57117	0.530478	0.544105	0.53	0.51	0.5	0.51	0.5	0.59	0.362319	0.325762	0.452114	0.446316	0.606607	0.386364
TGFBETA.18394990	0.508594	0.53	0.60265	0.57	0.5	0.5	0.67	0.6	0.5	0.409662	0.511032	0.402071	0.492632	0.391892	0.415584
RAS.ACT.20591134	0.526955	0.529164	0.587399	0.5	0.52	0.5	0.61	0.57	0.53	0.381643	0.348151	0.49698	0.454737	0.524024	0.535714
GF.TNBC.21633166	0.517092	0.528657	0.531058	0.5	0.5	0.58	0.54	0.74	0.5	0.491787	0.359182	0.310613	0.446316	0.402402	0.392857
PIK3CA.MUT.20479250	0.555713	0.52791	0.511121	0.52	0.52	0.5	0.51	0.5	0.58	0.396135	0.340039	0.412425	0.536842	0.423423	0.467532
WNT.EMT.19549913	0.513032	0.525791	0.505244	0.55	0.5	0.58	0.5	0.63	0.56	0.401932	0.391629	0.408973	0.557895	0.411411	0.521104
RBBP8.UP.16843262	0.50966	0.525761	0.564397	0.53	0.5	0.63	0.51	0.52	0.55	0.519807	0.564568	0.471096	0.627368	0.558559	0.542208
HER2AMP.21214954	0.506402	0.525493	0.539165	0.5	0.57	0.5	0.56	0.54	0.59	0.426087	0.443219	0.639344	0.505263	0.537538	0.433442
YAP.UP.18413746	0.518427	0.524418	0.518873	0.58	0.5	0.5	0.68	0.61	0.5	0.499517	0.468851	0.490078	0.608421	0.536036	0.573052
EIF4E.UP.17638893	0.553671	0.524149	0.530248	0.52	0.5	0.54	0.69	0.5	0.56	0.545894	0.504867	0.384814	0.488421	0.540541	0.527597
MAMLIN.MaSC.19648928	0.500293	0.522537	0.588413	0.51	0.5	0.58	0.5	0.68	0.51	0.503382	0.475665	0.474547	0.503158	0.46997	0.571429
SRC	0.508456	0.522388	0.520089	0.54	0.6	0.53	0.5	0.5	0.53	0.46087	0.390006	0.49698	0.387368	0.548048	0.368506
P53MUT.UP.16199517	0.52041	0.521373	0.547297	0.57	0.53	0.5	0.61	0.58	0.5	0.36715	0.326411	0.424504	0.456842	0.429429	0.423701
EGFR.20335537	0.511145	0.519224	0.527486	0.51	0.52	0.65	0.5	0.5	0.61	0.470531	0.448735	0.589301	0.429474	0.509009	0.556818
BRCA1.UP.16843262	0.51932	0.517045	0.589325	0.5	0.5	0.6	0.6	0.54	0.55	0.403865	0.536989	0.537532	0.526316	0.501502	0.438312
ERBB2.DESMEDT.18698033	0.536561	0.515045	0.537949	0.5	0.5	0.58	0.57	0.5	0.59	0.574879	0.495457	0.439172	0.509474	0.261261	0.50487
ANTIOXIDANT	0.521943	0.514149	0.555328	0.5	0.57	0.55	0.5	0.5	0.58	0.666667	0.616483	0.577222	0.597895	0.63964	0.566558
MESENCHSTEM.TNBC.21633166	0.589508	0.513493	0.565891	0.5	0.63	0.5	0.61	0.5	0.61	0.617391	0.48767	0.528904	0.524211	0.576577	0.673701
STROMALDOWN.19648928	0.490544	0.512657	0.537848	0.52	0.5	0.61	0.5	0.64	0.5	0.613527	0.632057	0.601381	0.597895	0.641141	0.62013
STEM.TNBC.21633166	0.561552	0.512179	0.572833	0.5	0.57	0.5	0.59	0.5	0.56	0.650242	0.607398	0.557377	0.606316	0.612613	0.576299
RASERK.ACT.22683778	0.502737	0.508657	0.584993	0.5	0.57	0.5	0.56	0.5	0.51	0.564251	0.538287	0.513374	0.572632	0.503003	0.443182
BetaCatenin	0.526285	0.507075	0.52095	0.6	0.55	0.5	0.5	0.53	0.5	0.500483	0.556781	0.699741	0.549474	0.548048	0.538961
EMT.TNBC.21633166	0.541538	0.506627	0.56085	0.51	0.55	0.51	0.52	0.5	0.52	0.443478	0.505516	0.622088	0.574737	0.573574	0.548701
SRC.ONCOGENE.16273092	0.537058	0.501522	0.496251	0.51	0.52	0.67	0.5	0.5	0.56	0.406763	0.346528	0.477135	0.477895	0.5	0.288961
Stroma1	0.540646	0.499015	0.574429	0.5	0.55	0.5	0.53	0.5	0.51	0.607729	0.602855	0.584124	0.492632	0.578078	0.568182
CORE.EMT..20713713	0.536208	0.499015	0.571591	0.5	0.56	0.5	0.5	0.5	0.56	0.378744	0.521415	0.561691	0.465263	0.303303	0.425325
STROMAL.19122658	0.541256	0.498657	0.57491	0.5	0.55	0.5	0.53	0.5	0.51	0.69372	0.639195	0.581536	0.585263	0.623123	0.581169
WOUNDRESPONSE.19887484	0.540101	0.496179	0.616203	0.51	0.56	0.5	0.5	0.5	0.56	0.375845	0.408501	0.366695	0.505263	0.318318	0.469156
LKB1.17676035	0.52238	0.494179	0.588058	0.51	0.5	0.5	0.62	0.5	0.56	0.507246	0.503569	0.498706	0.538947	0.301802	0.470779
SRC.20335537	0.518134	0.492179	0.546157	0.5	0.5	0.5	0.58	0.61	0.5	0.363285	0.324465	0.452977	0.450526	0.608108	0.38961
WNT.TNBC.21633166	0.512259	0.487284	0.55363	0.5	0.58	0.5	0.5	0.5	0.62	0.353623	0.312135	0.454702	0.507368	0.608108	0.5
A-score	NA	NA	0.557137	NA	NA	NA	NA	NA	NA	0.408696	0.454575	0.492666	0.385263	0.424925	0.480519
Table S6.
Comparison of all signatures in ER+ patients. The AUC of all signatures in ER+ patients in predicting the response across in metadata and across different datasets.

## Sheet: Table S7
Table S7. Comparison of all signatures in TNBC patients.
	Metadata		TNBC
	TNBC	Hatzis_GSE25065	MAQC_GSE20194	Tabchy_GSE20271	Miyake_GSE32646	MAQC_GSE22093	Hess_MDA133
TNBC-RPS	0.77	0.64	0.91	0.67	0.59	0.75	0.91
PTEN	0.669162	0.64	0.75	0.61	0.56	0.67	0.69
GENE70	0.653375	0.54	0.74	0.63	0.58	0.61	0.71
CIN70	0.652014	0.62	0.7	0.59	0.59	0.72	0.67
GENE70.11823860	0.65181	0.53	0.69	0.63	0.59	0.71	0.73
gene70	0.643236	0.55	0.74	0.6	0.58	0.61	0.68
ggi	0.641059	0.61	0.5	0.57	0.59	0.59	0.7
GGI.16478745	0.640719	0.61	0.7	0.57	0.57	0.65	0.7
GGI	0.638949	0.6	0.69	0.57	0.57	0.62	0.71
Witkiewicz9	0.624388	0.62	0.67	0.54	0.5	0.67	0.55
MAPK	0.617515	0.64	0.67	0.58	0.61	0.66	0.84
MYC	0.613364	0.57	0.68	0.59	0.5	0.5	0.76
Stromal metagene	0.581451	0.62	0.74	0.5	0.5	0.5	0.78
Consig	0.563283	0.53	0.51	0.59	0.59	0.73	0.56
SRC	0.5296	0.55	0.5	0.55	0.5	0.65	0.5
IGF1	0.528443	0.5	0.61	0.5	0.5	0.5	0.51
Immune1	0.526266	0.53	0.52	0.68	0.51	0.62	0.5
A-score	0.525177	0.62	0.62	0.5	0.5	0.5	0.52
Immune2	0.521366	0.5	0.5	0.6	0.55	0.68	0.54
Paclitaxel response metagene	0.520142	0.51	0.6	0.5	0.62	0.5	0.59
E2F1.20335537	0.681342	0.55	0.7	0.71	0.69	0.69	0.7
BETACATENIN.20335537	0.673721	0.61	0.73	0.66	0.6	0.74	0.69
CCND1.12914697	0.665147	0.65	0.73	0.64	0.69	0.63	0.65
PI3K.20335537	0.664875	0.63	0.7	0.68	0.54	0.7	0.7
HER1C3.17663798	0.663446	0.6	0.72	0.67	0.57	0.75	0.73
CCND1K112E.12914697	0.660112	0.68	0.72	0.53	0.69	0.63	0.55
PTENDEL.17452630	0.656709	0.6	0.66	0.64	0.61	0.75	0.62
CIN70.16921376	0.653035	0.62	0.71	0.59	0.59	0.73	0.65
MET.DOWN.23049908	0.652695	0.64	0.7	0.6	0.57	0.74	0.71
WOUNDRESPONSE.19887484	0.650925	0.62	0.75	0.57	0.61	0.56	0.66
MAMLIN.MatLum.19648928	0.650449	0.61	0.75	0.6	0.52	0.63	0.64
RBLOH.18782450	0.647795	0.62	0.72	0.57	0.55	0.6	0.72
ESR1.DESMEDT.18698033	0.645822	0.56	0.75	0.52	0.56	0.61	0.57
STEMCELL.15931389	0.642624	0.56	0.72	0.53	0.54	0.5	0.74
PROLIFERATION.GATZA.21214954	0.641943	0.61	0.69	0.57	0.59	0.71	0.64
BRCA1.UP.16843262	0.639154	0.54	0.72	0.68	0.53	0.69	0.8
EMT.MCF10A.18281472	0.634254	0.56	0.69	0.6	0.56	0.62	0.69
BMYB.19043454	0.634118	0.61	0.64	0.57	0.57	0.62	0.69
LKB1.17676035	0.633778	0.62	0.75	0.53	0.68	0.69	0.59
FIBRO.SERUM2.14737219	0.631056	0.54	0.75	0.55	0.53	0.58	0.73
RAS	0.629151	0.64	0.58	0.64	0.68	0.73	0.5
ESC.18397753	0.629151	0.56	0.69	0.65	0.5	0.61	0.69
ERBB2.DESMEDT.18698033	0.628742	0.5	0.68	0.62	0.5	0.58	0.68
PROLIF.TNBC.21633166	0.627518	0.62	0.64	0.5	0.6	0.61	0.72
FIBRO.SERUM1.14737219	0.626973	0.54	0.73	0.6	0.55	0.53	0.73
RAS.ACT.20591134	0.626905	0.64	0.62	0.58	0.7	0.69	0.5
PROLIFERATIONPAM50.19204204	0.625749	0.63	0.66	0.56	0.54	0.69	0.61
MAPK.16585219	0.622754	0.67	0.63	0.5	0.71	0.71	0.67
MYCACT.20335537	0.622618	0.53	0.7	0.64	0.5	0.71	0.72
RAS.ONCOGENE.16273092	0.622278	0.65	0.61	0.56	0.66	0.66	0.5
RBBP8.UP.16843262	0.619012	0.57	0.68	0.67	0.53	0.58	0.66
PROLIF.PCNA.22028643	0.61663	0.63	0.63	0.54	0.59	0.5	0.68
TGFB.20335537	0.616086	0.5	0.67	0.73	0.63	0.53	0.63
RAS.20335537	0.616018	0.54	0.65	0.66	0.5	0.68	0.74
HER2.20335537	0.615337	0.6	0.59	0.5	0.61	0.71	0.53
TGFBETA.18394990	0.614113	0.6	0.71	0.56	0.51	0.56	0.5
P53MUT.17150101	0.613364	0.54	0.65	0.58	0.56	0.77	0.7
ERNEG.RESIST.21558518	0.611391	0.51	0.61	0.71	0.79	0.61	0.53
MAMLIN.MaSC.19648928	0.609962	0.57	0.75	0.53	0.62	0.5	0.68
MAMLIN.STROMAL.19648928	0.605947	0.64	0.76	0.5	0.5	0.5	0.73
PROLIF.AURKA.18698033	0.602749	0.54	0.67	0.55	0.54	0.55	0.7
ER.20335537	0.601252	0.57	0.63	0.5	0.5	0.5	0.63
DNADAMAGE.TNBC.21633166	0.600776	0.54	0.7	0.5	0.57	0.62	0.73
TGFBETA.ACT.19451693	0.599823	0.62	0.66	0.61	0.5	0.58	0.52
BRCA1.11823860	0.598734	0.6	0.66	0.55	0.5	0.5	0.71
STROMALUP.19648928	0.598734	0.62	0.74	0.5	0.5	0.5	0.68
FOSJUN.21214954	0.593223	0.62	0.57	0.59	0.59	0.57	0.5
Stroma2	0.592406	0.65	0.71	0.53	0.5	0.5	0.62
RASERK.ACT.22683778	0.592338	0.67	0.55	0.55	0.59	0.78	0.5
P53.20335537	0.590637	0.5	0.69	0.5	0.6	0.5	0.64
rorS	0.585601	0.6	0.58	0.52	0.71	0.58	0.5
INVASION.PLAU.18698033	0.584853	0.65	0.69	0.51	0.5	0.5	0.63
oncotype_dx	0.584717	0.5	0.64	0.52	0.59	0.5	0.6
CORE.EMT..20713713	0.582063	0.61	0.75	0.5	0.5	0.5	0.77
CD44POS.CD24NEG.17229949	0.579818	0.66	0.63	0.62	0.5	0.57	0.57
STAT3.20335537	0.579137	0.62	0.57	0.59	0.68	0.59	0.5
STROMAL.19122658	0.579069	0.62	0.73	0.5	0.5	0.5	0.77
Stroma1	0.578457	0.62	0.74	0.5	0.5	0.5	0.76
STEM.TNBC.21633166	0.577504	0.56	0.65	0.58	0.51	0.5	0.52
NEOADJ.RESIST.16896004	0.575395	0.5	0.7	0.59	0.5	0.5	0.65
TNBC.TAXANE.20189874	0.570631	0.54	0.57	0.5	0.68	0.54	0.69
MYCSIG.19690609	0.569339	0.5	0.51	0.68	0.5	0.83	0.67
gene76	0.56893	0.55	0.63	0.5	0.5	0.61	0.52
STAT1.19272155	0.567025	0.5	0.58	0.64	0.52	0.56	0.62
ANTIOXIDANT	0.566617	0.55	0.62	0.5	0.55	0.5	0.64
P53MUT.UP.16199517	0.56546	0.6	0.59	0.5	0.63	0.56	0.51
AKT.20335537	0.564984	0.5	0.58	0.68	0.5	0.69	0.55
ERNEG.SENS.21558518	0.563963	0.5	0.66	0.5	0.5	0.57	0.54
E2F3	0.562466	0.58	0.5	0.54	0.65	0.5	0.76
EMT.TNBC.21633166	0.561105	0.6	0.66	0.5	0.5	0.5	0.75
MYC.ONCOGENE.16273092	0.556614	0.5	0.67	0.56	0.5	0.5	0.81
FIBRO.COCULTURE.21625507	0.556274	0.6	0.55	0.55	0.5	0.59	0.59
BetaCatenin	0.555729	0.5	0.5	0.59	0.64	0.81	0.5
ACTIVATEDENDOTHELIUM.23975155	0.555729	0.5	0.68	0.71	0.54	0.5	0.5
HER1C2.17663798	0.555185	0.5	0.61	0.54	0.5	0.5	0.76
GLUCOSEDEPLETION.21672245	0.554641	0.5	0.73	0.64	0.5	0.5	0.66
PIK3CA	0.553756	0.54	0.56	0.5	0.57	0.59	0.62
P63.20335537	0.550218	0.5	0.58	0.62	0.5	0.64	0.51
AR.TNBC.21633166	0.548517	0.5	0.64	0.5	0.5	0.5	0.75
GEPARSIXTO.ACT.25534375	0.547632	0.5	0.53	0.66	0.58	0.63	0.51
MESENCHSTEM.TNBC.21633166	0.546747	0.63	0.7	0.5	0.51	0.5	0.61
STROMALDOWN.19648928	0.546339	0.57	0.5	0.58	0.7	0.77	0.5
GEPARSIXTO.SUPP.25534375	0.54457	0.56	0.58	0.65	0.52	0.52	0.5
SRC.20335537	0.544298	0.5	0.5	0.5	0.51	0.77	0.63
IGF1..18757322	0.543481	0.5	0.59	0.56	0.5	0.5	0.57
WNT.TNBC.21633166	0.543481	0.53	0.63	0.52	0.59	0.5	0.7
IFNG.20335537	0.541236	0.5	0.51	0.65	0.5	0.73	0.55
HGF.24025166	0.539943	0.5	0.57	0.61	0.5	0.58	0.55
GYCOLYSIS.19291283	0.53933	0.5	0.66	0.5	0.5	0.5	0.51
EGFR.20335537	0.538174	0.6	0.5	0.52	0.66	0.57	0.52
LACTICACIDOSIS.21672245	0.537833	0.54	0.52	0.5	0.66	0.58	0.56
STAT3.15958548	0.537085	0.56	0.5	0.5	0.71	0.76	0.5
PR.20335537	0.536404	0.52	0.53	0.5	0.58	0.5	0.53
IFNA.20335537	0.531981	0.5	0.5	0.64	0.5	0.8	0.55
TNFA.20335537	0.528239	0.59	0.6	0.5	0.59	0.5	0.5
GATA3.15361840	0.527559	0.55	0.5	0.52	0.52	0.77	0.56
MAMLIN.LumProg.19648928	0.527354	0.59	0.5	0.61	0.5	0.5	0.75
IMMUNE.STAT1.18698033	0.52613	0.5	0.5	0.6	0.55	0.68	0.57
ERPOS.SENS.21558518	0.523612	0.56	0.57	0.5	0.5	0.5	0.69
WNT.EMT.19549913	0.523476	0.5	0.56	0.58	0.5	0.55	0.58
endoPredict	0.522659	0.53	0.52	0.69	0.5	0.64	0.5
CMYB.20949095	0.522455	0.51	0.67	0.5	0.62	0.5	0.5
BCAT.ONCOGENE.16273092	0.521707	0.52	0.64	0.66	0.5	0.5	0.57
HER1C1.17663798	0.520618	0.5	0.54	0.5	0.5	0.63	0.75
YAP.UP.18413746	0.520142	0.51	0.6	0.5	0.62	0.5	0.59
ASCORE.21422418	0.518917	0.5	0.59	0.5	0.5	0.5	0.5
TOP2A.21422418	0.518917	0.5	0.59	0.5	0.5	0.5	0.5
IMMUNE.ERNEG.17683518	0.51708	0.5	0.55	0.69	0.51	0.57	0.5
ERPOS.RESIST.21558518	0.516127	0.5	0.64	0.5	0.5	0.57	0.5
HYPOXIA.21672245	0.512316	0.58	0.59	0.5	0.5	0.5	0.75
EIF4E.UP.17638893	0.511976	0.57	0.5	0.5	0.54	0.5	0.59
VEGFHYPOXIA.19291283	0.511568	0.5	0.6	0.5	0.5	0.5	0.68
AKTmTOR	0.510479	0.5	0.55	0.58	0.5	0.56	0.57
PIK3CA.MUT.20479250	0.509118	0.55	0.53	0.5	0.61	0.52	0.5
HSP90.20920318	0.505988	0.52	0.57	0.5	0.5	0.75	0.56
IMMUNESIG2.21633166	0.505171	0.5	0.5	0.6	0.53	0.6	0.5
ACIDOSIS.21672245	0.504355	0.5	0.5	0.6	0.5	0.66	0.5
MCF7.DOXRESIST.20935265	0.504287	0.59	0.59	0.5	0.52	0.5	0.53
PIK3CA.22552288	0.497891	0.52	0.5	0.55	0.57	0.59	0.55
E2F3.ONCOGENE.16273092	0.497278	0.5	0.5	0.5	0.63	0.51	0.71
GF.TNBC.21633166	0.495713	0.59	0.6	0.5	0.5	0.5	0.55
IMMUNESIG1.TNBC.21633166	0.495509	0.5	0.5	0.54	0.51	0.64	0.51
HER2AMP.21214954	0.494284	0.5	0.59	0.55	0.5	0.5	0.51
SRC.ONCOGENE.16273092	0.48816	0.5	0.65	0.56	0.5	0.5	0.53
Table S7.
Comparison of all signatures in TNBC patients. The AUC of all signatures in TNBC patients in predicting the response across in metadata and across different datasets.

## Sheet: Table S8
Table S8. Comparison of all signatures in TNBC patients.
	pCR_avg	RD_avg	P_value
Hatzis_GSE25065	-24.5217	-45.8637	0.0452788
MAQC_GSE20194	-1.36523	-81.9912	2.44518e-10
Tabchy_GSE20271	-29.5489	-59.2924	0.0301444
Miyake_GSE32646	6.17374	5.66535	0.241897
MAQC_GSE22093	-10.9871	-56.0875	0.00178056
Hess_MDA133	-7.50633	-63.5276	0.000577518
Table S8.
Comparison of all signatures in TNBC patients. The column names refer to the public siganture names refer to the average score in pCR, the average score in RD and the statistical significance.

## Sheet: Table S9
Table S9. Stage and grade specific prediction of using TNBC-RPS
	TNBC
	pCR	RD	T.pvalue	W.pvalue
Stage I	-6.29364	-74.2233	0.0146185	0.00727362
Stage II	-14.6581	-48.9189	0.000693206	8.65679e-06
Stage III	-7.84267	-48.4708	0.00575727	0.00374589
Stage IV	6.50976	-38.7084	3.03067e-06	1.49036e-06
Grade II	-31.94	-55.24	34	0.22
Grade III	-7.01	-39	4.94e-06	1.9e-08
Table S9.
Stage and grade specific prediction of using TNBC-PRS. Stage and grade specific prediction of TNBC using TNBC-RPS. The column names refer to the TNBC-RPS in the pCR patients, RD patients and the statistical significance generated by T-test and Mann-Whitney U test.

## Sheet: Table S10
Table S10. Comparison of all signatures combined with clinical predictors in TNBC patients prediction.
	Signature AUC	Clinical factors AUC	TNBC-RPS + Clinical factors AUC
TNBC-RPS	0.69	0.69	0.8
Witkiewicz9	0.64	0.7	0.74
GENE70	0.64	0.7	0.73
BRCA1.UP.16843262	0.53	0.69	0.73
ESR1.DESMEDT.18698033	0.64	0.69	0.73
RBLOH.18782450	0.62	0.69	0.73
A-score	0.55	0.69	0.7
CCND1K112E.12914697	0.64	0.7	0.73
GENE70.11823860	0.64	0.7	0.74
RAS.ACT.20591134	0.59	0.69	0.73
gene76	0.51	0.7	0.73
rorS	0.51	0.69	0.7
RAS	0.57	0.7	0.73
MAPK	0.57	0.69	0.72
PTEN	0.6	0.69	0.73
MYC	0.52	0.69	0.72
ER.20335537	0.5	0.69	0.69
ERNEG.SENS.21558518	0.52	0.69	0.71
FIBRO.SERUM1.14737219	0.51	0.7	0.71
FIBRO.SERUM2.14737219	0.54	0.69	0.71
GEPARSIXTO.SUPP.25534375	0.53	0.69	0.73
HER1C3.17663798	0.58	0.69	0.73
LACTICACIDOSIS.21672245	0.5	0.69	0.71
LKB1.17676035	0.53	0.69	0.72
MAMLIN.STROMAL.19648928	0.53	0.69	0.73
MYCACT.20335537	0.54	0.69	0.72
PI3K.20335537	0.55	0.69	0.7
PROLIF.PCNA.22028643	0.53	0.69	0.7
PTENDEL.17452630	0.63	0.69	0.72
RAS.20335537	0.55	0.69	0.71
RBBP8.UP.16843262	0.51	0.7	0.71
TGFB.20335537	0.52	0.7	0.71
gene70	0.62	0.69	0.73
CIN70	0.54	0.69	0.72
BETACATENIN.20335537	0.6	0.69	0.73
BMYB.19043454	0.54	0.69	0.72
CCND1.12914697	0.54	0.69	0.7
CIN70.16921376	0.54	0.69	0.72
E2F1.20335537	0.62	0.69	0.72
EMT.MCF10A.18281472	0.55	0.69	0.7
ERBB2.DESMEDT.18698033	0.52	0.69	0.7
ERPOS.SENS.21558518	0.53	0.69	0.7
FOSJUN.21214954	0.53	0.69	0.7
GGI.16478745	0.53	0.69	0.71
HER2.20335537	0.58	0.68	0.72
IMMUNESIG1.TNBC.21633166	0.51	0.69	0.71
MAMLIN.MaSC.19648928	0.51	0.69	0.71
MAMLIN.MatLum.19648928	0.53	0.69	0.7
MAPK.16585219	0.54	0.69	0.72
MCF7.DOXRESIST.20935265	0.53	0.7	0.73
MESENCHSTEM.TNBC.21633166	0.53	0.69	0.71
NEOADJ.RESIST.16896004	0.52	0.7	0.7
P53.20335537	0.51	0.69	0.71
P53MUT.UP.16199517	0.51	0.69	0.72
PROLIF.AURKA.18698033	0.53	0.69	0.7
PROLIF.TNBC.21633166	0.59	0.69	0.72
PROLIFERATION.GATZA.21214954	0.54	0.69	0.71
RASERK.ACT.22683778	0.53	0.69	0.7
STAT1.19272155	0.51	0.69	0.7
STROMALDOWN.19648928	0.52	0.7	0.72
STROMALUP.19648928	0.51	0.69	0.72
TGFBETA.18394990	0.5	0.68	0.7
TGFBETA.ACT.19451693	0.51	0.69	0.7
WNT.TNBC.21633166	0.52	0.69	0.71
WOUNDRESPONSE.19887484	0.58	0.69	0.73
YAP.UP.18413746	0.51	0.7	0.7
Paclitaxel_response_metagene	0.52	0.69	0.71
oncotype_dx	0.53	0.69	0.7
ggi	0.52	0.7	0.7
GGI	0.52	0.69	0.71
Stroma1	0.5	0.69	0.7
Stroma2	0.52	0.69	0.7
Immune1	0.53	0.69	0.7
PIK3CA	0.53	0.69	0.7
Ronde	0.52	0.69	0.72
AKT.20335537	0.51	0.69	0.69
BRCA1.11823860	0.51	0.69	0.69
CD44POS.CD24NEG.17229949	0.5	0.69	0.69
CORE.EMT..20713713	0.51	0.7	0.71
DNADAMAGE.TNBC.21633166	0.5	0.69	0.7
ERNEG.RESIST.21558518	0.52	0.69	0.71
ESC.18397753	0.55	0.69	0.71
HER1C2.17663798	0.5	0.69	0.7
HGF.24025166	0.61	0.7	0.69
HSP90.20920318	0.53	0.7	0.69
IFNA.20335537	0.61	0.69	0.7
IMMUNESIG2.21633166	0.58	0.69	0.71
INVASION.PLAU.18698033	0.52	0.69	0.71
MET.DOWN.23049908	0.52	0.69	0.7
P53MUT.17150101	0.5	0.7	0.71
PR.20335537	0.51	0.69	0.69
PROLIFERATIONPAM50.19204204	0.52	0.69	0.71
RAS.ONCOGENE.16273092	0.57	0.69	0.71
STEMCELL.15931389	0.61	0.7	0.7
STROMAL.19122658	0.5	0.69	0.71
TNBC.TAXANE.20189874	0.52	0.7	0.71
TNFA.20335537	0.57	0.69	0.72
stromal_metagene	0.5	0.69	0.71
SRC	0.52	0.69	0.7
BetaCatenin	0.52	0.7	0.7
ACTIVATEDENDOTHELIUM.23975155	0.53	0.69	0.7
BCAT.ONCOGENE.16273092	0.58	0.7	0.68
CMYB.20949095	0.6	0.69	0.69
EMT.TNBC.21633166	0.54	0.69	0.7
ERPOS.RESIST.21558518	0.52	0.69	0.68
FIBRO.COCULTURE.21625507	0.54	0.7	0.69
GATA3.15361840	0.52	0.69	0.68
GLUCOSEDEPLETION.21672245	0.53	0.69	0.68
HER2AMP.21214954	0.52	0.69	0.69
IFNG.20335537	0.56	0.69	0.7
IMMUNE.ERNEG.17683518	0.53	0.7	0.7
MAMLIN.LumProg.19648928	0.51	0.69	0.7
MYCSIG.19690609	0.5	0.7	0.69
P63.20335537	0.52	0.7	0.69
PIK3CA.22552288	0.57	0.69	0.7
STEM.TNBC.21633166	0.5	0.69	0.7
WNT.EMT.19549913	0.62	0.69	0.71
endoPredict	0.54	0.69	0.69
Immune2	0.55	0.7	0.7
IGF1	0.52	0.69	0.69
E2F3	0.54	0.7	0.7
ANTIOXIDANT	0.54	0.69	0.69
ASCORE.21422418	0.59	0.69	0.69
E2F3.ONCOGENE.16273092	0.57	0.7	0.71
GEPARSIXTO.ACT.25534375	0.55	0.69	0.69
HER1C1.17663798	0.52	0.69	0.68
HYPOXIA.21672245	0.61	0.69	0.69
IGF1..18757322	0.53	0.69	0.68
IMMUNE.STAT1.18698033	0.55	0.69	0.7
MYC.ONCOGENE.16273092	0.53	0.7	0.69
SRC.20335537	0.52	0.69	0.7
SRC.ONCOGENE.16273092	0.56	0.69	0.69
STAT3.20335537	0.54	0.69	0.68
STAT3.15958548	0.51	0.69	0.68
TOP2A.21422418	0.62	0.69	0.69
VEGFHYPOXIA.19291283	0.55	0.69	0.68
AKTmTOR	0.6	0.69	0.67
ACIDOSIS.21672245	0.53	0.69	0.69
AR.TNBC.21633166	0.58	0.69	0.7
EIF4E.UP.17638893	0.56	0.69	0.69
GF.TNBC.21633166	0.57	0.7	0.69
GYCOLYSIS.19291283	0.53	0.7	0.7
PIK3CA.MUT.20479250	0.55	0.69	0.69
EGFR.20335537	0.6	0.7	0.7
Table S10.
Table S10. Comparison of all signatures combined with clinical predictors in TNBC patients prediction. The AUC of using the signature only, clinical predictors only and combination of the signature with clinical predictors in TNBC patients was shown in the table.

[truncated: 5 more sheets: Table S11, Table S12, Table S13, Table S14, Table S15]
